# Supplementary material for: A Preliminary List of Horizontally Transferred Genes in Prokaryotes Determined by Tree Reconstruction and Reconciliation
Source: Front Genet. 2017 Aug 28;8:112. doi: 10.3389/fgene.2017.00112 (PMC5581361; doi:10.3389/fgene.2017.00112)
Supplement: Dataset S1 — A list of 69,365 candidate HGT-genes. Each gene set is given a numeric Id. The second column gives accession numbers for all proteins member of the gene set. Protein family assignments and GO annotations for biological processes, cellular component, and molecular function GO terms are listed next to each gene set. Multiple Pfam and GO hits are separated by comma. Pfam assignments rely on at least 80% of genes in any orthologous gene set matching the same Pfam Id. HGT-index is the fraction of total detected HGT events in each gene tree divided by the total number of taxa (genomes) in that gene tree. Data sorted by HGT-index in a descending manner. [file DataSheet1.XLSX]

## Sheet: edit_HGTree_HGTinfo_core
Gene set ID	Protein IDs	PFAM IDs	PFAM Descriptions	GO ID (BP)	GO Description (BP)	GO ID (CC)	GO Description (CC)	GO ID (MF)	GO Description (MF)	# Genomes	Total HGTs	HGT-index	Phyla
Gene_ID_91069	ACT73777;CCG33250;AHA67163;ADM40533;ACI07695;AER86047;AEG95669;CAO95463;AGJ89067;AGU65987;AAZ89784;ADT76700;ACH75335;AAV78912;ADF63926;CAR00027;CAQ90499;ABG71138;ACA76310;ACY90289;CBY25674;BAO00272;AEJ99970;AGG32337;BAE77116;AEF47500;AGE84966;BAK12713;ADZ43873;ACB16099;BAI32463;AGH72577;AFG41992;ACT27745;AEZ46941;ADN47947;AEN66455;CDG09258;ABS48627;AEQ14316;AEZ42173;ACY83303;ACT11605;BAH65245;AGS…	PF01165	Ribosomal protein S21	GO:0006412	translation	GO:0005840	ribosome	GO:0003735	structural constituent of ribosome	191	113	0.801047	Proteobacteria
Gene_ID_139572	ABQ39645;ABG65173;ADU42495;CAL74406;ADZ68757;ABS65873;ADV13021;ACT60551;AEQ53619;AGH51412;ABD24703;ABZ73281;ABQ70097;AEI01436;BAK67688;ABF54242;BAJ79797;BAM93164;CCA91291;ABY30263;AGB43380;ACB81980;BAF89880;ABS17040;ACI52503;BAI96874;ADM09256;ACI91383	PF00589;PF13356	Phage integrase family;Domain of unknown function (DUF4102)	GO:0006310;GO:0015074	DNA recombination;DNA integration			GO:0003677	DNA binding	28	15	0.714286	Proteobacteria
Gene_ID_149322	AEH87228;AFO89768;ACI52537;ABE64668;AHD02161;ADU14108;BAB52340;AGI72958;ACL55284;ABA04117;ADZ72191;ABP69380;ABQ35845;ABS65955;ACE99642;ACB79523;CAX23036;BAC47092;BAM88112;AEO47163;ABC21480;ACK84799;ACG77436;ABI61944;BAJ79602;ABQ30026;ABO58485;ADU44870	PF02371;PF01548	Transposase IS116/IS110/IS902 family;Transposase	GO:0006313	transposition, DNA-mediated			GO:0004803;GO:0003677	transposase activity;DNA binding	28	16	0.714286	Proteobacteria
Gene_ID_136070	ABM42395;ACK53754;ABE31734;CCH12119;ABX36784;CAL62127;AAY49121;CAP44651;AFM64725;AFM32478;AER55501;ABM31158;BAK88304;CAJ24079;AAM37071;AEJ04467;ACQ94006;ACS61957;ADU99570;AAF84580;AHC76495;AEB84137;AHC65346;ABF09186;ABS64997;ADP14408;AEA83186;CAW27420;AGI08243;ACL73898;AGK48535;CAI07505	NA								32	16	0.6875	Proteobacteria
Gene_ID_39191	ADO11396;CAD83531;ADT77374;ACT41261;CAX57476;AEF53042;AFJ31467;CAR61739;AGJ88400;AGS61518;CAR00715;ADC60948;ABX86731;AFS59655;ACA70477;ADO50645;CAQ91470;AEE59061;ACA79853;AGR61119;ABB63929;CAH23210;CAR46012;BAE77551;ABG71907;AFE60687;AGP46670;BAK13266;AAV79501;AEZ47440;BAI33122;CAQ82134;AFN34880;AFS83834;AGY86406;AGQ62704;AHA68076;CDG09905;ADU71265;AGG29515;AFM62271;CAP78195;ABP62780;ACF63005;BAJ…	PF00137	ATP synthase subunit C	GO:0015991	ATP hydrolysis coupled proton transport	GO:0033177	proton-transporting two-sector ATPase complex, proton-transporting domain	GO:0015078	hydrogen ion transmembrane transporter activity	187	72	0.679144	Proteobacteria
Gene_ID_151095	ACD27767;ADV00570;ABX16031;AHB57755;ABK47512;ABM41567;AER56675;AHC65257;AEA61127;ABM31322;ACO79723;ACQ94077;CCH11487;AFJ02127;AEB84107;ACM34935;ABF09277;CAW27333;AFU46584;AGW93519;AAM42413;CAI07425;AFM64643;ABS65062;AFN78219;AFT71061;CAP51434;AEA84301;AGK16257;CAP42545;CAD16295;AEJ04449;AHC76251;ABR86925;AEF22107;AHC89234;AGI23819;CAR52827;AFO46882;ACX87458;ABJ11781;ACL72972;AEB58927;BAK87733;AEA…	PF00126;PF03466	Bacterial regulatory helix-turn-helix protein, lysR family;LysR substrate binding domain	GO:0006355	regulation of transcription, DNA-dependent			GO:0003700	sequence-specific DNA binding transcription factor activity	63	16	0.666667	Proteobacteria
Gene_ID_46112	AFU36576;AEH89310;ADY64157;AGE37071;AGQ07536;CAQ05499;ABR85971;AET15210;BAB54332;AFI97116;AGQ12651;AFS72027;AFN31602;ABS15214;ACF66955;AET25699;ACQ61888;ADX90705;ADX01891;ACM36198;AFS88755;AAY37709;CAM88415;ADV13552;AAK87040;AFS54819;CAJ24002;AGH37392;AEP04725;CDI08137;AGQ08836;AGN82499	PF04655	Aminoglycoside/hydroxyurea antibiotic resistance kinase	GO:0006468;GO:0019748	protein phosphorylation;secondary metabolic process			GO:0016773	phosphotransferase activity, alcohol group as acceptor	32	12	0.65625	Actinobacteria;Proteobacteria
Gene_ID_122696	CDI50476;AEE12041;AAO75148;CCK78986;ABR46447;AFL69144;ADQ05481;ADL07015;ADY12108;AGX43819;AGI38258;AGF56342;ADV44087;ACN15624;ADL33559;BAL84077;ADU20954;ADY55906;AEV69365;AEE17232;ACU90625;AEV30468;ADO36957;AEB13865;EHR79131;AEB99032;AFL79249;ABR40584;AEE91892	PF04432;PF12838	Coenzyme F420 hydrogenase/dehydrogenase, beta subunit C terminus;4Fe-4S dicluster domain					GO:0051536	iron-sulfur cluster binding	29	11	0.655172	Bacteroidetes;Euryarchaeota;Firmicutes;Proteobacteria;Spirochaetes
Gene_ID_92986	ABC45155;AEV31688;ABQ06817;CAL66585;AFC26116;EAP86542;ADR22441;AEE20500;AFM06347;AEW01764;ADY52331;AEL25228;AFK05227;EAR15588;AEI50231;AFL82165;AEE48824;ACT93258;ACU62468;AGC78284;ACU03856;EAQ42773;ADV51086;ADB39196;AFD08287;ABG61028	NA								26	16	0.653846	Bacteroidetes
Gene_ID_19607	ADZ87195;ACD72690;ADZ66336;ABS14657;AHB01851;AEU06255;ABX62321;AEQ08835;CAJ11226;AAX74592;ACO01025;ACU48233;ABY38348;ABQ60916;AEW15001;AEM18587;AEW17597	PF00584	SecE/Sec61-gamma subunits of protein translocation complex	GO:0006886;GO:0006605	intracellular protein transport;protein targeting	GO:0016020	membrane			17	7	0.647059	Proteobacteria
Gene_ID_146638	AEA43539;AFM04823;AFK03695;CAL67600;AEW01781;AFL80120;EAR01681;AEI48505;ADR20274;AEE51373;ADB39886;AFD08049;AFL83144;AEV32254	PF04397;PF00072	LytTr DNA-binding domain;Response regulator receiver domain	GO:0000160	phosphorelay signal transduction system			GO:0003677	DNA binding	14	6	0.642857	Bacteroidetes
Gene_ID_145214	AGS74498;CAZ55313;ABP92082;AFC95532;ADC90371;AGS06071;ABP89884;ADV06637;AEL09747;AGU77838;CBI14168;AAM99802;CCW37430;ACO22031;ACO24014;CCW41755;AFR72968;AGK71675;BAK28445;ADI70449;CAZ51602;ACB90585;AGU79069;CBZ01534;AGU83534;ACA37419;AGL47535;CAR69111	PF09035	Excisionase from transposon Tn916							28	11	0.642857	Firmicutes
Gene_ID_64131	ACD20782;ABY44452;ADJ79566;AEI93859;ADQ84309;AAZ27669;AAG05327;CAL43630;AEJ13906;ABE05791;CAI86170;ABZ72933;ABQ06669;AEG57162;ABK06960;ADR27424;ACU61675;ADN72554;ADX45793;AFM61193;AEA66908;ABI62076;AEF21222;ABJ13915;CCG53562;AEB85052;ACJ58322;AGZ29902;ACS64062;AFU46904;ADY58331;AGM22722;ABE31159;AGA80628;AFP30568;ACT02929;ACY51449;AFV02346;ABL69540;CAP76484;ABC37546;AGU76342;ADO46957;ABE00369;ACU…	PF13175	AAA ATPase domain							50	19	0.64	Actinobacteria;Bacteroidetes;Euryarchaeota;Firmicutes;Fusobacteria;Planctomycetes;Proteobacteria
Gene_ID_148675	ACK53772;AGI23831;ABF08145;ABM18344;ABK99525;ACV27439;AFM32461;AEB84122;ADG30504;AAZ97310;ABX35320	PF01322	Cytochrome C'					GO:0005506;GO:0020037;GO:0009055	iron ion binding;heme binding;electron carrier activity	11	6	0.636364	Proteobacteria
Gene_ID_149307	AGL47534;ADI70448;CAZ55314;ACB90584;CCW37432;CAZ51603;AAM99804;AGS06068;AEL09746;CCW41753;AGU77836;AGK71674;CAJ67344;AGS74497;AGU83536;BAL69335;CBI14170;CBZ01533;AGU79071;AFR72970;EFE28713;ACA36408	PF12645	Helix-turn-helix domain							22	8	0.636364	Firmicutes
Gene_ID_147398	ABA59209;AEC19119;AEV26846;AFU44848;AGG90843;ABR90421;AAZ97291;ACA72841;CBG36933;ADF63354;AEJ04519;ABR83875;BAK88615;AHC76490;ABM41523;AEJ15764;AHC65341;BAJ38884;ACH82425;CAW27415;ADP95955;AAU92609;AGM36515;ADU99576;ADP14413;AEB84330;CCG95419;AFM64720;CAM88378;AGA70922;ADG30978;ACD26921;ABE44158;ABM18482;ABJ13020;AFS54809;ACX96049;AFP29090;ABI59555;CBK39852;AGN82244;CAD84754;CCH12114;AFN31626;AFS…	PF09278;PF00376	MerR, DNA binding;MerR family regulatory protein	GO:0006355	regulation of transcription, DNA-dependent			GO:0003677	DNA binding	52	23	0.634615	Nitrospirae;Proteobacteria
Gene_ID_131505	AER03740;AEA45045;AGC76522;ABQ06011;ADQ18147;AEW85385;CCB70470;AEL25767;ACU08577;AFR36396;EAP87186;AFL83437;CAL67163;AEE18511;ADY52449;ABG58338;AFM05109;CCG52819;ADV48724;AAS69148;AEG99868;ADR22609;EAR01157;AAN50897;AEI49901;AEM72402;AGA77273;EAQ40930;ADY27945;ADF51108	NA								30	13	0.633333	Bacteroidetes;Spirochaetes
Gene_ID_121781	AFI89590;CAL62159;AGI07722;AEJ04495;ACX87421;AEI78094;ACQ94034;CAP51807;AHC76454;ABM41618;AAY49097;AGK47968;ADP14445;AFM64682;ABS65022;ACL73927;CAI07473;AER55474;ABF09225;AGW91600;AHC65306;ACK53719;ACM32641;AEA68231;ABE31764;ADV01728;CAP44619;CAJ24049;ACS61979;AEB84182;AFM32517;ABX36805;ABM31113;AHB57788;AEA83164;ABI58379;ACT05327;AAM37124	PF11990	Protein of unknown function (DUF3487)							38	11	0.631579	Proteobacteria
Gene_ID_128319	AGF60246;AEN10238;AFE06895;AHD22267;BAH52356;ABM08792;CCH35032;ABW14386;ABX04104;CBG67521;CAM05764;AEY86024;ACZ89876;ADD45429;ADU09135;ABP56159;AFU04250;BAJ32859;BAD59031;BAH33156;ADL48190;ACQ78536;ACL41361;AGT92162;AGZ46229;ABV99899;BAL87561;ADB34137;AEK35958;ACV78325;AFR46679;AGS71755;AFR07094;ACY23694;AFV90156;ABG95973;AGK78518;AEM87129;CCF64660;AEB46609;ADG79120;ACU98259;ACU37116	PF01872	RibD C-terminal domain	GO:0055114;GO:0009231	oxidation-reduction process;riboflavin biosynthetic process			GO:0008703	5-amino-6-(5-phosphoribosylamino)uracil reductase activity	43	13	0.627907	Actinobacteria;Chloroflexi;Proteobacteria
Gene_ID_134157	ABE31747;ADP14423;ABX36791;AHC76479;ACL73906;AFM64709;AEB84143;CCH12103;CAJ24069;ABF09201;ACK53742;AFM32484;CAW27404;CAL62134;AEJ04473;ADU99579;CAP41806;ABM31150;ABM41515;AAF84567;AAM37092;AEA83180;AHC65331;BAK88298	NA								24	9	0.625	Proteobacteria
Gene_ID_146748	AAY49098;ACQ94033;AEA83165;CAW27382;CAJ24050;AER55475;AHC76455;CAP44620;ACM32642;ACL73926;ABE31763;ADV01727;CAI07474;AEI78095;CAL62158;ABM41619;AGI07721;ACT05328;AFM64683;ABM31114;AEJ04494;AFI89591;ACX87422;AGW91601;ADP14444;ACK53720;AAM37123;BAK88283;ACS61978;AEB84181;ABF09224;CCH12079;CAP51806;ABI58380;AEA68232;AHC65307;ABX36804;ABS65021;AGK47724;AFM32516	PF11190	Protein of unknown function (DUF2976)							40	8	0.625	Proteobacteria
Gene_ID_66677	ABM13419;AEF40799;AEY85990;AGF60212;CBG75646;ABL94570;BAH36666;ADB49291;ABP56831;AEV85140;ADH67342;BAG23762;CCH87471;AGM02854;BAL89772;BAC68670;ABV98744;AGI87018;AFP36875;ABL83366;AEA22961;CAM05431;AEB42780;BAD57654;ABW13709;BAH52755;AEM85166;AFM19884;BAK37356;AGT95527;ADL46816;ABG11396;ADD40971;ADB75099;ACU96955;AHD20639;ABG92446;ACU73608;AEN09577;AGL18602;ADP80209;AGK79771;AGB26555;CAJ62852;AGJ…	PF03795	YCII-related domain							64	18	0.625	Actinobacteria
Gene_ID_144279	AEF30923;ADV69721;AAW39698;ADL50617;AEY67543;ACL77108;ADL05706;BAE86379;CBY49308;AEX77119;AGA68902;EDK35817;ABN52894;AFV05388;AGL02843;ABP66113;ABX31169;AEI09930;ACV28732;ABP89919;AEQ22535;CAZ51637;AEV70151;AGJ78455;CAJ67260;AEV30628;AEE91090;ABZ85489;ABJ60847;ACB90469;AFG34797;AGU80062;BAL83108;AEI56710;ABF36155;ADU27381;AEG61732;ADB71648;AAS39355;ABY92567;ADK13459;AFV02350;ADH92919;AET59187;ADU…	PF07508;PF13408;PF00239	Recombinase;Recombinase zinc beta ribbon domain;Resolvase, N terminal domain	GO:0006310	DNA recombination			GO:0000150;GO:0003677	recombinase activity;DNA binding	80	23	0.625	Actinobacteria;Chloroflexi;Euryarchaeota;Firmicutes;Spirochaetes;Tenericutes;Thermotogae
Gene_ID_130578	AER56666;AEA61138;ABF09895;AFT71028;AFJ02116;ABM31289;AHC89245;CCH11468;AGI23836;ABX16016;ABM43069;ABX35357;AGK21461;ADU98020;AGN82923;ACD27749;AFU46602;AHC79151;AEB85319;CAD16311;ABK47499;ACM34948;ACL72961;CAP42528;ADK75098;AFO46554;AHC83874;AGK16244;ACO79743	NA								29	9	0.62069	Proteobacteria
Gene_ID_147323	ABK47501;AHC83872;AER56668;ABX35355;AFU46872;CAP42530;AFT71030;AGK14037;ABJ11771;ADM97021;AGI23834;ABX16018;ABM31291;AEB83979;ACD27751;AHC89243;ABM42810;AFJ02118;ABF09893;ACO79741;AGK18883;AEF22116;ACL72963;BAK87742;AHC76243;ACM34946;AGN82921;AEA84293;CCH11470;ABR82632;CAD16309;ADU98018;ABI87544;AEA61136	PF10502	Signal peptidase, peptidase S26							34	10	0.617647	Proteobacteria
Gene_ID_134432	AGL47519;AGU77823;ACO22681;CBI14190;CBI48365;CAZ51617;ADI70419;ACO20990;AFC95511;AFR72985;ACF56329;AGU79085;AEI31805;ADC91050;ADZ20492;AEB87542;CAR69096;AEL09727;AGS74480;ADX78802;ACB90571;CCW37447;CBA66879;AGY88518;ADL64479;CBZ01512;AAK79407;ACA44166;AFC62134;ADX77628;CAJ70245;AGP27409;CBJ22563;CCW41736;AGU83550;AAM99820;AEN97863;BAK28459;ACA37134;BAB56574;BAF77292;ABP92097;AGK71655;ABP89899;AGS…	PF06125	Bacterial protein of unknown function (DUF961)							47	19	0.617021	Firmicutes
Gene_ID_137901	ABD89429;BAJ81952;BAC45308;AFO46880;ACO79721;AEI01473;ADP72019;ABQ70035;ABF54324;AFN78226;ACS79750;ACV75894;ABX16033;AFU46582;ABQ39580;AER56677;BAK87729;ADV14621;AHC83860;ABS66003;ACL72974;CCJ07303;AEG50374;ABL69606;BAM86915;ABR81738;ACM34933;BAI96836;CCD06443;ABS65137;ABF08431;CCG08602;AFM33731;AGN82908;ACI50752;AGH53154;ABD24768;AEB83966;ACI91344;ADH90169;ABI87558;AEB58930;ACT58372;AGK13173;ACB…	PF02534	Type IV secretory system Conjugative DNA transfer	GO:0009291	unidirectional conjugation	GO:0016020	membrane			94	21	0.617021	Chlorobi;Proteobacteria
Gene_ID_122102	AFZ05922;AFY32636;AFZ57886;AFY83521;ABA20874;AFY41581;AFY50033;AFY67923;AFZ16210;AFZ04400;AFY54053;BAB75997;AFW95161	PF08819	Domain of unknown function (DUF1802)							13	6	0.615385	Cyanobacteria
Gene_ID_121061	ACI94708;ACE03646;ABK47516;ACF46738;ABF08224;AHC83858;ADZ68722;ADG10958;BAC53553;AEH90505;ADG31354;AGI23815;BAF89856;ABJ11784;ACZ01359;ABL69584;AEO47300;AFJ02131;AEB58932;ABX16035;ABQ54169;ABR83723;ABM37801;ADU14307;AFN78228;AEB99614;AEM48032;BAJ81950;ACB81241;AFO46878;CAD16291;BAI96833;ADM09211;ACT18399;CCA91237;AER56679;ADP71012;BAK87728;AGK18884;AEI01684;ACD27771;AEA61123;ACS79771;AEA84332;AGH…	PF00437	Type II/IV secretion system protein	GO:0006810	transport			GO:0005524	ATP binding	104	26	0.615385	Chlorobi;Firmicutes;Fusobacteria;Proteobacteria
Gene_ID_145296	ADG10955;ABM43049;AEG50379;AEA84335;ABG63709;ADU14310;CCD06435;CAP42552;CBS87274;ABD24763;ABF08436;ACO79716;ADU42547;ACK79653;ACT18396;ADX55389;ABQ70040;AEI01478;AFN78231;ABD89424;AFW02835;CCJ05568;ACG77926;AFJ02133;ACV75899;BAF89859;ABR85673;ABM59425;ADU97997;AGI23812;AGH53161;ADV14616;ACI91338;BAI71796;BAB52704;AFU46895;ABK47519;AGB47872;ABQ39585;AEM48027;ABI87563;AEB99617;ADP71009;ABS62812;AGK…	PF03135;PF12846	CagE, TrbE, VirB family, component of type IV transporter system;AAA-like domain					GO:0005524	ATP binding	106	34	0.613208	Chlorobi;Firmicutes;Fusobacteria;Proteobacteria;Spirochaetes
Gene_ID_134774	CCC39308;AGN01034;ADB62026;CAP13917;ADE03320;ADD04285;ADJ15553;AFZ72182;AEH35681;ACV11386;CCQ33264;AGB30561;ACM57931;CAJ51444;AGB37589;AAG19636;AFK17815;AFO56267	PF13412;PF02080	Winged helix-turn-helix DNA-binding;TrkA-C domain	GO:0006813	potassium ion transport			GO:0008324	cation transmembrane transporter activity	18	8	0.611111	Euryarchaeota
Gene_ID_140192	ADN17456;AGY58530;AFY58719;AFY60005;BAB76759;ACV00336;BAG01148;ACC82583;AFZ47229;AFY42876;AFZ51303;AFY39698;ACL47055;ACB51092;ACK65445;AFY80674;AFY30553;AFY51004	PF05685	Putative restriction endonuclease							18	8	0.611111	Cyanobacteria
Gene_ID_153628	AEE48444;ACU04820;AEI50758;ADB39060;AFK02230;ABQ05175;ACU63445;CCG53535;ACT95478;AEV33265;AEM71966;AHD00052;ABC29965;AEV98276;AEA45827;ADZ81522;ABG58386;AGA79895	PF08327	Activator of Hsp90 ATPase homolog 1-like protein	GO:0006950	response to stress					18	8	0.611111	Bacteroidetes;Proteobacteria
Gene_ID_147621	ACZ89656;BAJ33287;AFM18148;ADU11102;ADJ41978;AGM06759;AGZ41498;ABW11909;ADB35995;CAM02480;ACU75641;BAL91024;AFU01807;AFO73689;ADI10059;AGL14221;CCH31718;AFR09975;AEY86976;ADP78638;CAJ63947;AEN13123;AGS66998;CCF64758;ADL46289;AEM84956;AGF61132;AGT80818	PF07690	Major Facilitator Superfamily	GO:0055085	transmembrane transport	GO:0016021	integral to membrane			28	8	0.607143	Actinobacteria
Gene_ID_102245	AEP13297;AFY28912;ACZ38996;ADX70202;AFD26704;ACB10135;ADA67827;ADW22182;ACM55606;ADI00888;ABF46309;AGL49919;AEG31307;ADU51987;ACF13477;AEB14102;AGE36835;BAL80589;AGL88305;ACI17921;AFG37436;AET64536;ACV21355;ADZ27360;BAN76299;ACV78357;AGN99313;ABR43882;ADI30168;AGM41049;AGN17224;AFM22456;ACM23762	PF03235	Protein of unknown function DUF262							33	7	0.606061	Acidobacteria;Actinobacteria;Bacteroidetes;Caldiserica;Chlorobi;Chloroflexi;Cyanobacteria;Deinococcus-Thermus;Euryarchaeota;Firmicutes;Proteobacteria;Spirochaetes;Synergistetes;Thermotogae
Gene_ID_124954	AEB84139;ADU99572;ABE31738;ABF09190;CAP44648;AEA83183;AGW91614;AFM64721;CCH12115;AHC76491;AFM32480;ACX87444;ACS61960;CAW27416;CAJ24075;AFI89617;CAI07504;AEJ04469;ACQ94010;ABS65000;ACK53746;ABM41648;AGI08245;AGK48858;BAK88301;AHC65342;ABX36787;ADP14412;ACT05351;ABI58400;AER55497;ABM31157;AAM37073	NA								33	12	0.606061	Proteobacteria
Gene_ID_95807	AAN83713;ABF06331;ABI40326;BAC61001;ACY91612;ADV97312;ADP67527;ABB64258;ABO88870;AGO15555;AEE24677;BAK12829;ADD78689;ADP10268;AEE59617;AAP19556;ABE53809;AFJ48614;ABM01265;AEH15459;ADJ29641;AGK69948;CAO97999;CAQ34548;AGS61835;ABG12056;AGS65038;ADO95505;AFR04842;AGQ03434;AGC85127;AGQ63225;ACH50859;CAX54271;ADV53168;ABS48266;AAV82770;ADM40446;BAE78203;AFT80051;AFP68333;CBG89977;ADV85353;AFM58192;ABV…	PF01084	Ribosomal protein S18	GO:0006412	translation	GO:0005840;GO:0005622	ribosome;intracellular	GO:0003735	structural constituent of ribosome	319	126	0.605016	Proteobacteria
Gene_ID_122314	ACO20860;BAK28450;EFE28718;CBI48348;CBZ01522;AGS74491;AEA93489;ACF56794;ACB89420;CBJ22575;CAJ67194;AFC95520;ADV06642;AFC62147;CAR69105;ADI70433;AEL09736;ADX80459;AFI27066;CBI14181;AGY88501;BAF77280;ABP92088;ABV61269;AAO81629;ACA36364;BAI83988;ACO22322;AER65313;CCW37438;CCW41747;CBA66903;CAZ51608;ADP30981;AGS06060;AGK96616;AGL47529;BAK30696;AGG59846;AEB87527;AGU79076;AGP27395;CAZ55840;ADX77640;ADL…	PF00877;PF13702	NlpC/P60 family;Lysozyme-like							53	20	0.603774	Firmicutes
Gene_ID_93291	ABR00525;AAP18574;ABP62357;AAO70835;AFQ63833;ACQ59503;ACA66755;AEH32052;AEI74912;ABK36227;CCI79084;BAN97695;ABB67751;AEQ14515;CCG33052;AFS88312;AET28138;AGR75726;ADX49121;CDG09433;CBG91250;AFM61830;ADW00755;AGQ25258;AGS64346;BAE73425;AAX88017;ADM96489;ACT73965;AGQ66457;AGW10353;ACL30200;AGJ88893;ACA76123;ACH74941;ABP38679;AEN66662;AAF93464;AGS58582;ACY85983;ABV15723;ADX19177;ACY50356;AGK68834;ADZ…	PF02954	Bacterial regulatory protein, Fis family					GO:0043565	sequence-specific DNA binding	264	104	0.602273	Proteobacteria
Gene_ID_73662	AGQ01054;AET25727;ABS44241;AFV84703;AGP81100;ABM23957;ACQ61862;CAR44866;AGN82285;AFJ01708	PF03743	Bacterial conjugation TrbI-like protein							10	5	0.6	Proteobacteria
Gene_ID_78115	ACS86718;ADM42886;AGX13663;AEW74869;AGH75061;CAR01253;CAL11083;ACF92895;CAG73976;ABP61562;CBJ02338;ABX20172;AEZ43433;ABV17993;ABV15028	PF03432	Relaxase/Mobilisation nuclease domain							15	7	0.6	Proteobacteria
Gene_ID_141567	ABQ39577;ABG61921;BAI96839;ACB81236;BAC45311;ABS62820;ABS66007;CCG08219;ACI91347;AEI01470;AEQ53584;ACI52535;ABZ72948;ADU42470;ACV75887	PF05284	Protein of unknown function (DUF736)							15	7	0.6	Proteobacteria
Gene_ID_11955	AFL82468;AEW85996;EAP88326;CAL43789;CAL66022;AEH01816;ADV47460;AEV32613;AEE20799;ADF52794;CCG52785;EAR14491;AGC77786;ADX67120;CCB69313;AEM69155;EAR01638;ADY30363;ABQ07751;EAQ42104	PF01047	MarR family	GO:0006355	regulation of transcription, DNA-dependent	GO:0005622	intracellular	GO:0003700	sequence-specific DNA binding transcription factor activity	20	7	0.6	Bacteroidetes
Gene_ID_104347	AHD20303;AFR49232;AEF42884;AGL17115;ADI04688;ADU46800;ADH67492;CAM06147;ACU36953;CCH32205;ABM11228;BAK37364;AFV89203;AEB44991;ABW16311;ACY21926;AGM04342;AEV83683;AFA75213;ABL82338	NA								20	6	0.6	Actinobacteria
Gene_ID_132582	AFY45507;AFY36889;ABW31038;AFZ05468;AFZ17439;AFY35828;ADN12909;AFY56851;ABA23474;ACC81975;AFY48217;AGY59661;AFY77191;AFY88941;AFZ29462;BAC91168;ACB51118;BAB74870;ACK68555;AFZ36576	PF12833	Helix-turn-helix domain	GO:0006355	regulation of transcription, DNA-dependent			GO:0003700;GO:0043565	sequence-specific DNA binding transcription factor activity;sequence-specific DNA binding	20	7	0.6	Cyanobacteria
Gene_ID_130053	EAP88496;BAD51291;AGA80519;AFD07481;ACU64464;AEN74098;AEW87039;AEE49629;AFR35564;ACU04718;ACU07526;CBW24910;ADF53188;AEW01958;ADB41721;ACY47582;ADY53915;CAH10008;CAL67155;CAL44505;ACT95867;AFM03854;AEL25534;ADZ80646;AFN74238;AFL98173;ADR23750;ABQ04283;ABG57549;AEI50986	PF13172;PF13703	PepSY-associated TM helix;PepSY-associated TM helix							30	8	0.6	Bacteroidetes;Ignavibacteriae
Gene_ID_132288	ACQ61871;AAU91842;AGM41844;ADZ25298;AAZ25451;AHB14109;BAK76729;AGX86820;ABU57699;ABC82998;ABC76780;AAO05846;CAI56027;CAJ23845;ACD56970;BAK12208;ACH84980;ABQ90124;AAW77726;AEV89123;CBL45797;ADG81944;ACZ19718;ACK80269;AGA33518;ABM42687;CBA16064;AEB09579;BAL23490;AFL73478	NA								30	12	0.6	Actinobacteria;Chloroflexi;Firmicutes;Proteobacteria;Synergistetes
Gene_ID_138073	CAH09052;AEE20220;ADY37798;AFR36135;ACU08788;AFL82464;ABZ98364;CAL65004;ADX68604;ADV48835;ADZ12864;ADY51114;EAP86522;ACF14717;AEV34379;AEA45791;ABG57576;AEV99167;AFM12136;ABZ94699;AEL24965;ACT96759;ACU61465;CCG52504;ADQ16083;ADY30099;AFD55654;ABQ06311;AGA77094;AEH02567	PF00893	Small Multidrug Resistance protein			GO:0016021	integral to membrane			30	11	0.6	Bacteroidetes;Chlorobi;Spirochaetes
Gene_ID_87897	AFZ03242;ADL06552;AFZ51739;CAX58085;AFD05336;AFF23948;BAM90438;ADU67060;ABJ06211;ABA88051;AFZ19906;ACA54260;BAG02722;AFY52687;ADV27468;ACA66378;AFI45768;CCF11366;AFM43403;EGB14943;ABI57141;ACV01472;BAD41156;AFZ34813;ACK67471;BAN95398;ACV62300;ACL18708;AFQ43392;ABZ71681;AFM04893;ADJ62437;ADL00560;AGT09266;AFW94212	PF03235	Protein of unknown function DUF262							35	12	0.6	Bacteroidetes;Chrysiogenetes;Cyanobacteria;Firmicutes;Proteobacteria
Gene_ID_137323	EFE28717;BAK28449;AGS06061;CBZ01523;ADI70434;CBI14180;ACB89421;AGU83540;ADV06641;ADX77641;AAO81628;CCW41748;AGU79075;ABP89889;ADX78817;BAK30697;AEL09737;AFR72974;CBJ22576;ACF55151;AGY88500;BAB56561;BAF77279;ACA37003;CAJ67337;AGS74492;AFC95521;AFC62148;CAR69106;AER65315;AGP27394;AEA93490;ACO22536;ADL64464;ADC90887;AGL47530;CAZ51607;AEB87526;CAZ55318;AGK71669;AAM99811;CCW37437;CBA66905;ACO20340;ABP…	PF12642	Conjugative transposon protein TcpC							45	15	0.6	Firmicutes
Gene_ID_1554	AFY81860;BAF71908;AFZ43153;AFY55953;ACC82997;ACK72374;CBK39836;AFY36508;AFZ04141;ADW12733;ACF45257;AGS38461;AFT66159;AAM06282;AFY74131;AFY31554;AFY30173;AGA91418;AAZ71896;AFZ32576;ABW29354;ADN16701;AGX43328;ACB52781;ADJ29699;ABD82774;ACE03180;AFZ06234;CCG95373;ACF13324;AFY60041;BAM07267;ABS64465;AFZ51875;AFY71482;ADB38131;ACL45640;AFS53565;ABG60534;AFZ35304;AFZ16752;AFZ56714	NA								42	9	0.595238	Bacteroidetes;Chlorobi;Cyanobacteria;Euryarchaeota;Firmicutes;Nitrospirae;Proteobacteria
Gene_ID_129544	AHC76254;AFT71064;AFN78227;ABM43053;AHC89230;ABF08223;ABR81986;ACM34932;AGK16259;AEA84331;AGN82907;AER56678;CAD16292;ACO79720;AEF22102;ACL72975;ABX16034;AEB58931;ABX33085;ABJ11783;ABK47515;CCH11490;AFJ02130;AGK21439;ACD27770;AFM33732;AEA61124;CAP42548;AFO46879;AEB83965;ABM31325;ADM97042;ADU98001;ABI87559;AHC83859;AGI23816;AFU46891	PF01402	Ribbon-helix-helix protein, copG family	GO:0006355	regulation of transcription, DNA-dependent					37	12	0.594595	Proteobacteria
Gene_ID_139100	ABD70554;AFM11578;ABL92593;BAB54280;AFM19950;CCG02203;ADP80190;AGT91775;ABM06770;AAK87016;ADX72179;ABG09444;ADG20497;ABM12094;ABK02035;AHD22170;ACG75225;ABF41466;AEN08151;AFR28219;ADW01861;AGZ40815;AEM81485;AFA73525;ACE91647;CCH85814;BAK37486;BAL25660;ACD15707;AGB46876;CDI08107;CCH27344;ADD45085;ACZ20068;AGU53562;BAH32694;ADJ23505;AGI91956;ACZ40367;ACZ87359;AEA24051;ABY23528;AGB70614;ACI55504;CAJ…	PF01872	RibD C-terminal domain	GO:0055114;GO:0009231	oxidation-reduction process;riboflavin biosynthetic process			GO:0008703	5-amino-6-(5-phosphoribosylamino)uracil reductase activity	111	33	0.594595	Acidobacteria;Actinobacteria;Chloroflexi;Proteobacteria;Spirochaetes;Verrucomicrobia
Gene_ID_35743	ACQ49743;ABY46256;ACO27275;ACK94309;AFQ17783;AAP12176;AFQ09667;AAS44337;AEA19006;ACK91690;ACJ79233;AFQ29151;BAL21034;ADY24520;AEW58422;AFV21164;ACP12532;AGE81296;AFU15971;AGG04150;ABS24021;AAT57451;ACM15552;ADK07853;AAT34698;AHA08492;AAU15268;AAT62611;AAP29198;AHA75079;AFH86682;ACK59045	PF03899	ATP synthase I chain							32	12	0.59375	Firmicutes
Gene_ID_124547	BAK33956;ACQ81543;AFY37944;AFZ32718;AFR30979;AFZ01820;BAH35845;AGT94688;ADB50698;AGC49187;ABS05917;CCH32034;AGM05615;ADG78963;ACV80022;BAN03470;CCF62776;ACZ86848;ABZ98563;ABZ94891;ABG94755;CBG68213;ADD43702;AFU00462;AFM11650;AEB44499;BAD57645;BAH50920;ADI14548;ACY14240;AEF41514;ADB72829	PF02909;PF00440	Tetracyclin repressor, C-terminal all-alpha domain;Bacterial regulatory proteins, tetR family	GO:0045892	negative regulation of transcription, DNA-dependent			GO:0003677	DNA binding	32	8	0.59375	Actinobacteria;Cyanobacteria;Deinococcus-Thermus;Proteobacteria;Spirochaetes
Gene_ID_144011	AER55465;ABF09233;AEI78086;ABM42348;BAK88274;AFM64674;CAP51816;CAJ24041;ACS61987;AEB84193;AAY49089;AGI07489;CAL62167;AHC76446;ABE31772;ACT05319;CCH12069;ADV01736;ABX36813;ABS65030;CAP41839;CAW27375;AGW91592;AFM32525;AFI89581;ADP14453;AEA83156;AHC65298;ACX87412;ACK53711;AEJ04503;CAI07542	PF07511	Protein of unknown function (DUF1525)							32	13	0.59375	Proteobacteria
Gene_ID_129596	AEE53411;CCG54503;ADB40512;AEI46554;AFC23836;AFD56923;ADY27952;AEA44752;AFR34702;EAP86060;CAL67468;AGP78048;ADZ11586;ABG57603;CAL43562;ADV47682;AEG99931;ADR22393;AFL97642;ACU03543;AEE20932;AFK03929;AGC41132;AEW85414;AEV32539;ACT94252;AFM03285	PF00593;PF07715	TonB dependent receptor;TonB-dependent Receptor Plug Domain	GO:0006810	transport	GO:0016020	membrane	GO:0004872	receptor activity	27	8	0.592593	Bacteroidetes;Proteobacteria
Gene_ID_32692	ABV74452;AEK74153;ACR47348;AFC74312;AFC70574;AFB22717;AFB25734;AFB23047;ABY72060;AFC69275;AAY60955;AAL02647;AFB24398;AFC71893;BAK96308;ACP53079;ABV84422;AFC73778;AFB27085;ABV75719;AFB28429;AFD19123	PF03840	Preprotein translocase SecG subunit	GO:0009306	protein secretion	GO:0016021	integral to membrane	GO:0015450	P-P-bond-hydrolysis-driven protein transmembrane transporter activity	22	10	0.590909	Proteobacteria
Gene_ID_106097	CAM03485;ADG88472;CAJ61134;BAL91066;ACU39116;ABW13526;ACU71301;AGT84093;AEN11479;ACZ88101;AGM06727;ADJ45254;AFO76965;AGL18534;AGZ42562;ADD42545;AFT99788;AEV83768;CCF64229;ADI09725;ADH67586;AEM80984	PF00440	Bacterial regulatory proteins, tetR family					GO:0003677	DNA binding	22	9	0.590909	Actinobacteria
Gene_ID_141140	AFY54584;ADJ27610;BAD65704;AAU93269;BAG03979;BAM02424;AFL74476;ABE59068;ABI71230;AFY34776;ABA58933;ABA88772;ADW20933;ABA74561;CAG67069;ADE13879;AFV10520;AFY66520;ACB80740;AFZ00160;CAD86181;AEV21027;AEH36949;AFZ32836;AGB39275;AEJ01350;AFZ44040;ABG39616;ADI28217;AEE24250;AGB47365;ADC63626;ACI17277;ABI60337;AFY87874;ABM61556;ADH85795;ACV11302;AAZ18523;AFZ17717;AFZ68259;BAB07382;ACL44541;AGA90741;BAL…	PF00534	Glycosyl transferases group 1	GO:0009058	biosynthetic process					61	13	0.590164	Acidobacteria;Bacteroidetes;Caldiserica;Cyanobacteria;Deinococcus-Thermus;Euryarchaeota;Firmicutes;Planctomycetes;Proteobacteria
Gene_ID_13922	ACT91759;ACU04326;AEV99742;ACU62264;AFD06885;AGA80466;ABQ05850;ACE05931;AEA45725;ADY50782;ABZ96053;AEM72224;AEE51936;ABZ99776;ADZ77532;ABG60155;ADQ16200	PF08327	Activator of Hsp90 ATPase homolog 1-like protein	GO:0006950	response to stress					17	5	0.588235	Bacteroidetes;Spirochaetes
Gene_ID_40930	ACJ81857;BAL18748;AAP26936;AAU17425;ACK90567;ACM13365;AAT55217;ACQ47204;AAT60205;ACO29340;AAT32242;ABK86066;ADK05692;AEW56162;ACP14972;AFH84368;AFQ14253	PF00269	Small, acid-soluble spore proteins, alpha/beta type	GO:0006265	DNA topological change			GO:0003690	double-stranded DNA binding	17	9	0.588235	Firmicutes
Gene_ID_122747	AEE51778;ADB36438;ADQ17936;AEL24931;ADY53908;AEV98913;AFL83359;AEV33540;ACB75210;ABG60811;AGA77065;ACU02677;ADZ79868;ACE82936;ACT94194;AEI50829;ADR22780	NA								17	6	0.588235	Bacteroidetes;Proteobacteria;Verrucomicrobia
Gene_ID_122725	ABG61937;ACI52518;ACI91363;CCA91278;BAC45329;ADH90137;ABD24824;BAF89840;CCJ05595;ACV75866;ADZ68744;ABA05384;BAJ82019;AEI01456;BAM86849;ABS68255;AFW02872;CBS87234;ABS65117;AGH51502;AEG57334;BAI71782;ABQ39560;ACB81221;ADU42508;AFK54057;ABJ07967;ABL69632;ABD89444;ABF54224;BAI96856;AEQ52848;ABQ66562;ABS15883	PF13362	Toprim domain							34	6	0.588235	Proteobacteria
Gene_ID_129613	AEJ04501;ABE31770;AHC76448;ABS65028;ADP14451;ABX36811;ABF09231;CAP44613;CAL62165;AGI07486;ACL73933;CCH12071;ACK53713;AEI78088;CAI07467;CAJ24043;ACX87413;CAR52826;AGW91594;AEB84188;ADV01734;ACQ94040;ABM41612;AEA83158;AAY49091;AFM32523;ACS61985;CAP51813;CAW27377;AHC65300;BAK88276;AER55466;AGK47132;ABI58368	PF13462	Thioredoxin							34	11	0.588235	Proteobacteria
Gene_ID_126364	AFH63663;ABF92114;AEO49648;AFY89155;AGF60107;ADJ47972;CAN98432;ACV80169;AGC45222;ABC23904;AEY85885;AFE09204;CAQ84313;ADD43706;CBK41882;ADL52199;AHD20731;AFZ01575;AFY44045;ADX47548;AFY47242;AEV81910;ABP56848;AGT86811;AGT91633;AFZ30319;ADP15916;AGA31110;ABC39418;AAO57966;BAG19424;CDG26628;AGP92055;CBA16027;AEU37566;ACY21670;BAJ31588;AEI67517;CBI43607;ACZ88334;AGK50815;ADW07600;AFQ24653;ABX37385;CCH…	PF13193;PF00668;PF00501;PF13745;PF00550	AMP-binding enzyme C-terminal domain;Condensation domain;AMP-binding enzyme;HxxPF-repeated domain;Phosphopantetheine attachment site	GO:0008152	metabolic process			GO:0003824	catalytic activity	68	16	0.588235	Acidobacteria;Actinobacteria;Chloroflexi;Cyanobacteria;Firmicutes;Nitrospirae;Planctomycetes;Proteobacteria
Gene_ID_139211	AFJ02115;AFZ57625;ABX35358;BAK87745;AEF22118;AEA84291;AGN79595;AGK16243;CAD16312;AAU91506;AGK21462;AFK54041;AEB58917;ABX16015;ACD27748;ADU98021;ABG63724;AFO46555;BAC45315;AER56665;ABP86184;AFS54358;AEB84548;ABM31288;AEI01647;ADU42523;AHC89246;AGI23837;AFN78186;CDF63651;ACS51662;CAF28093;ACS18725;ABZ72944;AFU46869;ACL72960;BAI96843;AGH51491;AHC83875;AHC79152;ACO79744;ABQ39573;ABS15893;ABE64564;ACV…	PF01656	CobQ/CobB/MinD/ParA nucleotide binding domain							68	17	0.588235	Cyanobacteria;Nitrospirae;Proteobacteria
Gene_ID_94131	CAJ22141;ACB74375;ABK42659;CAI07591;AEP13486;AFY60251;AGK46391;AGO17396;AAM39781;AGA68720;ACH84226;EGB16358;BAM06338;CAL65656;AGX86819;AER56094;AET88022;BAC09781;ABE49484;ACV63413;BAH37129;ACK80788;AAY47558;ADZ27927;ACF43039;AFM32189;ACD25603;ACR12277;AGM41846	PF01420	Type I restriction modification DNA specificity domain	GO:0006304	DNA modification			GO:0003677	DNA binding	29	8	0.586207	Acidobacteria;Bacteroidetes;Chlorobi;Cyanobacteria;Firmicutes;Gemmatimonadetes;Nitrospirae;Proteobacteria;Verrucomicrobia
Gene_ID_122434	ABM07996;AEL27376;ADP81088;AFK62963;AEQ53083;ABK60382;BAM03316;ABS64229;ADG70258;ACT93016;AFR29593;ACA87917;ADP19335;ACT04222;AFO92223;AFZ21282;BAN02008;ADY12196;ABJ82235;CCJ59407;CAP42776;ACN82925;AEM22030;ACX63056;ABE45350;ACQ78832;CAJ95280;AFZ65662;AEB76729	PF00884	Sulfatase	GO:0008152	metabolic process			GO:0008484	sulfuric ester hydrolase activity	29	9	0.586207	Acidobacteria;Actinobacteria;Bacteroidetes;Cyanobacteria;Deinococcus-Thermus;Firmicutes;Planctomycetes;Proteobacteria;Spirochaetes
Gene_ID_136270	AEV33711;EAR02638;AGA79229;EAR16799;ADF50553;AFD09065;CAL42344;ADY28908;AFL80171;ACU58511;ADR21178;ACU02486;EAP87611;CCB68205;AEH00659;ABQ03766;AEE18860;AEL28664;ADV48506;AEW86804;EAQ42922;AEA45163;AEM70158;AGC75371;AFL85561;ABG58680;CCG54622;AFM05634;CAL68112	PF03301	Tryptophan 2,3-dioxygenase	GO:0019441	tryptophan catabolic process to kynurenine			GO:0004833;GO:0020037	tryptophan 2,3-dioxygenase activity;heme binding	29	9	0.586207	Bacteroidetes
Gene_ID_139946	ACL72954;ABM42797;CAP42521;CAD16320;AFU46863;ACT06366;AEB83988;ABX35368;ACS18719;AFO46564;AHC79158;AFT71019;AER56659;CCH11461;BAK87749;AGI23843;ACM34955;AFJ02105;ABM31282;AGN82928;ABF09902;ACZ76345;ABX16009;AEA61145;ADU98027;ABR83802;ACD27742;AGW95833;ADM99128	PF05284	Protein of unknown function (DUF736)							29	7	0.586207	Proteobacteria
Gene_ID_125044	AFU04456;AEI10599;ADB34688;AFZ67857;ADD39947;AFS14404;CCF61061;ADL46899;AFC53889;AAZ55687;ACQ82348;AEA26610;AGM06674;ADG97763;AEF41068;BAG22916;ACU77533;ADU10493;AFC43728;AFO78097;AFJ35402;AFC48885;AEB45348;AGI91713;AGT85225;ADJ46386;BAK34664;ACV81359;AGP63902;AFP41791;CAM01086;CCG03295;ADH67433;CCB77274;ABG96512;ADB75709;ACZ87420;AEV73854;AGK75947;BAJ31163;ACU97737	PF13460	NADH(P)-binding							41	11	0.585366	Actinobacteria;Deinococcus-Thermus
Gene_ID_13667	AEV32056;ADB39166;ABQ04893;AFM03843;CAL66010;ACT93957;ACU06354;AEI51268;ACU63236;ADZ77142;ADF52775;AFL82486	PF09949	Uncharacterized conserved protein (DUF2183)							12	6	0.583333	Bacteroidetes
Gene_ID_136851	AFY84685;AFY71772;AGY56986;ABG51516;AFZ09916;AFZ31853;ACC81652;BAG03297;AFY89991;ABW28936;AFZ18285;AFW96174	NA								12	4	0.583333	Cyanobacteria
Gene_ID_139797	AGB31672;CCQ33077;ADD06736;AEN05080;ACV48752;CAP12926;ADB60130;CCQ37731;ACM58759;AAG18683;CAI50496;CAJ53331	PF07282	Putative transposase DNA-binding domain							12	6	0.583333	Euryarchaeota;unclassified Archaea.
Gene_ID_140332	BAK48440;ADQ13696;AET68229;AEG16202;ADK81936;AGF58663;AFG34984;AFA49531;AGL02286;ADO82255;AFK07792;AEH50519	PF07992	Pyridine nucleotide-disulphide oxidoreductase	GO:0055114	oxidation-reduction process			GO:0016491	oxidoreductase activity	12	6	0.583333	Firmicutes;Fusobacteria;Spirochaetes;Thermotogae
Gene_ID_126776	ADZ68725;ADH90170;ACG77921;BAF89824;ABS62816;ABS68116;ADU42538;ABL69605;BAI96835;BAK67717;ABZ72952;ACI91343;AEQ52789;BAC45307;ABQ70036;AAK88561;ABS15902;AFK54034;ACI50751;ACB81240;ABQ39581;AEI01474;AEH87247;AFW02841	NA								24	9	0.583333	Proteobacteria
Gene_ID_134299	ADV01705;ABI58409;AAM37060;AFI89627;BAK88312;AFM32470;AGW91620;AER55508;AHC76507;AAY36576;AGI07444;ABF09172;AFM64738;ADP14399;ACL73889;AEI78112;AGK49102;AHC33558;ACQ93996;ABS64984;AAF84590;ABM41660;ACT05362;CAP51767;ACS61941;CAI07513;ABM31169;ABE31725;ACK53762;AAY93910;CAP44659;CAJ24088;ACX87453;AEA68250;AHC65359;CAL62119;AEA83194;ABX36776;AAY49129;AEJ04457;AEB84129;CAW27432;CCH12128	PF11198	Protein of unknown function (DUF2857)							43	17	0.581395	Proteobacteria
Gene_ID_122552	AAZ69983;ADD68743;CBG90140;AGJ87894;ACB84383;AEE92346;AHB04260;AEK19514;AGA22335;ADL59050;ABM17517;AAK22606;ABM27510;CAH34943;ADI73379;AFZ20484;BAD78674;ACL71696;ABQ99616;ACK67884;CAO80128;AFI88600;ABB39664;ABN98012;AEG02569;AEJ03084;ABB57094;ACV02792;ACL94122;ADN08217;ADM36742;ADZ25848;CAL92625;CCU73150;AFS36340;ADY55195;AFQ16719;CDG28668;AEV66935;AGB21657;ABI72448;BAD77190;ABP77958;ABR82006;ACV…	PF01420	Type I restriction modification DNA specificity domain	GO:0006304	DNA modification			GO:0003677	DNA binding	50	16	0.58	Actinobacteria;Cloacimonetes;Cyanobacteria;Deferribacteres;Euryarchaeota;Firmicutes;Proteobacteria
Gene_ID_89041	CAK06423;AEW18446;ACO00202;AEW13717;ABQ60912;ABY37501;ACS54859;AEM17742;CAJ10368;AEU05410;ADZ65487;ABX61475;ACU47396;ADZ86351;AEQ08032;ABS13232;AAX73805;ACD71920;AHB02469	PF00137	ATP synthase subunit C	GO:0015991	ATP hydrolysis coupled proton transport	GO:0033177	proton-transporting two-sector ATPase complex, proton-transporting domain	GO:0015078	hydrogen ion transmembrane transporter activity	19	8	0.578947	Proteobacteria
Gene_ID_141706	AFC63696;EDK34649;ABZ85387;BAH07388;AEE97942;ABN52850;ADU75410;AFV12502;ADL53636;AEY67707;ABR50107;ADN55234;AGG07311;BAL01350;AAS39339;ABY92551;ACL77125;AEV70168;ADL68345	PF05521	Phage head-tail joining protein							19	4	0.578947	Chloroflexi;Firmicutes
Gene_ID_136882	ACK62131;ABQ26914;CBA19801;AGP48315;ACR75082;ADB47576;ADG30912;ACX76086;AGG34653;AAZ98229;AGI06869;AEK57840;CCU70872;AGX87417;AEV27684;ADP11661;CBJ45538;ACT11902;ABB30918;ABI39850;CAP50408;ACA84606;ACF44435;ABM44199;BAF58397;CBE69909;ADE85017;ADW17531;AEW03962;BAF89256;ACX81550;CCB70684;CAK13675;AEJ38632;ABO49406;ACT59323;CAL44230;ADB14957	PF01555	DNA methylase	GO:0006306	DNA methylation			GO:0008170;GO:0003677	N-methyltransferase activity;DNA binding	38	11	0.578947	Bacteroidetes;Chlorobi;Fibrobacteres;Firmicutes;Planctomycetes;Proteobacteria;candidate division NC10
Gene_ID_132061	AFP30695;ABV85601;ADP95952;AGB12556;ADF54581;ABM03172;ABD27388;CAL66273;ADM10825;AGP80325;AEA82801;ACR02549;ABE56834;ABC30464;ABP84999;AGA88505;ACA75640;ACV26696;CBW25943;CAD84455;ADV56178;BAK67697;ABI72364;AGP92131;AGN83507;AFM34283;ABV36539;AAZ24262;AEF03924;CCH10746;ABM20270;AEV25533;AGP76667;ACG77861;AGP49383;CCU73783;AEA68511;ACA86946;ACE92354;ABB42688;AGP88210;CAL16824;ABP77697;AGC76061;ABM…	PF13795	HupE / UreJ protein							57	14	0.578947	Bacteroidetes;Proteobacteria
Gene_ID_123945	CCA92368;AFU44908;ACK53153;AEB86654;ABL80136;ABX15967;BAB52316;CAI06372;ABW09887;ACB33049;AGW90343;BAJ79745;ABZ71356;ACC74001;AHD08840;ADG15091;ABM16700;AEM48439;ABF08157;ABJ88544;AGA26503;AEG57916;AEQ53597;ABF52160;ADU47402;BAH55486	PF00589	Phage integrase family	GO:0006310;GO:0015074	DNA recombination;DNA integration			GO:0003677	DNA binding	26	12	0.576923	Acidobacteria;Actinobacteria;Planctomycetes;Proteobacteria
Gene_ID_152823	ADY35740;BAD48029;CBW24614;AGB29096;AEA20447;BAK26087;ABR43872;AEW19825;CAH08978;AFJ09262;CDF59546;ADR23478;AEW00278;ADF53740;AEE19101;AAQ65992;AFL96348;ADQ79726;BAG33442;AEI50661;ADK95788;AFL77821;ADY34275;ACT92165;ABR40122;EFC70066	PF13155	Toprim-like							26	5	0.576923	Bacteroidetes
Gene_ID_56579	ABP42209;ACN47897;ACH52089;ABX88463;AHA68164;ADN73026;AHB72410;ADP10897;AGP46626;CCF07506;BAL40241;ADR29037;AGC89134;ADM40153;AFM57880;ABV16956;ACT27155;CBW19801;BAE75497;AEK00487;CAQ33975;ACX37754;CBJ79385;ACT41149;CAR05272;ABB68201;AAS60321;BAN95376;ADD58854;AEG38633;AEF52998;CAX57576;AFJ31318;AGQ33455;CAL10190;CAX53801;AGY86323;ACT08942;AGF83276;AFN34754;AFP85066;AGQ57491;ABR79382;AAX67571;AEF…	PF01192	RNA polymerase Rpb6	GO:0006351	transcription, DNA-dependent			GO:0003899;GO:0003677	DNA-directed RNA polymerase activity;DNA binding	189	67	0.57672	Proteobacteria
Gene_ID_134203	ABA04113;ACI93561;BAF89828;ABD24810;ABQ70031;ABZ72947;ACV75886;CCJ07300;BAM86911;ABS15897;BAC45312;ABL69610;AEQ52834;ABQ39576;BAI96840;AEH87242;AGH50443;ADU42469;ABJ07956;AEI02739;ABS65133;ACI52534;ACB81235;AFK54038;BAK67722;CCA91224;ABF54200;ADZ68730;ABG63721;ADH90166;ABD89432;CCG08218;ABS68241	PF10502	Signal peptidase, peptidase S26							33	9	0.575758	Proteobacteria
Gene_ID_130136	ACA35641;AGS06067;ADX77644;AGP27392;AFC95531;AGS74496;AAM99805;BAB56557;CAR69110;AFR72971;AFC62155;AEL09745;CAZ51604;BAF77275;CCW41752;CAJ67343;ABP89885;ACB90583;AGY88497;AGK71673;ADL64461;ADI70447;CBI14171;CBZ01532;CBJ22581;AGL47533;AGU83537;EFE28714;ACO20943;BAL69336;ADC91773;AEB87523;ACO23334;ADX78819;ADV06638;CCW37433;ABP92083;AGU79072;BAK28446;CAZ55315	PF08281	Sigma-70, region 4	GO:0006355;GO:0006352	regulation of transcription, DNA-dependent;DNA-dependent transcription, initiation			GO:0003700;GO:0003677;GO:0016987	sequence-specific DNA binding transcription factor activity;DNA binding;sigma factor activity	40	12	0.575	Firmicutes
Gene_ID_1114	ADR22291;AFM04790;AEH02569;AGC78231;AEE18097;AFL83625;ADY30884;AFL82112;EAP88473;CBW25732;ADV50520;EAQ41654;AEV33146;CAL66896	PF01053	Cys/Met metabolism PLP-dependent enzyme					GO:0030170	pyridoxal phosphate binding	14	4	0.571429	Bacteroidetes;Proteobacteria
Gene_ID_10346	AEK72055;AFZ06123;AEV69972;AEG19223;AFZ49201;ACS89254;AFY55833;EHR78086;AEB69326;ABV33876;ADU65718;ADO82956;AFZ01077;ADT84428	NA								14	6	0.571429	Chrysiogenetes;Cyanobacteria;Euryarchaeota;Firmicutes;Fusobacteria;Thermotogae
Gene_ID_103348	EAR14625;ADY27948;AGA77271;AEE18509;AEL25768;AEV33457;EAP87184;ADV48722;AEG99866;AGC76520;AFL80112;EAQ40929;AEM72400;EAR01308	NA								14	4	0.571429	Bacteroidetes
Gene_ID_113816	AFL83665;AGU58226;AFY28906;ABM27876;CCF08516;ADE84720;ABO92249;AER56652;ACR02191;AEM47017;AGG89502;AEH33829;CBG90054;ABK49185	PF13304	AAA domain					GO:0005524	ATP binding	14	4	0.571429	Bacteroidetes;Cyanobacteria;Proteobacteria
Gene_ID_116751	AGY45973;CAH09110;BAG05694;AFW96672;ACB51183;ACV39046;AFZ09196;AFY43256;AFY48951;CBY90636;AFY73134;BAB76109;ACF14943;AFZ13833	NA								14	5	0.571429	Bacteroidetes;Chlorobi;Cyanobacteria;Firmicutes;Fusobacteria;Proteobacteria
Gene_ID_138261	AEN13936;AFR09425;ADG79122;AFA72919;ACY23799;AGC45338;AGB22023;BAJ26716;AGP31494;AFR49183;BAK34000;AFU03630;AGI86560;ABG94899	PF00440;PF13305	Bacterial regulatory proteins, tetR family;WHG domain					GO:0003677	DNA binding	14	2	0.571429	Actinobacteria;Proteobacteria
Gene_ID_153751	AGN00826;AGB33257;AGB16242;ADD06510;AFO59376;CCQ36065;AFZ72369;AAV48472;ADB59458;ACM57528;CAI49038;AEH36322;AGB36260;ADJ15193	PF01594	Domain of unknown function DUF20							14	5	0.571429	Euryarchaeota
Gene_ID_46442	CCB69058;CAL43669;ADY30512;ADF53381;AEM72001;AEH02159;AEK23447;AEE18281;EAR00309;CAL67274;EAR15784;ACU93705;AEA42243;CCG53067;EAQ41695;AFL81813;EAP86019;AGC75131;ADV50675;ABQ07782;AEW86170	PF02517	CAAX protease self-immunity			GO:0016020	membrane			21	6	0.571429	Bacteroidetes
Gene_ID_127852	CBJ83420;ABB44697;AAQ61784;ACU62194;ABC64754;EAQ40836;ADR19708;ABV66947;ACN99313;ACD95220;AEB10026;ADI39157;AEA44152;BAK75257;AGX06497;AFQ17824;CCG46771;ABW28611;ABP84627;AFQ29110;BAF71056	NA								21	9	0.571429	Aquificae;Bacteroidetes;Chlamydiae;Cyanobacteria;Deferribacteres;Firmicutes;Proteobacteria
Gene_ID_149567	AGU77831;CCW37441;BAK30693;EFE28721;CAZ51611;ACO20347;AGS06057;ADC90567;ACO24205;AAM99814;AGU79079;ABP92091;AGK71665;CAZ55835;ACB89417;ACA36762;ADI70430;BAK28453;ABP89893;AEL09733;AGU83544	PF12648	TcpE family							21	6	0.571429	Firmicutes
Gene_ID_143704	ADH90168;BAK67719;ABD24807;ABS68114;ABJ07953;AGH50440;CCA91226;ABF54325;ABG65215;ACB81238;AEO47311;AFK54036;ABC21618;ACI51379;ADZ68727;BAF89826;AEH87245;ABZ72950;AEI01472;AFW02855;ABL69607;ABS15900;CCJ07302;ACG77919;BAC45309;BAM86914;ABQ39579;ADU42529;ADG11007;ACI91345;AEQ53582;ABQ70034;BAI96837;ABD89430;ABS62818	PF11843	Protein of unknown function (DUF3363)							35	6	0.571429	Proteobacteria
Gene_ID_148786	ACT08430;ADY63922;ADM96679;BAC89784;ACF44774;ABD40829;ACK64708;AHC37753;AGH34458;AGR00406;AFN46684;ACM53430;ABM17663;ABR41510;AGC75816;AFL76148;ABM31363;CAI06472;ACU99580;CBJ82500;ACS87258;ABN06681;ABD82015;AAQ66144;ABY35091;AFE07775;AFC26129;AFW93254;AEP12855;AEJ03220;ACT16501;ABM56275;AEB99375;ABK44086;ADB40591;ABE28759;AFT78510;ABQ26968;ACL26657;CCB70689;AEW21373;CBL44418;ADN15753;ABU60264;ADF…	PF13304	AAA domain					GO:0005524	ATP binding	56	16	0.571429	Acidobacteria;Actinobacteria;Bacteroidetes;Chlorobi;Chloroflexi;Cyanobacteria;Euryarchaeota;Firmicutes;Proteobacteria
Gene_ID_154477	AGA87651;AAZ46063;AFM32864;ABW14131;AFS54836;ABJ13024;ADA73405;AEJ04512;ADX71337;CAQ03981;CAL80026;AGN79095;ACL38169;ABB39598;ACA72822;ACB35429;CAD84747;AEJ15756;AGI70887;ABI73295;AFM65145;ACK46316;BAB99106;ABM18346;ABM39224;ABK99523;AFI96168;ACX96042;CBL47105;AHC78638;AFB72979;ABX35318;CCU70787;ADI30558;AHA26249;ACD95164;AFS72040;ADG99231;AFM42919;AFA74211;AGE35625;ACU89002;AGH45841;AGP96918;ACN…	PF02796;PF00239	Helix-turn-helix domain of resolvase;Resolvase, N terminal domain	GO:0006310	DNA recombination			GO:0000150;GO:0003677	recombinase activity;DNA binding	63	18	0.571429	Acidobacteria;Actinobacteria;Chloroflexi;Firmicutes;Proteobacteria
Gene_ID_139768	AFK54029;ACV75900;AGK18890;ABM43048;BAC53549;ABF08437;AEI01479;BAF89860;AHC89225;ABK47520;BAK67709;ABJ11787;ABF54316;ABX16039;ADZ68718;ACL72980;AHC76259;AEB58936;AGN82903;ABA05353;CAP42553;ABS68230;AFN78232;BAJ79778;ADG10954;ABS15924;ADM97047;CCH11495;AFM33736;AEA61119;ADV00562;ADU14136;CCJ07316;AFW01349;ABR80937;AHC83854;ABI87564;ABL69580;BAK87725;ABZ72957;AEF22097;ACB81245;AEA84336;AGI23811;ABX…	NA								79	9	0.56962	Proteobacteria
Gene_ID_136770	AEM71371;AFK02555;ADV46979;ADX67510;AEW87310;AGC78655;AEL25221;ADY30462;AFV97987;EAR01120;ADB42378;ADV50425;ADY54377;EAP86502;AEA44057;AEE20730;AEI51410;AEE51262;ACT91338;AFL83554;CCB69651;ADF52585;ADZ78397;ABQ07992;ABG57295;ACU06079;CAL43357;BAF72508;CAL66947;EAQ42164;AGA77421;AFM02796;CCG52659;ACU62169;EAR15345;AFD08017;AEW03009	NA								37	12	0.567568	Bacteroidetes;Proteobacteria
Gene_ID_149983	AEA20393;ACU91807;AEV96429;ACU04144;AFD56969;EAP87140;ABG60564;ADX68644;ADZ81284;ADK95437;ADY52152;AEA45700;AEE53485;AFD07564;ADY34326;AFK04314;ADY35513;AGC41063;ACU62384;AEI51723;ABQ03227;ADQ80771;ADF53692;ADB42556;ACU07637;AEV33913;AFH49923;ADV43211;AEL28226;CAL67885;ADR22044;ADQ17994;CAH09533;AGB28178;ACT94325;AGA80327;ADZ11513	PF12833	Helix-turn-helix domain	GO:0006355	regulation of transcription, DNA-dependent			GO:0003700;GO:0043565	sequence-specific DNA binding transcription factor activity;sequence-specific DNA binding	37	11	0.567568	Bacteroidetes;Ignavibacteriae
Gene_ID_152765	AFT86197;ACY82883;BAJ25867;AEL09381;BAK71262;ACJ57625;BAN26667;ABE62785;AGC41163;ACL74454;ACJ41472;CCG95328;ABA05386;AFD56893;CCW41717;AGZ29453;ACT96420;CAM86690;BAN54863;AEA71619;ABI89528;ADB32397;AGO43314;CAX23182;ABX19444;AEE91060;AGB18197;ABS68215;AFV02386;CAR54640;ADZ11625;AGP82019;AGE16308;AGY75246;AFK86381;ADZ83919;AGU47849	PF00271;PF04851	Helicase conserved C-terminal domain;Type III restriction enzyme, res subunit					GO:0016787;GO:0005524;GO:0003677	hydrolase activity;ATP binding;DNA binding	37	10	0.567568	Actinobacteria;Bacteroidetes;Firmicutes;Proteobacteria
Gene_ID_96286	AGZ43639;AGM08470;ADG74873;ADL46696;AGW42090;AHC27537;CCH88074;ACV79162;ADJ46886;AEV83856;ADG20199;BAM89212;ACU69747;AEA63711;ABK01477;AGT85725;AFO78597;ADD40204;AEB46139;ADB31880;CCH31135;AGL19285;BAN00391;ADP78651;AFU05803;AGS70453;BAL90105;ABM15714;ADU46759;ADU10697	PF00857	Isochorismatase family	GO:0008152	metabolic process			GO:0003824	catalytic activity	30	11	0.566667	Actinobacteria;Proteobacteria
Gene_ID_123980	ABW30633;AFZ49969;ACK73235;AFZ36909;AFY66182;BAG03163;AFY88733;AFZ21621;BAB74495;AFY47593;ACC84190;AFZ55980;AFW93632;AFZ07786;AFY99407;AFY79821;ADN12654;ABG52901;AFY34162;AFY56944;ACB53273;AFZ44548;AFY45768	PF14516	AAA-like domain							23	9	0.565217	Cyanobacteria
Gene_ID_129540	ABM20460;AEJ07454;ABE49428;AEB84432;AAN68922;ABP80012;BAN49299;AEV25893;ABP85127;AEA84307;ABA58053;ABE30402;ACS61921;AEH44221;ABM36625;AFG39169;AGW91175;AGE85462;AHB71628;ABX15991;ADF63232;ACX95541;ACD19852	PF06146	Phosphate-starvation-inducible E							23	7	0.565217	Proteobacteria;Thermodesulfobacteria
Gene_ID_133794	ABE31761;ABF09222;ADV01725;ABM41621;ADP14442;CAW27384;BAK88285;ABX36802;AAY49099;AHC65309;ABI58382;ABS65019;CAL62156;ACQ94031;CAJ24052;CAP51804;CCH12081;AGI07477;AHC76457;AFM64685;CAP44622;ACM32644;AEA83167	PF09686	Plasmid protein of unknown function (Plasmid_RAQPRD)							23	9	0.565217	Proteobacteria
Gene_ID_142048	AEM71831;AEW00880;AEH02612;ADZ80860;AEA45155;EAQ42427;ABQ04772;AFK03578;ACT92538;AFD05233;AEE53326;AGC78064;AEK22616;ADV49780;CCG54290;ADY51180;CAL65031;ADF52951;ACU61108;EAR14840;AEI50193;EAP86456;ADY28556	PF00027	Cyclic nucleotide-binding domain							23	8	0.565217	Bacteroidetes
Gene_ID_142482	ABQ33688;AFW02874;AEI01641;ABS69248;BAM89483;BAF89842;ACI91165;ADU14104;CCJ07282;ADH90135;BAC47196;BAJ82024;ABQ66564;BAI96863;AEQ53607;BAK66618;ABG63735;ABS14260;ABZ72937;ADM09251;AFO91623;AEG57329;ACI50830	NA								23	5	0.565217	Proteobacteria
Gene_ID_151296	AEH78169;CAP44631;ABX36794;AHA20415;AGA73643;ABC76695;ACM29255;ABM42619;ACB85096;ACI91305;ABM33749;AGE24130;ACO32296;CAI09889;AHA26214;ABS68278;ACB81210;AFM67895;BAL95155;ABG61949;AEI01507;AGA76728;AEA61113	PF00580	UvrD/REP helicase N-terminal domain					GO:0005524	ATP binding	23	7	0.565217	Acidobacteria;Bacteroidetes;Firmicutes;Proteobacteria
Gene_ID_151818	ABZ85449;AFC63717;AEE97963;AAS39319;AEY67730;ADB47459;AEV30606;ABN52871;ADU27343;ABR50132;BAM47521;AEG61771;AEV70189;AAW39075;AEQ23145;EDK34671;ADN55255;ADL53659;AGL03756;ADK13423;BAK56929;ACL77145;ABY92530	NA								23	10	0.565217	Chloroflexi;Firmicutes;Spirochaetes
Gene_ID_136223	AGP82749;AGK47982;ACN15052;EEB74201;AEI51573;ABI69547;AAX75818;ABB15260;ABM43718;ADZ68058;ABW68730;ADL58914;BAK75892;AAT42661;AGH92752;ABX64014;ABA59355;AEG45806;AGP96420;AEF18518;ABI55858;ADJ29725;CAJ91158;ACD73876;ABK50008;ACV10290;AHB46999;CAJ63635;ABY39795;ADX43938;ACL24705;ADQ07531;AGY57549;ABD13361;ACU49953;ADG06446;ABQ28181;AGP41552;ABB40217;AGI39527;AEK72132;ADU32515;AGG14448;ADW21442;ABC…	PF04851;PF04313	Type III restriction enzyme, res subunit;Type I restriction enzyme R protein N terminus (HSDR_N)	GO:0006304	DNA modification			GO:0016787;GO:0004519;GO:0005524;GO:0003677	hydrolase activity;endonuclease activity;ATP binding;DNA binding	138	26	0.565217	Actinobacteria;Aquificae;Bacteroidetes;Chloroflexi;Crenarchaeota;Cyanobacteria;Deinococcus-Thermus;Euryarchaeota;Firmicutes;Proteobacteria;Spirochaetes;Synergistetes;Thaumarchaeota;Thermotogae;candidate division NC10
Gene_ID_149397	ACF45367;ABS14519;AGH49534;ACV58267;AAN70023;ABD27076;ACA30912;AER66200;ACX86290;CAD86006;AGT43217;ACJ79654;ABL65328;ABV36558;ABQ06701;ABQ35619;AFM23342;CAG36648;AGN81841;AEG01009;AEH88065;AFV04955;ADW16330;ABC62347;ADD67491;BAK67831;AEM71516;ABR42033;AEI02701;ACF00759;AGL00975;AGO55970;AFO45766;ADE57059;ABA04510;BAG33448;ABQ69891;ACF51378;ABF52326;ADU45055;CBN86969;ADC50041;CCA92763;ADJ22103;CCE…	PF01935	Domain of unknown function DUF87							94	28	0.56383	Acidobacteria;Actinobacteria;Bacteroidetes;Chlorobi;Deferribacteres;Firmicutes;Proteobacteria;Spirochaetes;Synergistetes;Tenericutes
Gene_ID_55530	AEW14240;ADZ87961;ABX63066;AHB01318;AEU07011;ABY38888;CAJ11991;ACD73388;ACU48995;ADZ67095;AAX75311;AEQ09552;AEW16824;AEM19341;ABS13625;ACO01747	PF01206	Sulfurtransferase TusA							16	3	0.5625	Proteobacteria
Gene_ID_70040	ACU48447;AAX74792;ADZ87412;ABX62531;AEM18796;ACO01228;CAJ11445;ABY38555;AEQ09038;AEU06464;AEW14781;AEW17375;ADZ66556;ABQ61518;ABS14418;ACD72884	NA								16	8	0.5625	Proteobacteria
Gene_ID_153455	ADP14409;ABF09187;ABM41527;CCH12118;AHC65345;ACS61958;ACQ94008;AGI08244;CAJ24078;AHC76494;AER55499;CAP41794;AAM37072;AFM64724;CAW27419;ABE31735	NA								16	6	0.5625	Proteobacteria
Gene_ID_148719	AEG00394;AHC65299;ABI58367;ABS65029;ABR91551;AEB84189;ABM31098;ABQ79055;ABF09232;AGI07735;CAW27376;AHC76447;ADP14452;CAP51815;CAJ24042;ACA73783;AEJ12922;AFK67190;ABM42349;AFO50052;ABA74743;CCH12070;ADV01735;AGW91593;ABX36812;ACL73934;AGN81872;AFM64675;AGK49164;AAY49090;AAM37134;AHC87796;AFT70370;AEI78087;CAI07543;CAP44612;AEV63336;ABE31771;ACK53712;AFM32524;AEA83157;ACS61986;AHC82418;AEJ04502;AEA…	PF04002	RadC-like JAB domain							48	14	0.5625	Proteobacteria
Gene_ID_124492	CAJ24056;ABR86389;CAP44627;ABM42375;ABI58388;BAK88683;CAW27394;ACK53731;AEB84167;ABS65015;AHA26244;AGN81868;AGI83641;AGK47849;AFM64697;AAY49103;CAP51800;ABX36798;ACM32649;AEJ12917;AEA83171;AHA20445;AGI07473;ABA74748;CCH12093;ADP14438;AHC87791;CAI07485;AGW91610;AAY36506;ACS61972;AGO43133;AHB58176;AER55482;ACL73916;AFI89601;ABF09211;AEJ04481;ACQ94026;AHC65321;ABM31134;AFO50047;AEI78102;AHC82413;ABQ…	PF01464	Transglycosylase SLT domain							57	15	0.561404	Proteobacteria
Gene_ID_149152	CDI50612;AGB02929;AEM47939;AGL00545;AFI45225;AEF84564;ABB43760;AGO15994;ADP38862;ADH86805;ADL54299;ACL32280;ADQ80723;AFL78964;CBL44347;AFF23322;AEJ31731;ACU89669;ACZ01127;AGB28274;CAJ67245;ACT96846;AEW21521;ABR43972;AER55082;CAD86410;AER18342;AGC91587;AEB87474;AGQ24393;ACX73876;ADB13677;ABR72445;AEB82424;AGW88369;ACV64577;ADU92208;AEC01478;AGX86818;ACE05443;ADZ26390;AGA68906;ADY34078;ADU66437;AHB…	PF04383	KilA-N domain							57	11	0.561404	Actinobacteria;Bacteroidetes;Chlorobi;Chrysiogenetes;Euryarchaeota;Fibrobacteres;Firmicutes;Fusobacteria;Proteobacteria;Spirochaetes;candidate division SR1.
Gene_ID_66574	BAL94974;ABL64982;ACD90525;ADY14190;AEM48298;AGA92077;ADY66037;ABS69909;AHB13813;AEE68303;ACE83428;CAJ35105;AEO41419;AFJ34985;ADZ25487;AGA34931;AEV71528;ADC62474;ADK84966;ABK18532;ABC99474;ACE05316;AAM40366;AFZ08639;BAM02324;ADB47475;CBE69099;ABC21047;CBS87322;AGP34463;ACA58761;BAI70863;AAU93259;ADW67176;ABQ91311;AFY54361;ABM59873;AEO46715;AFL73136;ABM44182;CCD04297	PF04851	Type III restriction enzyme, res subunit					GO:0016787;GO:0005524;GO:0003677	hydrolase activity;ATP binding;DNA binding	41	11	0.560976	Acidobacteria;Actinobacteria;Chlorobi;Chloroflexi;Cyanobacteria;Euryarchaeota;Firmicutes;Planctomycetes;Proteobacteria;Spirochaetes;candidate division NC10
Gene_ID_138983	ACS61967;AGI07465;CAL94653;ABS65007;AFI89610;ACF29728;AEB84145;ACK53740;CCH12100;CAI07492;ABM41635;ACL73910;AFM64706;ACQ94016;CAP51790;CBL45364;ADX55411;CAL62137;ABM31147;AHC65328;AHC76476;ADP14426;ACT05345;CAJ23944;AGK47948;ABI58394;AFT70367;BAK88296;AER55489;AFT86006;ADU99581;ABF09204;AFM32486;CAP41393;CAW27401;ACX87437;AEJ04475;AEA83178;AAM37095;AAY49110;ABE31750	PF13659	Methyltransferase domain							41	8	0.560976	Proteobacteria
Gene_ID_144601	CBI14709;AFW90763;CAR41775;AGY82199;AEB93823;AEU39254;BAK29102;BAK30969;ABA45828;BAH88090;BAL69921;AGU73602;ADK18463;AEA31457;AGU81776;AGL48917;BAM24296;AAV41931;AGU80746;AGU75356;ADX25539;ADZ06515;AGS04784;AER22134;ABV10325;AGK93259;AGU77169;CCF02275;ABN45653;AGY45157;CCB96320;ABF34979;CAX66278;CCB94352;CCW38869;CBZ49436;AGP68114;CCC18932;ADA65317;AEH56854;BAM60457	PF01580	FtsK/SpoIIIE family	GO:0007059;GO:0007049;GO:0051301	chromosome segregation;cell cycle;cell division	GO:0016021	integral to membrane	GO:0000166;GO:0005524;GO:0003677	nucleotide binding;ATP binding;DNA binding	41	9	0.560976	Firmicutes
Gene_ID_151666	AFO76040;AGF65790;AGT94525;AGJ56203;ACU39313;AHD21618;AGK75329;AGZ42564;CBG70105;ABW13562;AGS71759;ACZ30781;ACV79240;ADI12752;AFR49044;ADG78631;BAJ26721;BAG21601;ADW04448;BAL90008;ACQ80326;BAD59243;ADB30262;ABG95634;AEN11020;ADU49737;ACU72079;ABL82181;AFP36686;CCH86374;AEM85274;AEH10082;ACY13843;AGI89216;CAM64776;AFM17632;ABN97506;CCH33814;AFA73467;BAH51954;ADP78643;AFS14485;ADU10671;ACY95619;AGZ…	PF12681	Glyoxalase-like domain							91	17	0.56044	Actinobacteria;Deinococcus-Thermus;Proteobacteria
Gene_ID_82958	CCE76621;ABS03498;ABL05162;AEV71152;ABG96523;ACC41312;AFR49690;AFT99649;ADG79747;BAH31692;AGT90758;ADG73105;AHD22677;AGW40915;AHC24510;BAH53079;ACZ20478;AEI12187;AGC62440;ACY21689;CCF64855;CCG02506;BAJ73423;AEG44327;BAK35488	PF00893	Small Multidrug Resistance protein			GO:0016021	integral to membrane			25	9	0.56	Actinobacteria
Gene_ID_150377	AFY89082;ABW29756;AEE52607;ACK72734;ACB52053;AFZ50338;ACU99116;BAG01424;AFY99292;AFY50915;BAB73416;ACC81472;ADN16997;ACL45412;AFZ59602;AFY80797;ABA22920;AFZ48740;AFZ08819;ACK64256;AFZ13137;AFW93633;AFZ20083;AFY35672;AFZ32659	PF08814	XisH protein							25	7	0.56	Bacteroidetes;Cyanobacteria
Gene_ID_147917	BAG22079;AGT80689;ADD45990;BAL90773;ACU70985;CBG73635;BAD58294;AGS69196;ADI12066;AGZ44688;ACZ88528;CCH35690;ADH68309;AFO73560;AEM85646;CCH89371;CCB78395;AEV86463;AEH10723;AGF63178;BAJ28173;AEA26303;ADJ41851;BAK34668;ADL45534;AEN09603;BAC71823;ADU07618;AGM04033;AFR08381;AFT99950;CCF65673;ACV81526;ACU37214;ABP55181;AGJ54610;AEY89020;ABW00321;CAM04577;AGK80168;ACU98501;ADB30115;AEB44511	PF03704;PF00486	Bacterial transcriptional activator domain;Transcriptional regulatory protein, C terminal	GO:0000160;GO:0006355	phosphorelay signal transduction system;regulation of transcription, DNA-dependent			GO:0003677	DNA binding	43	11	0.55814	Actinobacteria
Gene_ID_53988	BAJ29371;ADX48312;ABD70784;ACJ31148;CBJ49390;CBJ01446;ADU29401;CCO73717;ADY13311;CAI09754;ACA89190;ABF52964;AFZ19205;CCG97160;ADU21249;ABL98491;CAJ37598;ADH05642;AEM40081;AFW01924;ABJ07183;AGG05892;ABS40960;ABE76147;AET59167;ABV61347;CCB75631;AEK22152;AGI71915;CAL61997;ADW02732;AEB65601;CBI44881;BAC12133;ACM36980;ADF99790;BAF73367;AGA73021;BAK15228;ADE55743;ABF43269;ACU03160;AFZ92737;ADI08911;ABL…	PF10592	AIPR protein							52	13	0.557692	Acidobacteria;Actinobacteria;Bacteroidetes;Chloroflexi;Cyanobacteria;Euryarchaeota;Firmicutes;Proteobacteria;Spirochaetes;Verrucomicrobia
Gene_ID_147339	AEA25458;BAH35670;ABL82180;ABS02112;ABY23286;ABN97505;ABV98205;CCH86375;ACU39312;ADJ44328;BAK36274;AFC48958;ABK05277;AFR27240;AGM31343;AEI12251;AGC43416;ADB48924;BAH51953;ABG95633;AGZ42563;AEF40798;AFJ35484;AEV75502;ADG78632;AFP36687;ADG89053;CAM02977;AHD21619;AEE44435;ADV65789;AGI89217;ABG05562;ACZ30782;ADG75315;ACQ80325;ABM08760;AFV89513;AIC71052;AEY91634;AFR49043;ACV79241;AGT83170;ADL46722;CBT…	PF12833	Helix-turn-helix domain	GO:0006355	regulation of transcription, DNA-dependent			GO:0003700;GO:0043565	sequence-specific DNA binding transcription factor activity;sequence-specific DNA binding	97	20	0.556701	Actinobacteria;Deinococcus-Thermus;Proteobacteria
Gene_ID_75412	AEM20569;ACO02897;AEW18617;ABM45146;AEU08241;ADZ68361;ACU50239;CBI76171;ADZ89225;ABQ62922;AEW16028;ABX64291;AHB02965;ABS16887;AAX76443;AEQ10785;CAJ13258;ABY40284	PF01313	Bacterial export proteins, family 3	GO:0009306	protein secretion	GO:0016020	membrane			18	6	0.555556	Proteobacteria
Gene_ID_118749	CAJ12142;ACO01889;ABY39031;AEW14091;ABX63209;ABG65469;ACU49142;AEU07162;AAX75453;AEQ09702;ABS12733;AHB02749;AEM19492;ADZ88117;AEW16669;ABQ60128;ADZ67249;ACD73529	PF01649	Ribosomal protein S20	GO:0006412	translation	GO:0005840;GO:0005622	ribosome;intracellular	GO:0003735;GO:0003723	structural constituent of ribosome;RNA binding	18	8	0.555556	Proteobacteria
Gene_ID_125233	AFK02229;AGA80460;CCG53533;ACU04821;AEV98805;AEA45829;ACU62012;AEV33264;ABQ05177;AFH47825;AEM71967;ACT95479;AEE48446;ABG58385;ABC29964;ADB39061;ADZ81521;AEI49121	PF12840	Helix-turn-helix domain							18	5	0.555556	Bacteroidetes;Ignavibacteriae;Proteobacteria
Gene_ID_128503	AGP31776;ABM30622;ABA89966;ABQ27815;ACD91292;ACL02979;BAK36596;ABN56349;ADV45401;ADH84747;ACJ32548;AFN47255;CBJ10989;ADY35879;ACU88224;ADE13933;ABP77956;CBW21771	PF13749;PF04326	ATP-dependent DNA helicase recG C-terminal;Divergent AAA domain					GO:0005524	ATP binding	18	5	0.555556	Actinobacteria;Bacteroidetes;Chlorobi;Euryarchaeota;Firmicutes;Proteobacteria
Gene_ID_70240	ADB31217;CAM02744;BAL86507;AEN08172;AGL15229;ADG89611;AFR11087;ADH68547;ACZ88509;BAG23691;BAH54942;ABG98429;AGJ53033;ACX65473;ABK03691;CBG73209;BAC73325;BAH34285;ADW07430;AEV82400;ADD45525;BAJ26456;AGT93125;AHD23273;ADI10648;AGZ39989;ACU69357	NA								27	8	0.555556	Actinobacteria;Firmicutes
Gene_ID_129339	AEE53432;AEV31646;EAQ41327;ADV50642;AEV99407;AFC24172;ACU57851;EAP86030;ACT94732;ADV28376;AFL84250;AEA43536;ADQ18559;AEE20877;ADY30487;ADQ79160;EAR00370;AEH02754;ADB40408;AEI48903;ADR22921;ADZ78204;AFM06004;ADY53355;AFD08495;AEM72422;AFK02813	NA								27	8	0.555556	Bacteroidetes;Proteobacteria
Gene_ID_136723	AFY66250;AFZ47650;ACA98597;ACC84747;AFZ34560;ABW29191;ABA19644;AFY88314;AFY42606;ACK71734;AFY82406;ACL43059;AFY54335;AFY31492;AFY79077;AFY68353;AFY47486;ADN17189;AFZ30436;AFZ12522;AFZ04070;BAC87948;BAB74465;AFY72255;AFZ17544;AFZ05751;BAG00079	PF01022	Bacterial regulatory protein, arsR family	GO:0006355	regulation of transcription, DNA-dependent			GO:0003700	sequence-specific DNA binding transcription factor activity	27	6	0.555556	Cyanobacteria
Gene_ID_142807	CAP51801;ABE31757;BAK88288;CAI07484;ABM42374;AGI07474;CAJ24055;CAW27393;AEB84168;AFM64696;AHC65320;CAP41817;ABI58387;AFM32498;AFI89600;CCH12092;ABX36799;ACM32648;AEI78101;ACS61973;AHC76468;AER55480;ADV01722;ACQ94027;AAY49102;AGK46413;ACK53730;ADP14439;AEJ04482;AGW91609;ACL73917;ACT05336;AEA83170;ABF09212;ACX87429;CAL62148;AHB57740;ABS65016	PF11072	Protein of unknown function (DUF2859)							38	6	0.552632	Proteobacteria
Gene_ID_153143	ABZ72932;ABN91741;ABQ06670;CAI86171;AFU46905;ABL69539;CCG53563;AEJ13907;ACD20781;AEG57163;ABK06961;AFV02345;ADQ84310;ACT02928;ACS64063;AEA66909;CAP76485;ADO46958;ABI62077;AFM61192;ABE31158;ADN72555;AEB83948;ABE05790;AEI93860;ACU61676;ACL73923;ADR27425;ABJ13916;AGZ28102;AAZ26646;AEF21221;AFE07796;ADX45794;ADY58332;ABC38871;AGA80627;ACH82549	PF00580	UvrD/REP helicase N-terminal domain					GO:0005524	ATP binding	38	6	0.552632	Bacteroidetes;Firmicutes;Planctomycetes;Proteobacteria
Gene_ID_3615	ADG72183;AFD09451;ADB39460;ADY33816;AFR70390;ABG57444;ADV43656;AFM13139;AEE12851;AEA44181;BAD47930;ADX68458;AGA66153;CBW21745;AEE52826;AFL79235;AEM23076;ABR43843;ADE83318;ABS51808;AAO79664;ADK32127;CCG52590;ADQ16085;CAH06870;ADY35133;ACN84664;ADQ79092;ACT94196	PF04342	Protein of unknown function, DUF486							29	9	0.551724	Bacteroidetes;Proteobacteria;Spirochaetes
Gene_ID_10515	ABJ75768;BAC93120;AAG06539;AEA44174;ABR82762;ABR91599;AFY01369;ACL03015;ABV66955;AFN44989;CAF30639;ABM38421;AEA80527;ADP19586;CAK06314;ABJ78713;AGA72306;AEA67765;ABM70700;ACV33471;AFN75905;CCB69135;ADI35896;AEJ18685;ABK44921;ABQ25887;CAJ37095;AGR59399;ABC64759	PF00977	Histidine biosynthesis protein	GO:0000105	histidine biosynthetic process					29	7	0.551724	Actinobacteria;Bacteroidetes;Cyanobacteria;Euryarchaeota;Ignavibacteriae;Proteobacteria;Spirochaetes
Gene_ID_125509	AFU02079;AEY93950;ADJ44638;ABS03741;AFO76351;AGJ52922;CBG75653;AEN12894;AGL17896;AGT83480;AEH07999;BAJ33242;ADD45330;AGF68107;BAG18337;ADG79687;ADW07530;AGK79645;AGM05803;ACQ82054;ACZ30995;ACU75134;ABV97362;AEV84729;AEE46846;AGI88731;BAL88771;AHD19869;CAM01985	NA								29	6	0.551724	Actinobacteria
Gene_ID_152325	ADR23751;ADY52108;AEE21083;ACU07582;AFS36209;ABR41790;AEV97140;EAR14627;ABG38735;ADX66874;AFT94186;ADQ16317;AEM71830;AEA42472;ADZ76804;ACU63538;AFL82944;AEE49972;ABI72657;AFD06169;AEP31485;ADU14984;BAH39912;EAQ41083;ADB40535;ABQ06109;ACT58663;ABE55454;AEG50973	PF07715	TonB-dependent Receptor Plug Domain	GO:0006810	transport	GO:0016020	membrane	GO:0004872	receptor activity	29	6	0.551724	Bacteroidetes;Gemmatimonadetes;Proteobacteria
Gene_ID_131571	BAJ67641;AEE48513;ADZ77193;ACQ79962;AEE95902;ACU59286;ACD98936;AGB18151;ABR61144;ADB10720;AGS74586;ADD42795;BAJ67541;BAF40369;AET57153;ABM56310;AFU01445;BAL77573;AFV90784;ACB76614;ABW16383;AEH90346;ACX64851;ABR35621;ACZ41540;ABL79606;AEI98532;ABR44185;ADB31907;AEF80635;AFK07257;AFC62767;ABU58839;AEG55639;ADQ01864;BAL99911;AFZ66908;ABZ95736;ABJ81830;BAK33434;ACR77243;ACT04059;ABZ99447;CAM01443;ADH…	PF11175	Protein of unknown function (DUF2961)							49	10	0.55102	Acidobacteria;Actinobacteria;Bacteroidetes;Chloroflexi;Deinococcus-Thermus;Firmicutes;Proteobacteria;Spirochaetes;Thermobaculum.;Thermotogae;Verrucomicrobia
Gene_ID_141590	ABY33329;AHC35514;ABR80919;ADI02755;AGF28237;AFD00976;ACB80060;CAX25996;AFL78955;ACR28848;ABQ89159;AFY32075;AEF45940;ACL59948;CBA14724;AFM67008;ABM59470;AGN26961;ABL68375;ABQ68558;ACS39730;AGE62448;CBH21667;AFY61560;ACV58194;BAH44540;BAL93146;CCO11316;AFT70424;AEF50891;CAJ67771;BAM23391;ACL23610;ADV64114;AHC78575;AAF83745;ADL03360;AGA31146;AEJ43689;AEG28598;AFA50242;ADB19095;CBV42546;ACM51523;ADJ…	PF02086	D12 class N6 adenine-specific DNA methyltransferase	GO:0032775	DNA methylation on adenine			GO:0009007	site-specific DNA-methyltransferase (adenine-specific) activity	49	13	0.55102	Actinobacteria;Bacteroidetes;Chloroflexi;Cyanobacteria;Euryarchaeota;Firmicutes;Planctomycetes;Proteobacteria
Gene_ID_49517	AGC78724;CCG53813;EAQ41005;AEK23059;AEM72474;CAL65627;ADY31108;AEE18410;ADF53562;AFL82660;AEW86238;ADV51506;ACU93047;EAR15851;AEH02802;EAR00416;CCB69909;CAL43904;ABQ06482;EAP86248	PF01192	RNA polymerase Rpb6	GO:0006351	transcription, DNA-dependent			GO:0003899;GO:0003677	DNA-directed RNA polymerase activity;DNA binding	20	8	0.55	Bacteroidetes
Gene_ID_121452	CAL66433;AGC78181;ADY30164;AEE20650;AEH02460;AFL80405;ADQ78478;AFK02840;ADR23384;AFC24388;EAQ41741;ABQ04797;CCG54237;EAP86084;CCB68796;AFD06374;AEE51924;AEW01335;ACU08011;AEA42305	NA								20	6	0.55	Bacteroidetes
Gene_ID_122718	ADL35403;AGI47764;AGN16454;ACX75784;ABR43903;ABR40718;AEB13152;AEE97916;AGI85553;AEE91977;AGF55256;AEQ23369;ADU22291;AEV67521;ADB48140;AGM22562;ADY37852;AAS10745;AFJ09587;ACV23581	PF01613	Flavin reductase like domain	GO:0055114	oxidation-reduction process			GO:0042602;GO:0010181;GO:0016491	riboflavin reductase (NADPH) activity;FMN binding;oxidoreductase activity	20	3	0.55	Actinobacteria;Bacteroidetes;Euryarchaeota;Fibrobacteres;Firmicutes;Fusobacteria;Spirochaetes
Gene_ID_124643	AGH94874;CCG53660;ABB75381;AEW00405;ADB36139;AEA42557;ADZ80780;AFD08778;AFK02086;ABG59251;ABQ05004;CCB70465;CAL43756;ACU04709;ACT91649;AEW86830;ADY52146;AEI49414;AEE54294;ACU07572	PF07642	Outer membrane protein family (DUF1597)							20	6	0.55	Bacteroidetes;Proteobacteria
Gene_ID_134665	ABG04538;CAM04804;ACU85783;AGB37241;ADB52768;ADX74524;ADB75514;CBG67893;ACZ40128;CCG03469;ACM06335;CAJ51884;CCC39803;CCH88279;ABK01464;ADD41515;AEF39425;ACU96222;AFZ74044;AGM40278	PF02219	Methylenetetrahydrofolate reductase	GO:0006555;GO:0055114	methionine metabolic process;oxidation-reduction process			GO:0004489	methylenetetrahydrofolate reductase (NADPH) activity	20	6	0.55	Actinobacteria;Chloroflexi;Euryarchaeota;Proteobacteria
Gene_ID_149797	ABW11757;AFM18647;ABM15293;AHD21470;AFN46964;BAL87991;ACZ91457;AFT98397;AEM84301;ADD44659;BAJ27258;ADI07271;BAD55234;ADB74946;AEN11639;CCF61219;BAC68481;CAM00224;CAJ63068;AGB20726	PF00126;PF03466	Bacterial regulatory helix-turn-helix protein, lysR family;LysR substrate binding domain	GO:0006355	regulation of transcription, DNA-dependent			GO:0003700	sequence-specific DNA binding transcription factor activity	20	6	0.55	Actinobacteria
Gene_ID_128599	ACM32772;ACV27443;ACI91998;ADH86816;ADV56188;ADV00577;AAZ46421;ABI59270;ABM42020;BAH40567;ABK99529;ABA90113;ACF43590;ACN13190;ACK53785;ABI56411;ADL54367;CBL46708;ABL65273;AEB84302;AFM32450;ABD71325;ACB35512;ADU64247;AGI23820;ADE11374;AEI04144;ADK85169;BAN35241;ABM18340;ABS25255;ABX35324;ADG30513;ACD90350;ACU90016;AGG89867;CAI09696;AGF77356;ABQ70050;ADE57463	PF00440	Bacterial regulatory proteins, tetR family					GO:0003677	DNA binding	40	6	0.55	Chlorobi;Gemmatimonadetes;Proteobacteria;Synergistetes
Gene_ID_145823	ACC72694;CCJ57924;AEI03615;ABI91928;AFM60247;CAX57673;AHB06335;CAJ92867;ADH89964;AFU43977;ACB68523;AEJ13873;AGZ35593;CAI06368;AGW90938;ACB94973;AFJ45752;AEV72300;AFP70260;ACB25987;ACS56922;ADN56702;AHC88773;AHC83397;ABF77798;ADU71114;BAK67685;ADU35897;ADP18068;AEA65202;AGN88105;ABX19754;BAL93865;ADO11243;CAP43346;BAC52240;ACI92624;AET90723;AEG57312;ACA73594	PF02627	Carboxymuconolactone decarboxylase family	GO:0055114	oxidation-reduction process			GO:0051920	peroxiredoxin activity	40	10	0.55	Actinobacteria;Proteobacteria
Gene_ID_145358	ABA05364;ABB37771;AEI62752;ABI55863;AGB45580;CCG08272;ABX33722;ACT18762;AGI85298;ACS98168;ADU93152;AFK07398;AFV05832;AGY91239;AEM47715;ABS13347;AGB50166;ABL71381;ABX00863;AGH92749;AAN00977;AFM23906;ACV48119;AAS10730;CCK79436;ADP75935;BAE85121;AEV18159;AAU93077;ACF13273;ACV69164;ABP37151;AGU83717;AEJ00023;ABN57400;ACH82356;AFV02845;ACT51601;ACK80164;CCB67858;AGG14445;ACM19502;BAM06047;ACG58182;ADU…	PF13784;PF02661	Fic/DOC family N-terminal;Fic/DOC family							142	29	0.549296	Acidobacteria;Actinobacteria;Aquificae;Bacteroidetes;Chlorobi;Chloroflexi;Chrysiogenetes;Cloacimonetes;Cyanobacteria;Deferribacteres;Euryarchaeota;Firmicutes;Nitrospirae;Planctomycetes;Proteobacteria;Spirochaetes;Thermotogae;Verrucomicrobia;unclassified Archaea.
Gene_ID_121824	ACD26286;AEJ00184;CAD85907;ADG19312;AEB84449;CBA16853;AEA60152;ACA94195;AEC21375;ACR29012;ADU38779;ADU99568;ADG31272;AGA89840;AEG70043;AEM48411;AEK57088;ACM34683;ABI58305;AER56673;CCH12037;ACK78995;AEF88853;CAP41746;AAU91830;ABM41148;ACC74045;ACH83659;AFT68641;ACS64089;AHB04469	PF01527	Transposase	GO:0006313	transposition, DNA-mediated			GO:0004803;GO:0003677	transposase activity;DNA binding	31	4	0.548387	Proteobacteria
Gene_ID_144315	AEE48559;BAH40040;AGB29497;ADQ18442;ACU06065;AEL26309;AFK01998;CBW24271;AEV98279;AEM69617;AEI49982;ADV47779;ADF54526;ADB38492;ACT92667;ADZ81367;ADE81896;BAD50714;ACU62077;AFD06587;ADV45171;ACU92574;ABR44833;AGA76572;ADY29616;CAH09428;ABR38844;AEW21542;EAR02562;ADY53862;AAO77302	PF07980;PF14322	SusD family;Starch-binding associating with outer membrane							31	9	0.548387	Bacteroidetes;Gemmatimonadetes
Gene_ID_153747	ABR81123;ABM31290;AFJ02117;ABI87543;AHC89244;ABF09894;AGN82922;ACM34947;AEB85320;ABK47500;AGK21460;ACL72962;AER56667;AFU46601;CAP42529;AHC83873;ACD27750;ADU98019;BAK87743;AEA61137;ACS18727;ABM42809;AGI23835;ABX16017;CCH11469;ABX35356;AHC76242;ACO79742;CAD16310;AFO46553;AGK16245	PF11000	Protein of unknown function (DUF2840)							31	5	0.548387	Proteobacteria
Gene_ID_124588	ACB83959;AGG05703;AEF85034;ADU21614;BAK36600;AEA82211;ABM30769;CAO80809;ACS21202;ACF43405;AEV30616;BAK88251;ABE61470;ADG81935;CAP44583;ADU93764;ABK97875;ABC77521;AEJ00217;ACX78790;AEV68517;ABZ85515;AEF04896;AEM46730;ACU54320;BAK98109;AAN83800;AGE29394;ADN54710;AAW39628;AGY37550;ACD05340;AGL00966;ADL08672;CAI98034;AEA62445;ACE04084;ACV54773;ACX74905;ADN49320;AER92332;AFR36588;ABX36838;AFV04052;ABM…	PF00271;PF00176	Helicase conserved C-terminal domain;SNF2 family N-terminal domain					GO:0005524;GO:0003677	ATP binding;DNA binding	73	13	0.547945	Actinobacteria;Bacteroidetes;Chlorobi;Chloroflexi;Cloacimonetes;Euryarchaeota;Fibrobacteres;Firmicutes;Fusobacteria;Proteobacteria;Spirochaetes;Synergistetes;Verrucomicrobia
Gene_ID_130449	AFL98997;AFY40956;ABX73271;AFJ47173;BAJ73209;AFJ26172;ABM42361;AEJ38293;CBY89977;ABN90755;ACJ56703;CBA03597;ACA71185;BAJ68759;AGG07399;ADY94559;CAX50974;ABX03176;AGS05472;AEV64275;CAV18834;AGP80484;AEG49678;ADY32310;BAH61500;ABM56947;ABK19514;ACZ61419;ABN07352;CAK19709;ACF47310;ADZ00416;AGX41956;AFA48636;ABG72508;ADC62396;ABL64150;ABD06898;CBY69235;AHC38089;ADH86852;CCQ36357;AGO53457;CDK99181;ACB…	PF00145	C-5 cytosine-specific DNA methylase					GO:0008168	methyltransferase activity	73	18	0.547945	Actinobacteria;Bacteroidetes;Chlorobi;Chloroflexi;Cyanobacteria;Deinococcus-Thermus;Euryarchaeota;Firmicutes;Proteobacteria
Gene_ID_138948	BAJ68636;CBG37423;ACV76472;AFG40458;AAT89202;ADZ25271;ADU05861;ABV98807;ACC42202;AFP42296;AEX47571;ADX73928;AEF88854;AFA73540;AGI71008;ABP55301;AEX69371;CCH90351;ADB73208;CBT74916;ABW14017;BAC68344;AEV71238;ADL45971;AGG65995;BAC18308;AGB24300;ACV07015;CAR45170;ABK03157;AFJ48523;ABG72487;ACV21484;CBG68580;CAS11875;AGJ52567;AFL03651;AGZ49208;ADN49275;AFY29059;CCG02766;ACU85031	PF02371;PF01548	Transposase IS116/IS110/IS902 family;Transposase	GO:0006313	transposition, DNA-mediated			GO:0004803;GO:0003677	transposase activity;DNA binding	42	7	0.547619	Actinobacteria;Cyanobacteria;Proteobacteria
Gene_ID_147476	AFY32533;ACC80188;AEM21639;ABA21007;ACT17708;ADW13927;BAM32417;AEF87014;ACD67005;AGA66977;AFZ19333;BAC09938;AFZ08579;ACA98423;AFZ45127;CAH07263;ACU59773;ABP33528;AEN06202;ABL02608;ADE55561;AFZ49071;ABM72591;BAB76128;ABW26936;AGF78803;AGP64565;AFY90068;AFM02722;AFR69371;AEA21520;AFY39023;ADC88773;CAK27003;ADK31223;AFY79488;ABQ05541;AFY85427;AFZ36681;CAL65531;ACT92003;AFY57856	NA								42	9	0.547619	Actinobacteria;Aquificae;Bacteroidetes;Cyanobacteria;Proteobacteria;Spirochaetes;Verrucomicrobia;unclassified Archaea.
Gene_ID_35155	AEG99955;ABQ03328;CCB69967;AEW87330;CAL65564;CAL43329;CCG52685;AGC77429;AEE20057;EAP86839;ADF51467	PF00534	Glycosyl transferases group 1	GO:0009058	biosynthetic process					11	5	0.545455	Bacteroidetes
Gene_ID_36891	AGB31339;AEN05178;ADJ14876;ADD04463;AFZ73895;AGB16586;AEH37034;AGB38465;AFO56137;AGN00103;ADB61599	PF02566	OsmC-like protein	GO:0006979	response to oxidative stress					11	3	0.545455	Euryarchaeota;unclassified Archaea.
Gene_ID_65953	ACV07334;ABW00316;ADG73374;CCH32387;AEE44556;ABS03914;ACZ31447;ADB32009;AFR10628;ACZ87925;ACQ78342	PF00391;PF01326	PEP-utilising enzyme, mobile domain;Pyruvate phosphate dikinase, PEP/pyruvate binding domain	GO:0016310	phosphorylation			GO:0016772;GO:0016301;GO:0005524	transferase activity, transferring phosphorus-containing groups;kinase activity;ATP binding	11	5	0.545455	Actinobacteria
Gene_ID_103081	CBJ80349;ABU78276;AFP70241;AFJ99247;AEG99357;AER32580;CCI77790;AHB71578;CBA28953;ADU69436;ADC57700	NA								11	5	0.545455	Proteobacteria
Gene_ID_123841	BAH64227;ACT11906;ACZ76317;CAG74512;ACI10619;ACT06334;ACS87177;ABV12029;ADM99167;CCG29249;AFI89704	NA								11	4	0.545455	Proteobacteria
Gene_ID_142863	ACU60067;ADB36526;ADQ16823;AEL28156;AGC46541;ABF88763;ABQ07292;AFD05214;ACT92408;ADZ80591;AEV97161	PF02321	Outer membrane efflux protein	GO:0006810	transport			GO:0005215	transporter activity	11	4	0.545455	Bacteroidetes;Proteobacteria
Gene_ID_3563	ACZ21170;ABK03339;BAC68374;CAK06643;ABP54750;CBT75590;AEV85106;CCF62547;AGT83479;ADB32595;BAL89159;BAG23810;AFO76350;ADH66762;AFR08574;CCH33423;ABG98493;ADJ44637;AEE44573;AGM06521;ACI53995;ACZ86991	PF08241	Methyltransferase domain	GO:0008152	metabolic process			GO:0008168	methyltransferase activity	22	7	0.545455	Actinobacteria;Proteobacteria
Gene_ID_53191	AEH89378;ACO00552;AGB46892;ADZ65843;ABY37862;AEU05770;BAB53938;AEM18102;ABS15250;ACU47748;ABG62524;ADV13613;ABQ60649;AEQ08381;AEW18088;ADZ86711;AAX74141;ABX61841;AEW13356;AHB02203;CAJ10735;ACD72252	PF06271	RDD family							22	12	0.545455	Proteobacteria
Gene_ID_56466	AAX76493;ABQ62708;AEW15973;CAM03701;ACZ86017;ABR59980;ACD74549;ABX64344;AEQ10841;ADV12006;ADZ89285;AEW18672;AEN08499;ACO02945;ADZ68421;ACU50292;AEM20620;AHB02921;ABY40336;CAJ13312;AEU08292;AEM84832	PF09084	NMT1/THI5 like							22	8	0.545455	Actinobacteria;Proteobacteria
Gene_ID_133200	ABA23763;AFY85313;AGY58204;AFZ11793;AFY42106;AFZ42922;AFY78760;AFZ09734;BAC90410;AFZ33065;AFZ00735;AFZ54730;AFY52831;BAB77923;AFZ19101;AFY75034;AFZ57023;AFY46839;AFY33390;AFY88494;ACC81239;BAG02885	PF13280	WYL domain							22	6	0.545455	Cyanobacteria
Gene_ID_147010	ADI09724;AEM80985;AGT84094;ABW13527;ADD42544;CCH29785;AFT99787;AEV83767;AFO76966;ACZ88100;ADG88473;AGL18535;AEN11478;CAM03484;AGM06728;BAL91067;AFV90576;ACU39117;ADH67585;ADJ45255;CAJ61135;CCF64230	NA								22	6	0.545455	Actinobacteria
Gene_ID_149436	AFY78715;ACL45566;AFY52820;AFY99921;ACB52892;ACK64418;AFZ57981;AFY44612;AFY87895;ACK69311;ADN15835;AFZ31453;ACU99286;AFZ47175;AFY82468;ABA22791;AFZ18126;ACC84698;AFZ15240;AFY47724;BAB75333;AFY66924	PF00657	GDSL-like Lipase/Acylhydrolase	GO:0006629	lipid metabolic process			GO:0016788	hydrolase activity, acting on ester bonds	22	5	0.545455	Cyanobacteria
Gene_ID_154303	AFY38235;BAB76745;AFZ04153;AFZ17519;AFY65372;AFW96029;AFY31695;ACL44775;AFZ42410;AFZ58702;AFY48748;AFY87231;ABA21923;AFY83324;AFZ29944;AFY45571;AFZ11276;AFY58511;AFZ09448;ACC79527;ABW28404;ADI64797	PF02472	Biopolymer transport protein ExbD/TolR	GO:0006810	transport	GO:0016020	membrane	GO:0005215	transporter activity	22	6	0.545455	Cyanobacteria
Gene_ID_43962	AFU15709;AFV20897;ADK07585;ACK91713;AHA74686;AAP11889;AAT57181;AFQ09932;AFH86407;AEA18737;ACJ78207;AAU15530;ACK62971;AAP28929;ACQ48250;AFQ18112;AGG03871;AAT62969;ACM15243;ACP13644;ACK93818;AHA08233;ADY24217;AEW58135;ABY45997;BAL20721;ABK87753;ACO28423;AGE80964;AAT34396;AFQ28891;AAS44063;ABS23810	NA								33	13	0.545455	Firmicutes
Gene_ID_122062	ADU45193;AFY21385;ABQ68895;AHD01413;ABM69715;ABB49433;ABE63300;AHC38090;ADG08964;ABY96439;ACL61787;ABF40131;ABN78481;ABJ82677;ABM71647;ADL01344;ACL06392;BAK67355;AEG49675;ADN78337;ADW11997;AGI22478;ACR27354;ACS38034;ADP70737;ABK18476;ABQ92455;AGG87595;ABQ33405;AFT69532;ACB80009;ABU57483;ABV50069	PF03852	DNA mismatch endonuclease Vsr	GO:0006298	mismatch repair			GO:0004519	endonuclease activity	33	8	0.545455	Acidobacteria;Chloroflexi;Cyanobacteria;Proteobacteria
Gene_ID_123239	CAI07422;AEA83200;ABE31849;ADP14485;CAL62197;AEV63286;ADU99586;AFM64632;ABS65065;AAY49065;ACA73856;AHC76405;AFM32594;ABI58299;AEB84207;ACQ94080;CAJ23975;AHB57737;AFK52647;ACS61998;ACX87387;AER55383;AAF84527;BAK88318;AAM41398;CAW27331;AFI89555;AHC65254;ABM42153;AEJ04532;CAP51420;ABX36770;CAP44665	PF00589;PF13356	Phage integrase family;Domain of unknown function (DUF4102)	GO:0006310;GO:0015074	DNA recombination;DNA integration			GO:0003677	DNA binding	33	6	0.545455	Proteobacteria
Gene_ID_141054	AGA27134;ABG53648;AFZ05389;ACK64573;ADN15792;AFZ59695;AFZ28990;ACV63459;ACU99446;AFZ15164;AFY87398;AFW93224;AFY76041;BAK77319;AFZ18179;ABA22212;AFY51094;AFY31468;AFY71226;AFY72802;ACC78839;ADI66242;AFY54564;AFY42001;BAG00528;AFZ00727;ADB95213;BAC90792;ACB51895;AFY83027;AFZ37756;ACK73661;AGY58079	PF01648	4'-phosphopantetheinyl transferase superfamily	GO:0009059	macromolecule biosynthetic process			GO:0008897;GO:0000287	holo-[acyl-carrier-protein] synthase activity;magnesium ion binding	33	12	0.545455	Cyanobacteria;Firmicutes;Planctomycetes;Proteobacteria
Gene_ID_147932	CBI14711;BAL69923;AEH56839;AGU77171;AGS04782;AGU75358;BAM24298;CCB96322;BAM60455;CBZ49438;ABF34981;AFM80860;ABV09140;AFS45972;AFW90761;ADX25541;CCF02277;CCW38093;BAH88088;BAK30971;BAK29104;ABN45655;CCC18930;AEL09933;AGY82198;ABA45177;AGL48919;AGU80748;AGU73604;CCB94354;CAR41779;AER22136;AGU81778	PF01719	Plasmid replication protein	GO:0006260	DNA replication	GO:0005727	extrachromosomal circular DNA	GO:0003916;GO:0003677	DNA topoisomerase activity;DNA binding	33	8	0.545455	Firmicutes
Gene_ID_154470	AEI13823;ACD95106;ABG58606;AEE20953;CCB69690;AEV32103;ADY30989;CAL66790;AEA42314;EAQ42128;CAL43106;AFH47746;AEM71972;AEV97627;AFD07271;AGC77838;ACU58395;ADI83321;EAR15390;ADV50627;AEH02004;ACV68934;CCG53419;ADF52639;ABQ03098;AFL81880;EAP86769;ABK99850;ADD68792;AGA77768;EAQ99723;ACT92332;BAH74370	NA								33	12	0.545455	Bacteroidetes;Deferribacteres;Ignavibacteriae;Proteobacteria
Gene_ID_152640	AFS71277;BAC68181;ABP45708;ACZ30775;ADB74149;ADJ45764;AEY86556;AGZ49550;ADB53583;AEN11208;AFM17705;AGT84603;ABG07709;AGI89304;AGB23797;ABL90829;AEM84096;AHD19789;AEF40758;CCF61517;AHC26948;AGF60780;ADW07508;ADB29353;ABN97366;ADI07019;ABG95365;AGS67309;BAD55211;ADL48852;ACU37264;CBG72892;ACZ40374;ACZ22467;AHA30537;ACV77997;AGJ52947;AFO77475;AEV85376;BAH55288;AGM05503;ADG79745;AEV75927;ACZ86573;AFU…	PF01872	RibD C-terminal domain	GO:0055114;GO:0009231	oxidation-reduction process;riboflavin biosynthetic process			GO:0008703	5-amino-6-(5-phosphoribosylamino)uracil reductase activity	46	4	0.543478	Actinobacteria;Chloroflexi;Firmicutes
Gene_ID_153401	ABQ94273;CCB69857;ABG33497;AGS34265;ADN62939;ADI06924;CCK78186;ABR35294;ACQ79751;AAZ36943;ACQ60767;AGP96692;AGB48889;AGH39414;ACU34919;ADI36174;AET30397;ACB19104;ADI73378;ADU27333;ACB84382;ABE50869;AFC58587;CAJ22822;ABM23937;AFI88599;AEG96905;ADN08216;AFY80819;ACT09044;ABM61931;AER19217;ABR41039;AGQ01028;CBL44743;AEY93184;AAG06123;AGA22334;AFM02671;ABQ99615;AAV81483;ADE13931;ADM36741;ACT57309;AEL…	PF02384;PF12161	N-6 DNA Methylase;HsdM N-terminal domain	GO:0006306	DNA methylation			GO:0008170;GO:0003677	N-methyltransferase activity;DNA binding	184	38	0.543478	Actinobacteria;Bacteroidetes;Chlorobi;Cloacimonetes;Cyanobacteria;Deferribacteres;Deinococcus-Thermus;Euryarchaeota;Firmicutes;Fusobacteria;Nitrospirae;Proteobacteria;Spirochaetes;Verrucomicrobia
Gene_ID_124140	ABK45582;AFN75902;AGA72304;CAJ37093;ABC64755;BAC93118;AEA42734;ABR91442;ADP19584;CAF30637;ABJ78711;ABV66935;AGB02441;ACL03017;ABR84026;ABM70699;AEJ18683;EEU33213;ABQ25885;AEB50819;ABM38420;CAK06313;ADW12909;AAG06538;AFY01373;ADJ65671;CCB69137;ADI35894;ACV33469;ABJ75766;AGT42702;AEA67763;AEI50302;AFN45815;AGR59401	NA								35	6	0.542857	Actinobacteria;Bacteroidetes;Cyanobacteria;Euryarchaeota;Fusobacteria;Ignavibacteriae;Proteobacteria;Spirochaetes
Gene_ID_126854	BAC09370;ABG50893;AFY37413;AFZ34758;AFZ32128;AFY99733;ABA24383;AFY86446;AFY50700;ABB57504;ABD01206;AFY57661;ABC99911;AFY45119;AFZ46417;ACL45863;AFZ58417;ACV02169;BAB73542;ACK66763;BAG02198;AFY84001;BAD80650;AFZ20819;ACB00351;AFZ43186;AFZ07558;ABW28194;AFY78267;AFZ49481;AFW96701;AFY67733;ACK70988;AFZ53637;ACB51036	PF00420	NADH-ubiquinone/plastoquinone oxidoreductase chain 4L	GO:0042773;GO:0055114	ATP synthesis coupled electron transport;oxidation-reduction process			GO:0016651	oxidoreductase activity, acting on NAD(P)H	35	7	0.542857	Cyanobacteria
Gene_ID_150433	AGJ53703;AEM87913;BAC68179;AGK77012;AGZ42898;AGS73677;CCH30064;ADI10562;BAD59148;AFU03415;AEB44534;ADD44684;ACU74911;BAJ31851;CCB73206;ADB34127;AGF67977;AFO80880;CBG75017;ACZ91438;AGT88008;BAL90122;AFR10928;AEY93820;ADB53289;ADW06819;ADH68014;AFE05375;BAG21039;CCF62006;AGM02961;CAJ62342;ADJ49172;AEV83097;AGL17569	PF12695	Alpha/beta hydrolase family							35	7	0.542857	Actinobacteria;Proteobacteria
Gene_ID_137586	CBI44420;AFL86838;AGG01491;BAH32698;AEM85718;AGI91579;AFM04791;AGM10637;ABG59190;AFU02961;AEV85239;ABQ05845;ABI61950;AGC41071;ADC88397;ACU03493;AGJ53403;AFE10468;AFO75888;ABQ67802;ADZ11546;ACI07843;CCH34440;ACU69737;AEA28661;ADW70177;ACM27872;AGZ42980;AGC89895;AEO43917;AFR34644;CCB73192;AEN08126;AGS73219;BAM90225;ADV84913;ADB38347;AGL15743;ACU62852;BAJ26141;AFV18538;AGT07494;AGF68105;AEU36323;CCB…	PF01494	FAD binding domain							83	21	0.542169	Acidobacteria;Actinobacteria;Bacteroidetes;Firmicutes;Planctomycetes;Proteobacteria
Gene_ID_131565	ACL74580;ADL06218;AEF83193;AGI40251;ADU21115;AFA46975;AGL02834;AGM23901;ADY14398;ACZ07634;AGA67869;ADQ02904;ADO38634;AEV28698;ACX74954;AEI97243;CBH21176;AGG30975;ACV38228;EEU32025;AGK54023;BAJ66935;ACV23101;AEC01188	NA								24	6	0.541667	Actinobacteria;Fibrobacteres;Firmicutes;Fusobacteria;Proteobacteria;Spirochaetes
Gene_ID_140951	BAM02120;AGG87668;AFL88758;CAN92251;ABF39861;ACM53730;AEM85037;AFY34122;CBK41945;ABE61700;AGK50066;AEB86309;AGA89626;AFZ12037;CCG04033;ADU98791;ACL24400;ADW69490;BAC68097;ABY35377;CAL78127;AFY57585;AGC48172;BAK76593	NA								24	9	0.541667	Acidobacteria;Actinobacteria;Chloroflexi;Cyanobacteria;Nitrospirae;Proteobacteria
Gene_ID_143727	ACB75606;ADR20145;EAR00459;AEL26308;AGA76573;ADF52771;EAR16942;AFL83121;ACT95939;CAL66005;EAQ42075;AEN72425;ACY48644;AEE19426;AEI49980;AFK01889;ACU64128;AEW03498;AEE48558;ADV48308;AEM70002;ADY30735;CCB68656;ADB39045	PF13517;PF07593	Repeat domain in Vibrio, Colwellia, Bradyrhizobium and Shewanella;ASPIC and UnbV							24	6	0.541667	Bacteroidetes;Verrucomicrobia
Gene_ID_136878	CDG64265;ABM61338;ADC48064;BAD84900;ABX36891;EGJ48965;AEF89601;ACN15780;ADI73048;AFZ73242;ADK83559;ADT85163;ACS79982;ADQ78661;ADQ13601;EEB74507;ABB39442;AEA46436;AGB03799;CCK78180;ABA89328;BAJ64695;AEK71992;ABN06513;ABQ86337;ACV11201;CCQ36688;ACU89980;EGB14576;AFK22559;AGN16659;AEG17199;ADC65455;ACL17758;ADD08798;ACL06956;ABS54988;AGK61270;ADZ10699;ADW16812;ADH63452;ADN09932;BAH77837;ADE56264;ABK…	PF01980	Uncharacterised protein family UPF0066							48	14	0.541667	Bacteroidetes;Chloroflexi;Deinococcus-Thermus;Euryarchaeota;Firmicutes;Proteobacteria;Synergistetes
Gene_ID_147273	CBZ01535;CBA66919;ADZ06464;AGS06072;CBI14167;AFC64850;EFE28711;AEI57679;ACB89431;AGU79435;CAZ55849;ADX24144;ACO21540;ADP35395;AGS74698;ADI70450;AEB14814;ADB47426;CCW41756;ADE30930;ABP92081;AGK71676;AFR72966;BAK47255;AGU83532;AEL09748;CAJ67177;BAL69333;ADV06636;ADU21627;AGL47536;CCW37429;CAZ51601;AGU74067;ACR73884;AGU77840;BAG08350;BAK28444;AEF27989;ACA35967;AEN98158;ACO22239;BAM61848;ADL03715;ABP…	PF02920;PF00589	DNA binding domain of tn916 integrase;Phage integrase family	GO:0006310;GO:0015074	DNA recombination;DNA integration			GO:0008907;GO:0003677	integrase activity;DNA binding	48	11	0.541667	Actinobacteria;Firmicutes;Spirochaetes
Gene_ID_128506	AER34146;AEB46163;AGM35512;ACE03702;ABR76395;AEB84424;ACQ93868;AGA85468;ABG53458;AGA92125;CAQ05036;ADG23856;EEU32221;ABX81868;AGB21656;AGB17376;ADE54195;ADB42223;AGG88717;AAK22608;AGC75951;CBH21382;ADX79182;AGS34263;AAZ69982;ACB84384;AGN18558;ABQ99617;CAG70086;CAL92628;AGH39419;ADY55197;ABR54174;AEN12145;ADN08220;AEG96903;AFN76090;AGJ58493;AGX88615;AEE52720;CBG90141;BAM46956;AGP96695;EAQ72485;ACP…	PF04851;PF04313	Type III restriction enzyme, res subunit;Type I restriction enzyme R protein N terminus (HSDR_N)	GO:0006304	DNA modification			GO:0016787;GO:0004519;GO:0005524;GO:0003677	hydrolase activity;endonuclease activity;ATP binding;DNA binding	220	49	0.540909	Actinobacteria;Bacteroidetes;Chlorobi;Cloacimonetes;Cyanobacteria;Deferribacteres;Deinococcus-Thermus;Elusimicrobia;Euryarchaeota;Firmicutes;Fusobacteria;Nitrospirae;Proteobacteria;Spirochaetes;Tenericutes;Verrucomicrobia
Gene_ID_126413	ACU06826;BAJ64046;ADF51440;ABJ08173;ABC78147;AFZ13630;ABJ85600;BAM03527;ABK99715;ADY52863;ACA98428;ACU06086;AFY88603;AFM02724;ACT17702;ACZ43686;ABX03681;AFL81689;ACL44094;EAP88538;AEG99976;ACS54760;AEV33982;ADY61740;CAL43352;ADQ79292;CCB68858;CBK40283;AFZ21379;ABB37652;AFZ34646;AFY75118;AGY59714;CAL65529;ACH39588;ABQ03361;ABQ25870	PF00005;PF14524	ABC transporter;Wzt C-terminal domain					GO:0005524;GO:0016887	ATP binding;ATPase activity	37	8	0.540541	Acidobacteria;Bacteroidetes;Chloroflexi;Cyanobacteria;Nitrospirae;Planctomycetes;Proteobacteria;Thermobaculum.
Gene_ID_143014	ADH69631;ABC33286;AEE53975;ACG79767;ABQ92453;CCJ57222;ADG12524;ACT06329;ACM19075;AGQ73595;ADK99488;ACL06391;ABO55166;AEB42662;AGY59231;ABZ73876;ACK50302;AAK25588;AEF26616;AEB06570;AEF05801;AFM58284;AAY96277;ACL23395;ACL97206;AEF53220;ACT58629;ADG78209;AGA71651;CCJ07185;ABR91371;AAZ97763;ABU57485;ADG99676;BAJ67686;ADD78095;CBY25571	PF00145	C-5 cytosine-specific DNA methylase					GO:0008168	methyltransferase activity	37	10	0.540541	Actinobacteria;Bacteroidetes;Chloroflexi;Cyanobacteria;Proteobacteria
Gene_ID_148757	ACV80182;ADW05570;BAC71344;AGS71589;BAG21635;CCH29463;ACU98342;ABP53146;ACZ87078;ACU38430;AEV81907;AEM80109;AGI92203;AGL16666;ADB29504;AGF61376;CAM03560;AGZ44151;AGJ55040;CBG75360;AGT86020;ADJ47181;ADU09907;BAJ33109;ACU74139;AEN10114;AFU00966;AEY87220;ADI08584;AFO78892;ABV98910;AEB43267;AEH10360;ADL47514;AEI12174;CCB74870;AGK77267	PF00931;PF03704;PF00486	NB-ARC domain;Bacterial transcriptional activator domain;Transcriptional regulatory protein, C terminal	GO:0000160;GO:0006355	phosphorelay signal transduction system;regulation of transcription, DNA-dependent			GO:0043531;GO:0003677	ADP binding;DNA binding	37	6	0.540541	Actinobacteria
Gene_ID_154064	ABU56380;AGA31576;BAB77007;AFV00245;AFY82069;AFY40668;ACC79936;AFZ06986;ABP66930;AFY66993;AEB08174;AFZ55790;ADW11565;ACI22151;ABR34876;AFY50323;ACY17631;ADO73837;ADQ40029;AFZ02479;ADI65766;AFY34686;AFM02822;ABG53162;AGF77639;AFY78329;ABQ88749;AGF56210;AFZ19630;ABA22177;ADV62027;ADQ06392;ACL03301;AFY54838;AFY69760;ACD95460;AFY45249	PF00512;PF00072;PF02518	His Kinase A (phospho-acceptor) domain;Response regulator receiver domain;Histidine kinase-, DNA gyrase B-, and HSP90-like ATPase	GO:0000160;GO:0007165	phosphorelay signal transduction system;signal transduction	GO:0016020	membrane	GO:0000155	phosphorelay sensor kinase activity	37	13	0.540541	Bacteroidetes;Chloroflexi;Cyanobacteria;Firmicutes;Nitrospirae;Planctomycetes;Proteobacteria
Gene_ID_124952	ABX12035;AEI33065;ACF14540;ABR36391;ACY12981;ABI67553;ACC79440;CCB86596;ABE56389;ACA60267;ABS33886;AGB42117;AFH49230;AFN74722;AAO36245;AGX44912;AGN13669;AEV70520;AEW51053;ABW20044;AET70307;ADT69182;AFM25494;AEE96752;ADP34164;ABZ98128;ABZ94473;AFM42723;ACD22632;ABO23197;AGF58289;ABZ83319;ACZ18913;AAB99066;ACS61888;BAJ62672;AEH44329;CAL84282;AFY70505;BAE52610;ABQ87742;CBW24214;ADK84392;AEG59494;ADD…	PF02348	Cytidylyltransferase	GO:0009103	lipopolysaccharide biosynthetic process					74	16	0.540541	Bacteroidetes;Chlamydiae;Chlorobi;Chloroflexi;Chrysiogenetes;Cyanobacteria;Deferribacteres;Deinococcus-Thermus;Euryarchaeota;Firmicutes;Ignavibacteriae;Proteobacteria;Spirochaetes;Synergistetes;Thaumarchaeota;Thermodesulfobacteria
Gene_ID_39869	ACB76537;BAG05393;AGY59590;ADV83223;AFY59953;AFY34220;ADB42258;ACU59862;ABW25436;AFY70141;AFL87737;ADF50910;AFZ32156	PF00534	Glycosyl transferases group 1	GO:0009058	biosynthetic process					13	5	0.538462	Acidobacteria;Bacteroidetes;Cyanobacteria;Verrucomicrobia
Gene_ID_93059	ADY29579;ADV49189;EAP87836;AGC76931;AEE18964;AEH00624;EAQ42816;AFL80663;AFD07640;EAR16236;EAR02465;AEM70697;CAL68452	PF12681	Glyoxalase-like domain							13	3	0.538462	Bacteroidetes
Gene_ID_135958	AFK03787;ADV65747;AFK53000;ACT92632;CCG53183;ADB38486;ADT88965;ADF54769;AEA45872;ADZ80721;AFL85293;ABE35842;ACU61698	NA								13	5	0.538462	Bacteroidetes;Deinococcus-Thermus;Proteobacteria
Gene_ID_140348	AEA61322;BAL75759;CAN99020;ABD89131;ABC63836;ADV53197;ABQ38804;BAC50965;AFZ13979;BAM87250;CAL75042;ABC32933;ADO70183	PF00043	Glutathione S-transferase, C-terminal domain							13	4	0.538462	Cyanobacteria;Proteobacteria
Gene_ID_146176	ABF86851;BAH37159;ADG66138;ADY60183;AGA25549;ACE85844;CCU72083;ADB17495;BAK67817;ADV63742;ADE54579;ABJ86773;ACR13242	PF07624;PF07631;PF07637;PF07626;PF07627	Protein of unknown function (DUF1585);Protein of unknown function (DUF1592);Protein of unknown function (DUF1595);Protein of unknown function (DUF1587);Protein of unknown function (DUF1588)							13	6	0.538462	Acidobacteria;Gemmatimonadetes;Planctomycetes;Proteobacteria;Verrucomicrobia
Gene_ID_151367	ADE53455;AGA78947;EAR01930;AEE54092;ADY60455;ACT92058;AEI49246;AGA28769;ADG69211;ADY52367;ACU05025;ADB16131;AEL28365	PF00884	Sulfatase	GO:0008152	metabolic process			GO:0008484	sulfuric ester hydrolase activity	13	4	0.538462	Bacteroidetes;Planctomycetes;Verrucomicrobia
Gene_ID_154425	EAR02337;AFL81097;CAL65067;EAP85955;AEH01167;ADV49286;AEK22715;EAQ40775;AEV32458;AEM70774;AEE19390;ADF54607;ADY28678	PF05569;PF03544	BlaR1 peptidase M56;Gram-negative bacterial TonB protein C-terminal	GO:0006810	transport					13	4	0.538462	Bacteroidetes
Gene_ID_24577	ABN57405;AEL08332;ACM61097;ABP68165;ABY33960;ACM11439;ACH52523;ACL02108;AEI15752;AAP77636;AHB46986;ADD05195;ADI91859;ADN13240;ACR72754;ABG04793;ACA38118;AEI48278;ACM52211;ABP77647;ADL12438;ACU76143;AFK85871;AFY58165;ABX31150;BAD47387	NA								26	7	0.538462	Actinobacteria;Bacteroidetes;Chloroflexi;Cyanobacteria;Deferribacteres;Euryarchaeota;Firmicutes;Proteobacteria;Thermotogae
Gene_ID_133079	AGG89198;ACH84317;CAM88383;AEC19124;CBG36928;BAJ38879;ABI59560;BAK88610;ABR91583;ABJ13023;ACM33587;AFS54814;AEB84325;ABE44153;AFS72022;CAD84749;AEJ15760;AGA76210;ADF63359;ABE37072;ABR83586;AFN31623;AEV26851;AFK68647;AEJ04515;ACA72837	PF13411	MerR HTH family regulatory protein	GO:0006355	regulation of transcription, DNA-dependent			GO:0003677	DNA binding	26	10	0.538462	Proteobacteria
Gene_ID_123072	ABL84044;AGT87980;CCH29619;ACZ85093;ADP81625;AEY87662;AEG44862;CBG72214;ACV05983;AEE44579;BAL91300;AEB47160;BAK33737;AGL17322;ABW26558;AEN13324;ADU08469;AGI87265;ABM08904;BAN02280;AGF61818;AGJ55644;ADJ49145;AFR07408;AGM03181;ACU37049;ADI06151;AGZ40331;ACQ82378;ADW04972;ABI78417;AEM84474;BAG20830;AFO80852;ADL48846;ADH68886;ACU84635;AFR27248;ADB32840	NA								39	9	0.538462	Actinobacteria;Cyanobacteria;Proteobacteria
Gene_ID_148720	BAM90267;ACT91931;AFC24047;ADO69353;ABD80304;ACT05557;ACH39558;ACR14641;ADM99967;ACE85011;AFY99501;ACU62681;ACE06425;BAB75019;ACM22088;AGP37778;ABQ06172;ABG33659;AGA79808;AFY70351;AFD07206;ACT17736;ACN14425;ABV94196;ACZ78296;AEL28449;ABE56281;AEV96867;ABK98003;AGC77856;AEE48483;AEI95644;AEV32318;AAZ48338;ACF11309;AGC47267;ABE49164;ABR44171;CCM10540	PF04717	Phage-related baseplate assembly protein							39	8	0.538462	Bacteroidetes;Chlorobi;Cyanobacteria;Proteobacteria
Gene_ID_132588	AEY86598;ACK50921;AFD24538;AFJ33468;CCB65432;AGE85849;CBA30149;ADG12623;AEU34482;BAH63021;AGP38293;CAN98758;ACT04729;CAX59741;AEA63160;AGJ86318;ADN56906;ADV81466;AFQ66179;ABE34856;BAK67432;BAC89380;ADX59340;AGL38241;AGH51098;BAD59207;ADO70177;ABI76944;ACV81654;AGB69663;ABJ87653;AGX37528;AFA74200;AFE03721;CCB78412;AFH61143;ADH90731;CCI76573;AGM06522;ADP78503;AEV62573;ABD89510;AGL17906;ABB12577;ABN…	PF13460	NADH(P)-binding							147	34	0.537415	Acidobacteria;Actinobacteria;Bacteroidetes;Cyanobacteria;Deinococcus-Thermus;Firmicutes;Planctomycetes;Proteobacteria;Spirochaetes
Gene_ID_142227	BAD59296;ACV58263;AEB68888;ABQ88676;ACU37983;ADG14231;AGB03426;ABL64688;AEG16697;ADQ40237;ADR37665;AFS13637;AAU90966;ADB09878;ACL44462;AEF34757;ACS54513;ACL18702;ADC90218;ADW21110;ACM54305;AFH48949;ADZ72047;ABM11933;ABR90637;AFV11425;ADD41299;AEJ43097;ABI69305;ABU57701;ABS28167;AFC52222;AEI50622;ACA59049;AEJ05538;ABG53273;ABN96636;AFN47449;ABY35904;AET64035;AFZ48924;ACZ43045;ABK45211;AEE98000;ABK…	PF00271;PF00176;PF13020	Helicase conserved C-terminal domain;SNF2 family N-terminal domain;Domain of unknown function (DUF3883)					GO:0005524;GO:0003677	ATP binding;DNA binding	67	12	0.537313	Acidobacteria;Actinobacteria;Aquificae;Bacteroidetes;Chlorobi;Chloroflexi;Cyanobacteria;Deinococcus-Thermus;Euryarchaeota;Firmicutes;Ignavibacteriae;Planctomycetes;Proteobacteria;Thermobaculum.;Thermotogae
Gene_ID_144294	CAG34761;ABI60335;ADW19315;AGM35426;AFL69154;ACL67755;CCJ64234;ABA58932;CAP44372;AGA28130;CAJ48122;ACD19078;ADU61378;AGZ34129;ADJ27611;ADC71128;ADI28215;AFY52859;ABE59071;CAW26642;ACC80080;CCJ57607;ADP18909;AET93240;AEE68329;ABW29806;AEV21025;AFY83105;AGB47364;ACA39234;AFZ00162;ABA88769;AEH86577;AFZ37643;AAV81399;AFZ20906;AEC21755;CAQ86422;ADE13880;AFZ05795;AGE25018;CBK42406;ADG66484;ACL06090;ADE…	PF00534	Glycosyl transferases group 1	GO:0009058	biosynthetic process					54	5	0.537037	Cyanobacteria;Firmicutes;Nitrospirae;Planctomycetes;Proteobacteria
Gene_ID_148594	AGB79490;ACS64124;ABF09720;ACL48350;CAK10154;ABO53292;ABF77559;AEB83288;AEK57673;ADG31559;AGR70586;CBA17125;AGW91168;ABM31008;AAZ48383;CAP44783;CAL17512;AAO54077;CAR50491;BAE52452;ACX95807;ABK07200;AAM37269;CBJ50988;ACA17240;ACD28323;AEU38589;ABM41051;AHC85899;ABN83658;AEI01519;CAJ22937;ACA74451;CAL11263;CAD15256;AEA59092;AAZ97632;ABA51063;AGI07874;CAH37270;ACC69435;AHC67131;CAL60624;AEV24561;ADH…	PF00589	Phage integrase family	GO:0006310;GO:0015074	DNA recombination;DNA integration			GO:0003677	DNA binding	82	16	0.536585	Acidobacteria;Nitrospirae;Proteobacteria
Gene_ID_103454	ABE61136;ACX97130;ABC34422;ADC62043;ADK83562;BAF86409;ADH88920;BAM87399;ACF44606;ADQ13637;ABC28000;ABD01742;CBK41720;ABP83013;ABL66096;AGA91632;AGF77125;AFL75585;ACV27216;BAC52611;ACD91072;ADV14578;ABD79549;ABA05075;AEA33708;BAL79136;ACE04980;ADU37963	PF00691	OmpA family							28	8	0.535714	Chlorobi;Cyanobacteria;Firmicutes;Nitrospirae;Proteobacteria
Gene_ID_128412	ACU72848;ACV35969;ABQ88730;ABX05177;AFY82878;ACL26171;AEH24461;AFY39857;BAB59824;ABW16104;AFZ51949;ADK96405;ABK61114;AEB69081;AEP10965;ADJ22724;ACZ40547;ACY19393;ADU21726;AFZ73787;AFL95274;AEF34772;ADD27222;AGX86693;AFR06253;AGS33879;ABN98037;ADQ66902	PF00271;PF00176;PF13091	Helicase conserved C-terminal domain;SNF2 family N-terminal domain;PLD-like domain					GO:0005524;GO:0003677	ATP binding;DNA binding	28	6	0.535714	Acidobacteria;Actinobacteria;Bacteroidetes;Chloroflexi;Cyanobacteria;Deinococcus-Thermus;Euryarchaeota;Firmicutes;Proteobacteria
Gene_ID_129964	ABB39672;AGY81957;ADE13114;AHD11084;CAL65542;ACT47940;ADE81260;ACL17490;ABR65407;AAZ28414;AEI51435;AFK06870;ACL09638;ADK97461;BAC09868;ACD96461;ABR40839;AGB08742;AEF53553;AEV24483;ADW12450;ACU02372;AFO92946;ABC78495;CAH09369;ABQ25874;EAQ41863;ACD04774	PF01531	Glycosyl transferase family 11	GO:0005975	carbohydrate metabolic process	GO:0016020	membrane	GO:0008107	galactoside 2-alpha-L-fucosyltransferase activity	28	6	0.535714	Bacteroidetes;Cyanobacteria;Euryarchaeota;Firmicutes;Proteobacteria;Thermotogae;Verrucomicrobia
Gene_ID_143924	AGS72356;ABL72262;AEH78183;ADN36092;ACL76712;BAJ26108;AGF66452;ABF53397;ADK85856;CBG72695;ADZ70543;ABA20757;AGK54314;AFM20805;AEV84653;ACA14680;AGC47279;AEY92297;BAC47242;ABJ81876;ACY14176;ADO72608;AFZ18403;BAB73722;CBK39942;BAM92004;ABP54742;ACR12518	PF04055	Radical SAM superfamily					GO:0003824;GO:0051536	catalytic activity;iron-sulfur cluster binding	28	8	0.535714	Acidobacteria;Actinobacteria;Cyanobacteria;Euryarchaeota;Firmicutes;Nitrospirae;Proteobacteria;Synergistetes
Gene_ID_143258	AFC52382;CBG72289;AFC47217;ABG95811;ADD40119;AEM85672;AFC42081;ADJ46463;BAD57147;ACZ20332;ABO01296;AGM09971;BAL90018;ACU77224;AFR09353;ACY20165;AFT99153;CCH86590;AGS72557;AEN13330;ADL44597;AGB26178;AFJ33826;AFM19509;ADI11515;AGT85302;ABG11255;CCF61893;AGP62403;ADH68945;ADB49336;ABL94429;AGZ39036;BAG17958;ADU06822;ABS04324;AGI89037;AEV85886;ADB35958;AGT90492;ACZ91959;ACY96944;AGK81249;CCH28835;AFO…	PF12833;PF12852	Helix-turn-helix domain;Cupin	GO:0006355	regulation of transcription, DNA-dependent			GO:0003700;GO:0043565	sequence-specific DNA binding transcription factor activity;sequence-specific DNA binding	56	10	0.535714	Actinobacteria
Gene_ID_151091	AGT81993;BAG17088;BAM92889;CAL80069;ACL56446;BAL74963;ABR61716;ADV11368;ADU00819;ABR91068;CCB68075;AGJ59261;AFC52170;ADB48899;ADY28816;AAV82440;AFZ06983;ADZ80868;ABS66207;ADH65886;AEG91475;AFO74864;AET57169;ADJ43150;ABC80324;EGJ51631;ADW01651;AGG75582;ADF52522;ABP60572;ACB95709;AER32801;ACT14339;ACO80826;ABE57542;ADV51140;AEG54756;AGP62186;AGN85603;ACB26647;BAN26361;AFY75052;AGK51772;AGA24498;CCH…	PF12697	Alpha/beta hydrolase family							159	38	0.534591	Acidobacteria;Actinobacteria;Bacteroidetes;Cyanobacteria;Firmicutes;Planctomycetes;Proteobacteria
Gene_ID_131384	AGA79463;ABS08134;AEC20745;ABX33807;AEJ96022;ABS65697;AGY87095;ACX75636;AFW02193;AGB28951;CBG90236;AEG35092;CAX61041;ADP12857;ABI41351;ACL73944;AGP89042;AEG48577;ADU38289;CDI11727;AGM42776;AGS40758;AFJ01704;ABR79840;AGP92898;ABF75337;BAI96867;AEJ04510;ADY37947;ABM42341;AAM37034;AEI77256;AGX40406;ADM09224;CBG33141;AFU46626;AET25731;AGI07318;ABM33922;AEG31304;CAX55304;CBV43177;ACK50919;AEB84200;ADZ…	PF08843	Nucleotidyl transferase of unknown function (DUF1814)							73	15	0.534247	Bacteroidetes;Cyanobacteria;Fibrobacteres;Proteobacteria
Gene_ID_109331	AHA65587;CBY27652;BAH62795;AEN64368;BAN49523;ACI08211;ADC59169;AFJ99965;ACX40189;ABB66559;AER33160;ACT71237;ACA78138;ACF67622;AGC86617;CBA29956;ADP12257;ACX88560;ADX16895;ACZ76453;AFD58142;ACR61922;AEW44584;AAZ37548;AGQ30603;ACY84933;ADR26483;ACY87856;BAI54533;CAQ89348;AEV64146;CAO97067;BAI35308;BAI29978;AGT24856;AGA86239;AAZ87839;AGE17667;AEA70450;AGX10270;AEF44981;AEB57714;AGQ76716;CAH21708;CAX…	PF00550	Phosphopantetheine attachment site							221	82	0.533937	Proteobacteria
Gene_ID_37020	AEU06500;ACD72913;AEW17341;ABY38593;ADZ66587;AEM18832;ACO01263;ADZ87445;ABQ61935;ABX62568;AAX74826;ABS14375;ACU48483;CAJ11480;AEQ09070	PF06674	Protein of unknown function (DUF1176)							15	5	0.533333	Proteobacteria
Gene_ID_75683	ACU48243;AEM18597;ADZ87207;AEQ08843;CAJ11236;ACO01036;AEW17588;AAX74602;ABQ60440;AEU06265;ACD72698;ABX62329;AEW14991;ABY38357;ADZ66347	PF11324	Protein of unknown function (DUF3126)							15	6	0.533333	Proteobacteria
Gene_ID_85986	AEW16034;ADZ68354;AEM20563;ABQ62006;ABY40279;AEW18608;AEQ10778;AAX76438;AEU08235;ABX64285;ACO02892;ABS16881;CAJ13250;ACU50233;ADZ89218	NA								15	8	0.533333	Proteobacteria
Gene_ID_86018	AFL77221;ADC51465;AFY40139;ACA59316;CAH07536;AAP07931;AGZ40121;AGA34506;BAM05287;AEP29393;ABR55820;AHB04470;ABQ30008;AFY99562;AEF93201	PF03235	Protein of unknown function DUF262							15	7	0.533333	Actinobacteria;Bacteroidetes;Cyanobacteria;Euryarchaeota;Firmicutes;Planctomycetes;Proteobacteria
Gene_ID_99243	AFZ73412;AGB30908;AAV45461;CAI49063;AAG19458;CCQ37658;CAP13734;AEH36970;ADE03191;ACV10724;AGB15610;AFO56969;ACV48861;ADD04506;ADB61815	PF14667	Polysaccharide biosynthesis C-terminal domain							15	4	0.533333	Euryarchaeota
Gene_ID_102932	ACV79733;ADB76375;ACI52398;ABK03446;ADX73220;CCG04414;BAN00783;BAK34470;AGH50468;ADB53214;ABQ71016;BAK67597;CCH89632;ACL40033;ABS05055	PF08837	Protein of unknown function (DUF1810)							15	4	0.533333	Actinobacteria;Proteobacteria
Gene_ID_107604	AEM84691;BAC69492;ACZ88358;AEN13455;CBG68724;AGF66985;AEV87340;AGZ42699;AGL17789;BAJ30579;BAL91417;AGI89786;ADI05869;AEY92829;AGS72879	PF00440;PF13305	Bacterial regulatory proteins, tetR family;WHG domain					GO:0003677	DNA binding	15	4	0.533333	Actinobacteria
Gene_ID_108515	AFK87255;ACL73025;ADW17337;ACB96105;AFY03262;AEG00421;ADJ21924;ABL69171;ACI51378;AAZ45943;ACD96377;CCJ05560;CCB65663;ABC78007;ACS85535	PF01613	Flavin reductase like domain	GO:0055114	oxidation-reduction process			GO:0042602;GO:0010181;GO:0016491	riboflavin reductase (NADPH) activity;FMN binding;oxidoreductase activity	15	6	0.533333	Firmicutes;Proteobacteria
Gene_ID_116518	AEN95552;ADF52226;ACX74529;ADG94035;ADL34139;ACU93821;AEB99212;BAL82369;ADY55703;ADU23636;AEQ21848;ABX43022;ACV23089;AGH37434;ADL05730	PF01047	MarR family	GO:0006355	regulation of transcription, DNA-dependent	GO:0005622	intracellular	GO:0003700	sequence-specific DNA binding transcription factor activity	15	6	0.533333	Actinobacteria;Bacteroidetes;Fibrobacteres;Firmicutes;Proteobacteria
Gene_ID_123574	ACV81335;BAH48850;AFU01258;AFE04327;ADI08208;ADB34450;CCH86659;ABL82673;AEM81547;ACQ78549;BAK35864;ADD43503;ADB48923;AGZ39740;AEF40787	PF02627	Carboxymuconolactone decarboxylase family	GO:0055114	oxidation-reduction process			GO:0051920	peroxiredoxin activity	15	6	0.533333	Actinobacteria;Proteobacteria
Gene_ID_125660	BAC09516;AFY43728;AFY49946;AFW93858;ABA22548;AFY34097;AFY88873;AFZ57391;AFZ12702;AFY61602;AFY67970;AFY56010;AFZ33035;ADI65099;BAB72493	PF00427	Phycobilisome Linker polypeptide	GO:0015979	photosynthesis	GO:0030089	phycobilisome			15	5	0.533333	Cyanobacteria
Gene_ID_125913	ABW29203;AFZ57275;ACL44005;AFY84967;ABA20718;AFZ01201;ACU99792;AGY58593;AFY61427;BAC89357;BAB74513;ACK73178;AFY29073;AFY47839;AFY44984	PF05019	Coenzyme Q (ubiquinone) biosynthesis protein Coq4	GO:0006744	ubiquinone biosynthetic process					15	5	0.533333	Cyanobacteria
Gene_ID_129157	AGF55402;ABI68390;ADL06430;ADK80004;ADK15388;ABR36269;AET67615;ACV61541;AGY74623;ACR72038;AFQ44309;AFA50141;AGX44843;ACL08822;ADY55492	PF00196	Bacterial regulatory proteins, luxR family	GO:0006355	regulation of transcription, DNA-dependent			GO:0003700	sequence-specific DNA binding transcription factor activity	15	4	0.533333	Firmicutes;Proteobacteria;Spirochaetes
Gene_ID_137402	ADB61818;CAJ53638;AEN06200;ACM56664;AGB38771;ACV12146;CCQ37657;ADJ15442;AGB15629;ACV47588;AAV46005;CCQ33808;AHB66466;AFO56699;ADE03980	NA								15	3	0.533333	Euryarchaeota;unclassified Archaea.
Gene_ID_150644	ADK95683;AFL97460;ADE82313;ADV42272;ACU92693;BAD47720;AGB28484;CBW21517;AAO77912;EFC70423;AEW21286;ADF51255;CAH06632;ABR39819;AEL28389	PF07980;PF14322	SusD family;Starch-binding associating with outer membrane							15	2	0.533333	Bacteroidetes
Gene_ID_109984	AAZ19009;AGA34526;CAI06707;ABI56109;CAL17261;ABC31534;AEG01932;ACL73039;ADP96973;CCG94688;AGM40675;AFU97510;ABE60565;ADL55922;AFT67045;ABA57107;AFT71405;AEY01129;ACV36102;ACR02148;AGP48838;ADJ28697;AGS39916;ADC71175;ABM19165;ABD69354;ADE14043;CBK43261;ABD81480;AFP30312	PF00535	Glycosyl transferase family 2							30	4	0.533333	Nitrospirae;Proteobacteria
Gene_ID_110673	AFQ28593;ABS23599;AEA18395;ADK07295;ACP16320;ACJ80912;ACK90379;ACK62770;AAT56906;ACK94700;AEW57850;AAP28647;AFH86127;AHA74339;AAP11618;ACO29302;ADY23871;AGG03524;AHA07956;ABY45701;AAT60937;AFQ10223;AFQ18461;ACQ47326;AGE80601;AAS43757;AAU15809;BAL20416;AAT34088;AFV20547	PF10830	Protein of unknown function (DUF2553)							30	11	0.533333	Firmicutes
Gene_ID_140046	ADV61468;AFY38627;ADJ27939;BAD78408;BAC89782;ADZ27623;ACK73553;ABG49792;ABW25195;AFY59323;AGA28187;ABD82579;AFY70801;AFY83283;AFZ30077;ABL83054;CDK97790;ABG58184;ACC80157;ABS63129;ADH88522;ABB11198;ABA58551;AGF77611;ABB57366;AFZ09757;AGY57045;BAG05865;AHC15667;CCU73897	NA								30	8	0.533333	Actinobacteria;Bacteroidetes;Cyanobacteria;Planctomycetes;Proteobacteria;Spirochaetes
Gene_ID_154336	AFR10872;ADB31597;CAJ59553;ACZ88576;AEV83870;BAH34167;ADX73994;ADD39949;ACV80894;ACL40714;AFR31027;AEI13460;AGF72750;ACY22614;ACZ22706;BAL88381;AGT93006;CAM02996;ADU09871;AGK80521;ACX65507;ADL47550;ABJ87181;AEE44624;AGL15561;ABM08791;ACQ78804;CCH90122;BAK36848;ADG73257	PF01872	RibD C-terminal domain	GO:0055114;GO:0009231	oxidation-reduction process;riboflavin biosynthetic process			GO:0008703	5-amino-6-(5-phosphoribosylamino)uracil reductase activity	30	9	0.533333	Acidobacteria;Actinobacteria;Firmicutes
Gene_ID_124522	AGH50659;AAO77741;ABM16699;AEQ53598;BAJ79746;ABZ83215;ACH84246;ACC74000;ABE42670;ACK53152;ABL80135;CAL66205;ACI09373;AEJ40491;BAB52315;ADK14045;ABI68060;AEI95585;AFU44907;CAI07196;ADU23001;ABF08127;AGA80533;ACB74503;AFV02217;ABJ88543;CCA92367;AHD08839;AGL00122;ACD14672;AEW06548;AFV05261;AGB18156;AEG57917;ACB33048;ACK79751;ACN15730;ABF52161;AEB86655;AGY77273;CAP41838;ABW09886;ADU47401;ADL05340;AFM…	PF02899;PF00589	Phage integrase, N-terminal SAM-like domain;Phage integrase family	GO:0006310;GO:0015074	DNA recombination;DNA integration			GO:0003677	DNA binding	45	10	0.533333	Acidobacteria;Actinobacteria;Bacteroidetes;Firmicutes;Proteobacteria;Verrucomicrobia
Gene_ID_142962	CAH09340;ABG58783;CAL42980;ABR42572;CCB69746;AGA80657;ADR21209;ADV50791;ADX66786;AEV33050;AEM71497;AFH48839;AEV96782;ADB39188;AEI49934;CBW24178;AEE50313;AFL79543;ADQ19248;AFD05581;CAL66160;AFK03726;ADY50682;AAO79074;AEW85443;ACU04884;EAR16213;BAD50630;AEA45179;ABQ07463;ADF54386;AEH00171;CCG54509;ADQ78710;ACU60171;ADZ76807;AFL85361;ACU91712;EAP86697;AEE19111;EAR01169;AGC75864;ADY31035;AEL28006;ACT…	PF02321;PF00873	Outer membrane efflux protein;AcrB/AcrD/AcrF family	GO:0006810	transport	GO:0016020	membrane	GO:0005215	transporter activity	45	11	0.533333	Bacteroidetes;Ignavibacteriae
Gene_ID_125040	ABM04823;ACL17737;CCK79139;AFM24720;ADG20318;CCG09848;AAM05392;AGA91522;AAZ71111;ABK89358;ADV14538;CDK98871;ABI56470;AGX86300;ACB27654;ACF43890;ABD70072;ADE84547;ACL58661;AFL74877;ACM22127;BAI61516;ACC74261;ABF63193;ADZ09568;AAZ46790;ABS54849;ADC63787;ACF02239;AAZ64537;AGP34959;ABE51391;CAI07315;CAN91888;BAL23973;ACU90246;AFV24010;ADH97964;ACR10880;AFZ44564;CAL76125;ACD90644;BAN34776;BAL96981;ABB…	PF01739;PF03705;PF01339;PF13596	CheR methyltransferase, SAM binding domain;CheR methyltransferase, all-alpha domain;CheB methylesterase;PAS domain	GO:0000160;GO:0006935	phosphorelay signal transduction system;chemotaxis	GO:0005737	cytoplasm	GO:0000156;GO:0008984	phosphorelay response regulator activity;protein-glutamate methylesterase activity	60	12	0.533333	Chlorobi;Cyanobacteria;Deinococcus-Thermus;Euryarchaeota;Firmicutes;Proteobacteria
Gene_ID_125368	AFU46839;ACM34963;AGI08247;AGK16231;ACL72946;AEB84011;ABE37044;CAP42507;ACO79759;CAD16329;ADD69309;ABK47479;AAM37075;ABF09917;AGI23854;ADU98038;BAI73159;ACM26552;AFO49984;ADE39241;ACT58418;AFO89774;ABM42782;AHC83891;AEQ52769;ABQ33487;AAV90554;ACD27728;ABS69251;ABJ11754;BAK87755;CDK99179;ABR81390;AGI73766;ABM31273;ABV92144;ADK83487;AGN82936;ABX35383;AGW93394;ADP70719;CCH11449;AGK21477;AHC79173;AHC…	PF00589;PF14659;PF13356	Phage integrase family;Phage integrase, N-terminal SAM-like domain;Domain of unknown function (DUF4102)	GO:0006310;GO:0015074	DNA recombination;DNA integration			GO:0003677	DNA binding	47	10	0.531915	Deferribacteres;Proteobacteria
Gene_ID_144827	AHB58155;AFI89612;ACX87439;CAP51787;AHA26258;AHC65333;CAP44645;ABF09199;ABX36790;ABR85825;AAY93928;AER55493;BAK88299;ABJ13859;AHC33529;AAY36517;CAI07495;ADP14421;AHC76481;AAY49113;AAF84569;AEJ04472;CAJ23947;ACK53743;AFM32483;AGI83628;ABS65003;ABI58398;ABE31745;ABM42390;AFT70369;CCH12105;AEA83181;ACQ94013;AHA20459;AEB84142;CAL62132;AGI07462;ACL73905;ADU99578;ACT05348;AAM37090;CAW27406;AFM64711;ABM…	PF11679	Protein of unknown function (DUF3275)							47	13	0.531915	Proteobacteria
Gene_ID_18757	AEW57678;AFQ18622;AGG03358;AFV20385;AGE80427;ACK96255;AFQ10393;AAS43582;AAT56748;ACK88766;ACJ81270;ACM14787;ADK07135;ACK61778;ADY23706;AFQ28433;AAP11462;BAL20249;ACO27817;ACQ46966;ADH09010;AAU15970;ABY45542;AEA18235;AAT33918;AHA07795;ACP15652;AAT63655;AAP28486;AHA74157;ABS23462;ABK87348	PF05164	Cell division protein ZapA							32	12	0.53125	Firmicutes
Gene_ID_128081	ACZ20590;ABG05995;ACY97098;ADB51828;AGL14257;ABW15936;ACV77918;AEF41470;ADU50057;ABL82876;ACU77691;ADB35206;AEB45302;AGM08461;AFO74476;AFU05170;CAM02141;ADI04634;ACZ91656;ACZ43139;ADP81082;BAH49651;BAG17690;AEH09040;AEY85477;ADJ42762;AGZ38991;CAJ64109;ABG93519;AGT81605;ACZ37794;ACM04662	PF00296	Luciferase-like monooxygenase	GO:0055114	oxidation-reduction process			GO:0016705	oxidoreductase activity, acting on paired donors, with incorporation or reduction of molecular oxyge	32	3	0.53125	Actinobacteria;Chloroflexi;Thermobaculum.
Gene_ID_133999	ABX16013;AFU46867;AGK21464;AEA61141;ACM32752;ADU98023;ABX35360;ACO79746;AHC76238;AAV90561;ACL72958;AGK16241;AGI23839;CAP42525;CCH11465;AHC89248;AFO46558;ACD27746;ABM31286;AGN79596;ABM42805;ABF09898;AFT71024;AEB83984;AER56663;ABI87540;AHC83877;ABR83538;ABK47496;CAD16314;AFJ02112;ACT06012	PF12728	Helix-turn-helix domain							32	7	0.53125	Proteobacteria
Gene_ID_134640	AFS79575;ABF36159;AEV70014;ABX41620;AFV04853;AFA49658;AEB76008;ADO58570;AEN95518;ACL74942;BAH08051;BAK97953;BAE82854;AEG60912;AET57407;CBA63516;AGX42999;ACD24063;CAJ68835;ADY55510;ADM71886;ADO38708;AFV01817;EFE28288;CCI71128;ADZ82415;CDI49572;AEY65815;EDK35396;ACO84966;AGK99814;ACL20181	PF00512;PF02518	His Kinase A (phospho-acceptor) domain;Histidine kinase-, DNA gyrase B-, and HSP90-like ATPase	GO:0007165	signal transduction	GO:0016020	membrane	GO:0000155	phosphorelay sensor kinase activity	32	6	0.53125	Firmicutes
Gene_ID_146518	AFZ45920;ACK72479;AFY57377;AFZ19651;AFY73407;ACB52650;ACA98424;AFZ04011;ABA21952;AFZ07565;AFY76679;AFW95192;ADN16717;AFY34018;AFY49444;ABW28497;BAB74899;AFY65795;AFZ12704;AFZ28906;AFY43563;AFZ49868;AFY81831;BAG01584;ADI63341;ACK65901;AFZ47849;ACV00781;ACL46851;ACC83951;AFZ58142;ABD02685	PF05685	Putative restriction endonuclease							32	10	0.53125	Cyanobacteria
Gene_ID_146696	AGS74670;AGU73059;AEA00983;CCW41775;ACR74571;ADX24890;ADU27291;EDK32342;AFV04032;ADL02935;BAH05293;ABF38637;BAG08381;AER17339;AEN97842;CAW94019;AGU84264;AGU80218;CAJ67237;EFE28266;BAM61380;ABR50068;AGU78191;BAL00448;AGU76355;BAK46980;AGZ23115;AFC64876;ADM84466;CAW99810;AGU74814;AAO82049	NA								32	8	0.53125	Firmicutes
Gene_ID_582	ACU48853;AEM19201;AEW16966;AEU06871;ADZ66956;AEQ09416;ABY38748;AEW14378;ABQ61347;AAX75179;ABX62923;ACD73254;ABS13693;AHB01424;ADZ87819;CAJ11846;ACO01606	PF03795	YCII-related domain							17	7	0.529412	Proteobacteria
Gene_ID_3141	ACU48838;AEM19188;AEW16980;AEU06858;ADZ66944;ADZ87807;ABY38736;AAX75168;ABQ61193;AEW14390;ABX62910;AEQ09405;ABS13750;AHB01433;ACD73242;CAJ11835;ACO01594	PF00462	Glutaredoxin	GO:0045454	cell redox homeostasis			GO:0015035;GO:0009055	protein disulfide oxidoreductase activity;electron carrier activity	17	6	0.529412	Proteobacteria
Gene_ID_17410	ADT87872;CAL11265;ABV17919;ACF92165;AGB77079;ADM96764;ABS14022;CAO97261;AFG37103;AFJ02686;CAG73968;CAH34574;AEW72298;ABG32050;AFO49981;AFM02752;AEN62840	PF00078	Reverse transcriptase (RNA-dependent DNA polymerase)							17	8	0.529412	Bacteroidetes;Proteobacteria;Spirochaetes
Gene_ID_27979	CDL00608;ADW68402;AEU36211;AFY40845;ADM10304;AFZ35782;ABK44920;AEE50746;AFM04288;AFZ21369;AEW03000;AFL87761;ACB76034;ACL47253;ACU06096;ACD82619;ACO32678	PF00534	Glycosyl transferases group 1	GO:0009058	biosynthetic process					17	5	0.529412	Acidobacteria;Bacteroidetes;Cyanobacteria;Proteobacteria;Verrucomicrobia
Gene_ID_38490	ABF45002;ADH64290;ADV67589;AAS81100;AEG33537;AEV16426;BAD70942;AFV76511;AFH38841;ADD29121;AFD25104;AAF11616;AEB11571;ADR37107;AFZ69099;ACO46140;ADW21608	PF02681	Divergent PAP2 family							17	5	0.529412	Deinococcus-Thermus
Gene_ID_54489	ADU23282;ABR48065;AEY66175;BAK18155;AFL99937;AFA49943;ACL19835;BAL82952;ADL05725;ABX43270;CBH22565;AEV67715;BAL00186;BAE85383;ACV55255;ADZ83703;AEE17214	PF01381	Helix-turn-helix					GO:0043565	sequence-specific DNA binding	17	3	0.529412	Actinobacteria;Firmicutes;Spirochaetes
Gene_ID_91387	EAR16274;AEW86476;ADV49143;AGC76374;CAL42197;EAQ42757;CCG54469;AEM70658;CAL68040;ADY29396;ACU07005;ADF54867;AEE19271;AEH01002;CCB68702;EAP88037;ABQ04370	PF13474	SnoaL-like domain							17	4	0.529412	Bacteroidetes
Gene_ID_91404	ABX61288;AEW13903;AEW16479;ADZ86137;ABY37287;AEQ07811;ADZ65273;ACN99994;ACU47205;AEM17549;ACD71729;AAX73591;ABQ61306;CAJ10140;AEU05217;ABS12924;AHB02618	PF07876	Stress responsive A/B Barrel Domain							17	8	0.529412	Proteobacteria
Gene_ID_101481	ADY28842;AEM70086;CCB71005;AEE19352;EAP87847;EAQ99790;EAQ42999;CAL42304;CCG52419;AFL80883;ABQ04612;CAL68010;AEW87495;EAR16856;AEH01084;AGC76643;ADV48402	PF01648	4'-phosphopantetheinyl transferase superfamily	GO:0009059	macromolecule biosynthetic process			GO:0008897;GO:0000287	holo-[acyl-carrier-protein] synthase activity;magnesium ion binding	17	5	0.529412	Bacteroidetes
Gene_ID_115778	AHB03625;ACO02031;AEW15801;ABS16908;AEW18839;ABX63352;AEU07311;ADZ67400;ABY39180;AAX75596;ADZ88267;ACD73664;AEQ09858;ABQ62892;CAJ12318;ACU49290;AEM19641	PF13144	SAF-like							17	7	0.529412	Proteobacteria
Gene_ID_124025	AFD08641;ADZ81286;ABZ98941;AEE53520;CAL43666;ABD03305;AFK02495;ACU63522;ABZ95251;ADY51162;AEV33551;ADB39929;ACT93155;EAR16241;ACU05342;AFM11478;ADF50820	PF01451	Low molecular weight phosphotyrosine protein phosphatase							17	6	0.529412	Bacteroidetes;Cyanobacteria;Spirochaetes
Gene_ID_127104	AGN83739;ADW75870;CAQ99571;AGE85456;ABV39483;ADF62250;CBA31552;AAM87339;AFE58075;ADD79236;ABX85163;ADM97005;AGQ30702;AEL71309;CAL11882;ABP41598;ADW00625	PF01527	Transposase	GO:0006313	transposition, DNA-mediated			GO:0004803;GO:0003677	transposase activity;DNA binding	17	5	0.529412	Proteobacteria
Gene_ID_127330	ADF54264;AEL27683;ABG58998;EAR01986;ACE06209;AFD09068;ABR69872;ACU06037;AEE53572;ACU60513;AFK02839;ADY30009;AFM03490;ADZ79932;AEW86224;AEA45735;EAQ41245	PF13280;PF08279	WYL domain;HTH domain							17	4	0.529412	Bacteroidetes;Proteobacteria
Gene_ID_128985	CCB75423;ACB73827;ACY15394;BAD59286;ADI12568;AEH09877;ACY97069;AGA33162;ABD10463;AEM81385;ACV76600;CBG69235;CCH28372;ABW13364;CAI09885;CAN92283;ACU74358	PF11796;PF09664	Protein of unknown function N-terminus (DUF3323);Protein of unknown function C-terminus (DUF2399)							17	4	0.529412	Actinobacteria;Proteobacteria;Verrucomicrobia
Gene_ID_132898	ABJ11785;CAP42550;ABR84565;AEA61122;AER56680;ABF08434;AGI23814;AFU46893;ACL72977;AEB83963;CCH11492;AHC89228;AFO46877;AFT71066;ABI87561;AHC83857;ABX33083	PF04956	TrbC/VIRB2 family							17	4	0.529412	Proteobacteria
Gene_ID_136536	ABA23105;AEH16151;AEJ00019;AHD01992;ADE12662;AGE28273;ABB40928;AFZ43618;ACR11185;ABK61867;ADE15092;CBL43983;AEI49865;AEM46870;AFL75744;AFY44941;AFT66254	PF02384;PF12161	N-6 DNA Methylase;HsdM N-terminal domain	GO:0006306	DNA methylation			GO:0008170;GO:0003677	N-methyltransferase activity;DNA binding	17	5	0.529412	Bacteroidetes;Cyanobacteria;Firmicutes;Proteobacteria
Gene_ID_138221	AGB17523;ADQ67435;AGB31391;AEN07090;AGN00555;AFZ71539;ACM57998;ADJ13986;AGB39465;ADD04267;CAI48582;CCQ32587;AFO57109;ADE04030;ACV10446;AAV48456;AFK19152	PF04143;PF14241	Sulphur transport;Domain of unknown function (DUF4341)							17	6	0.529412	Euryarchaeota;unclassified Archaea.
Gene_ID_138346	ABR43442;ADK96243;ADY34772;ACU58065;AEW21291;ACU92005;ADV42637;AFD05216;ABQ06404;AAO78810;AEK23518;AFJ07806;ADY52188;ADE82812;AEV98023;ABR39072;AFL77551	NA								17	5	0.529412	Bacteroidetes
Gene_ID_142008	ABJ87691;AEE97273;AEE48632;AEL27838;AEI51697;EAR02522;BAI98714;AGA57821;ADY14278;ADV83199;ACU63865;ADZ79188;ADF52080;ADB42151;ACT93673;AEV99169;ACT02850	PF03737	Demethylmenaquinone methyltransferase							17	5	0.529412	Acidobacteria;Bacteroidetes;Firmicutes;Proteobacteria;Spirochaetes
Gene_ID_142267	ADF52550;ACU60065;AFD05212;AEV97163;ABJ86466;AGC46539;ADV83470;ABF87103;AEL28154;ADQ16825;AGA77659;ABQ07294;CAH09529;ADB36322;ADZ80593;ACO32051;ACT92410	PF12700	HlyD family secretion protein							17	3	0.529412	Acidobacteria;Bacteroidetes;Proteobacteria
Gene_ID_143129	ABS12828;CCJ05846;ABY37193;ADZ65161;ABQ61648;AAX73500;ACN99901;ACU47108;ABX61188;CAJ10037;ADZ86026;ACD71636;AEQ07712;AEW14008;AEW16585;AEM17453;AEU05121	PF13472	GDSL-like Lipase/Acylhydrolase family							17	8	0.529412	Proteobacteria
Gene_ID_144955	BAI96831;ABS15922;ACI94706;ABS62813;ADU42480;ABL69582;BAF89858;AEI01686;ABS65949;ACB81243;AEH87296;ABG63710;ABZ72955;ADZ68720;CCG08235;ACV75898;ABD89078	PF05101	Type IV secretory pathway, VirB3-like protein							17	6	0.529412	Proteobacteria
Gene_ID_150151	AEB93051;ACL70897;ADJ78535;CAR89415;AEJ42790;AFV97407;AEL11362;AGL35010;AGN25098;AEV78912;AEU40582;AEW13882;AHV85373;CCQ19954;CCQ23089;ADK29344;CCW42399	PF00005;PF00664	ABC transporter;ABC transporter transmembrane region	GO:0006810;GO:0055085	transport;transmembrane transport	GO:0016021	integral to membrane	GO:0042626;GO:0005524;GO:0016887	ATPase activity, coupled to transmembrane movement of substances;ATP binding;ATPase activity	17	6	0.529412	Actinobacteria;Firmicutes;Proteobacteria;Tenericutes
Gene_ID_153784	AFZ06042;AFZ16555;ABA21658;ADI65890;AFY87818;AFZ32277;AGY59299;BAC91748;AFY30782;AFZ56622;AFZ15025;AFY48578;AFY66514;AFW96728;AFY41656;ACC80544;ACL45716	PF04972	BON domain							17	6	0.529412	Cyanobacteria
Gene_ID_3440	AGE81134;AAT62582;AFQ17933;ACP17217;AHA74876;ABK87844;ACM15385;AAP29052;ACO30908;AHA08344;ABS23904;AFQ29005;AFQ09820;AAP12030;BAL20869;ADK07696;AAS44169;ADY24366;ACJ81439;ACK93805;AAU15419;AEW58250;ADH09561;ACK88389;AEA18851;ACQ48096;AFH86529;AFU15821;AAT57302;AAT34528;AFV21008;ACK61113;AGG03986;ABY46105	PF04020	Membrane protein of unknown function							34	15	0.529412	Firmicutes
Gene_ID_65421	AAW36149;CAG67126;ABM42793;AGB49313;AEI02991;ABZ76744;AEQ53505;ACL72949;ADP09700;ADT73328;ABM17667;CAD16326;AGR72465;ACL08818;ABD89753;AGN82932;BAC62598;CAH37271;AFI06470;ACI93289;ABI75519;ADZ26899;AHB04308;BAK87752;ADN61986;ABP77690;AEN73390;BAK26081;AGU51754;ABI37551;AGZ21911;BAD75170;ABX49156;AFT97392	PF13166	AAA domain							34	7	0.529412	Bacteroidetes;Euryarchaeota;Firmicutes;Proteobacteria
Gene_ID_72640	AGN19220;AFE57883;ABE28545;AFO50380;AEB84171;AEV26382;ABE64544;ABR84970;AGG31863;AEJ04485;ABK17709;ABQ39255;CBJ11298;AFI89767;BAI64406;CAP44981;ABB08534;AER34328;ABV35255;CAG73872;ABA03534;AGN22245;AFP31950;ABM24046;AAV82921;BAM27273;AGM42245;AGM36966;BAK11062;AEA45755;ACD89227;ABJ13008;AAN69289;AGL84185	PF13166	AAA domain							34	10	0.529412	Actinobacteria;Bacteroidetes;Chlorobi;Proteobacteria
Gene_ID_123781	ADL46070;ADW07087;AEM84038;AEP84999;ADB35869;CAM02630;ADU11290;AGI91556;ACU69146;AGZ43329;AEN13277;ADB49531;ABI88880;AGL19701;AFU03878;ADI10863;BAJ26180;AEA24693;AGJ53411;ACL16740;ACV09119;AGM08869;ACZ85697;AFO76844;BAD59241;CCH30057;AEI61946;CBG67679;ABV97969;AGP35873;ADJ45132;ADZ09470;AGT83972;CCB72923	NA								34	6	0.529412	Actinobacteria;Euryarchaeota;Firmicutes;Proteobacteria
Gene_ID_128530	AGS33633;ACU36912;CBT75992;ABG92702;AGG66421;ADW07487;AHD23115;ACZ20301;ABS01995;AGK76974;AFA72036;AGS67322;ACU74672;AEM80973;ACU84298;AGL17586;AGI86454;ADH67317;AEN13667;BAL90723;CCE75151;AGJ52967;BAK34986;BAH48854;ACY20115;BAG23755;ABY24304;AEV85308;BAJ32915;AGZ42500;BAN03274;AFR47342;AGP30272;ABP53640	PF07883	Cupin domain							34	3	0.529412	Actinobacteria
Gene_ID_141355	ABK99438;AFY57579;AGK51709;BAK76585;CAN92245;ABY35369;AGC48164;AGG87656;BAC68091;AEB09643;CCG04040;ABZ70952;ACL24408;AFL88752;AGW90387;ADU98799;ADW19402;ABV94296;AEM85045;AFY34113;ABF39867;ABE61707;AGP41511;AEB86317;CAL78133;ABI57103;CBK41936;BAM02113;AFZ12026;AGA89619;ADW69496;ACM53723;ABB31367;AFE04350	PF06841	T4-like virus tail tube protein gp19					GO:0005198	structural molecule activity	34	7	0.529412	Acidobacteria;Actinobacteria;Chloroflexi;Cyanobacteria;Nitrospirae;Proteobacteria
Gene_ID_146030	BAC53568;ACV75867;ABS62836;BAM86850;AEI01457;ADU44881;BAJ82018;BAI71783;ABC62905;ABJ07966;ADZ68743;ABA05385;ABL69631;ABQ66561;CCJ07285;ADH90138;AGH50210;CCA92372;CBS87235;AEG57335;ABD26632;ABG65197;AFK54056;ABS15884;ACI50827;ABF52146;AEQ53604;ABQ39561;ABD89443;AFW02870;ACI91361;BAF89839;ABS65970;BAI96855	PF10686	Protein of unknown function (DUF2493)							34	7	0.529412	Proteobacteria
Gene_ID_132386	BAM50482;AFY50765;AFZ12478;ABW30336;AFY55286;AFW95278;BAL27947;BAC90037;AFY81671;AFZ45642;ACC82666;AFY75772;AFY60909;BAD78325;AFZ46205;AFY99766;AFY64911;AFY69878;BAG04616;BAL31117;ADI63963;ACB53631;AGF50465;ABC99772;AFZ56084;ADN14851;AFY36618;AFY41511;AFY31246;BAB72825;AFY72756;ACL43987;ABG52894;ACA99791;AFY86543;ACK65648;ACK69817;BAC08498;AFZ19893;AFZ29261;BAK48948;ABA24070;ABB57451;AFZ52960;ABD…	PF00936	BMC domain							51	14	0.529412	Cyanobacteria;Firmicutes
Gene_ID_141476	ABS03885;AGP43720;ABF76455;AGA33959;BAH31347;ACU77225;AEF49584;CCH86592;ACR11476;AEF44632;ABS27933;AFO78175;AGI89038;CAR57537;ABV40629;ABB05928;CCG95749;ADD40120;AGT90493;ACU38300;ADH68946;AGM06536;ADZ90984;AGZ39037;AGB25669;ABK13011;EAR00061;BAC69832;ADP97437;AGK79217;ABQ07823;CAK05992;ABX04343;BAD57835;BAG19864;AEM85673;BAB50720;ABZ94902;AGO54389;ABZ98574;ACZ91960;BAH52141;AEL25965;ADV65885;ADU…	PF13460	NADH(P)-binding							70	15	0.528571	Actinobacteria;Bacteroidetes;Chloroflexi;Deinococcus-Thermus;Proteobacteria;Spirochaetes
Gene_ID_139543	ACU02443;AEA21100;AGC75900;ADY30666;ADV44660;ADY53440;AFD07932;AAO76324;BAD48616;CBW22426;ADZ77961;EAP88071;CAL67129;EAQ40634;ADY31431;ADF53168;AEW03447;AGB29139;ABR40451;CAH07629;ADB36394;AFL78891;ADQ18530;AEV33479;ADQ80823;ABQ08027;AFL79944;AEL27442;AFT77378;AGA80040;ADE83095;AEE48986;ACU63024;EAR02704;AFR34677;ABR45061;AFJ08215;AEM70648;AFK05169;AFC23234;ACT94492;AEE20383;ADK97212;ADV51343;ABG…	PF04397;PF00072	LytTr DNA-binding domain;Response regulator receiver domain	GO:0000160	phosphorelay signal transduction system			GO:0003677	DNA binding	53	13	0.528302	Bacteroidetes;Gemmatimonadetes;Proteobacteria
Gene_ID_125071	CAP42551;AEF22099;AEA61121;AHC76257;ACD27773;ACL72978;AEA84334;ABI87562;AFT71067;ABX16037;AFO46876;AGK14040;AFJ02132;ADU97998;ADM97045;ABF08226;ABM31328;AER56681;AFU46894;AFM33735;AEB83962;CAD16289;AEB58934;BAK87726;ABX33082;AHC89227;ACO79717;ABM43050;CCH11493;AGI23813;ACM34929;AHC83856;AGK18886;ABK47518;AGN82905;ABR85167	PF05101	Type IV secretory pathway, VirB3-like protein							36	8	0.527778	Proteobacteria
Gene_ID_125558	ADY19882;AAT62373;AHA69841;CCG44517;ACO30519;AFQ24354;AAT29682;ACJ78048;ACK91152;AFH81940;ADH05324;ACP17354;AEW53742;AFQ08952;AFQ17082;ABK83915;AHA09156;ADK03307;ACM11102;ABY41763;AAP24603;ACQ46300;AGF99221;AAP07602;AFU16728;AFV16316;AAU19737;ABS20854;AEA14197;AGE76234;AAS39580;ACK63147;BAL16349;ADU28566;AAT52881;ACK96852	PF00583	Acetyltransferase (GNAT) family					GO:0008080	N-acetyltransferase activity	36	9	0.527778	Firmicutes
Gene_ID_131458	ADQ79754;AEV99408;AFR35703;ADZ12563;CAL67801;AFD08378;ADZ79971;AEE52398;CAL43429;ACU58958;ADF54103;ACU06720;ADY29956;AEI47537;ADX67243;AFC24877;AGC40151;ACU05579;AFK03775;CCB70594;AEM69212;ADQ19007;ACT91876;AFD55945;ABQ07498;AEV32822;ABR39688;AEW87026;ADV47972;AGA77063;AFL80055;AFM04491;ADB37219;AEL24630;ADR20989;AEE19804	NA								36	7	0.527778	Bacteroidetes
Gene_ID_133335	ACR18171;AGT04901;ACS31536;AEI10761;AEX68736;CAI37610;CAQ04596;AFV89687;AEI09860;AEX75561;ACV07532;BAB98299;CBT77132;ACV08439;BAC16819;ACU86085;ADH93249;ACZ21127;AGN20742;AGE36219;AEX72764;AGN17719;AEK35707;AEX68055;AEX40748;ACQ78802;AEX47592;BAK36753;ACP34078;ADG73266;AFU40552;BAJ74584;BAG29078;CCE75143;AGG65909;AGU15655	PF01022	Bacterial regulatory protein, arsR family	GO:0006355	regulation of transcription, DNA-dependent			GO:0003700	sequence-specific DNA binding transcription factor activity	36	11	0.527778	Actinobacteria
Gene_ID_135174	AEV33110;AFL78278;AEE19282;ADV48527;ADR23112;AEW87374;AEH00712;AFL81044;CAL68380;EAR03012;ABR39639;ADY37449;AEM70176;ABR42047;ABG59662;AFM05943;AFD08407;CCG53835;ADY34402;CAH06466;AEE11985;AGC76259;AAO79156;AFC25056;EAR16780;BAD47541;ADY28890;ADQ80027;CAL42464;EAQ42911;ADF50698;ACD05384;EAP87597;ADE83327;AGB27436;CBW21345	PF00892	EamA-like transporter family			GO:0016021;GO:0016020	integral to membrane;membrane			36	9	0.527778	Bacteroidetes;Verrucomicrobia
Gene_ID_136250	ABQ70030;ACB81234;CCJ07299;BAJ82000;AEQ52835;AEH87241;AFW01324;CCA91223;ACV75885;BAI96841;ADU44873;ADZ68731;ACI50764;ABD24811;BAC45313;BAM86910;ABZ72946;ADH90165;AGH50444;ABG63722;BAK67723;ACG77916;ABL69611;ABQ39575;ABF54201;AEI01649;ABS65132;ABD89433;ABJ07957;CCG08217;ACI91157;AFK54039;ABS68242;BAF89829;ADG11010;ABS15896	PF11000	Protein of unknown function (DUF2840)							36	5	0.527778	Proteobacteria
Gene_ID_152236	ADU12348;CCU73146;BAD77463;ACV33593;BAE69752;AER55468;AEV20856;AEQ96203;ABK17737;AGU49117;ACU89402;BAD50387;ABM41153;AGA91401;ACX79824;AGI22758;ABX32729;AEQ53614;AGX86632;ADE16765;ACF43079;ADU42503;ADU95652;ABW68942;ABB23396;AFK06837;CCD06456;ABL64709;AAW76408;ACD59966;CBJ13337;ABR45587;AGY59527;CCD09715;ACD90963;ADP71041	PF08843	Nucleotidyl transferase of unknown function (DUF1814)							36	6	0.527778	Bacteroidetes;Chlorobi;Cyanobacteria;Firmicutes;Proteobacteria;Thermotogae
Gene_ID_130132	AFR17026;ADO10149;BAK93031;BAE49866;AGB47338;ABU59692;AFJ03430;ACN16081;ACD18695;ABI77736;AHC81371;AFO48866;ADY73955;AER55139;ABJ75599;ABJ14836;AFY75527;ABC29058;ACR27926;AGZ81384;ABR85323;AFY18731;AGX45163;AEL05671;ABI58440;AFX98403;ADL06323;ABO53824;CBK43118;AFU44347;AGW91662;ABB57274;CAR53453;AGF78528;ADW12452;ABB45005;ACV64804;AAO54604;ACI98251;AGG87751;AFY58278;AFE57954;AAN67399;ADU64980;ABR…	PF00005;PF14524	ABC transporter;Wzt C-terminal domain					GO:0005524;GO:0016887	ATP binding;ATPase activity	205	50	0.526829	Acidobacteria;Actinobacteria;Aquificae;Chloroflexi;Chrysiogenetes;Cyanobacteria;Deferribacteres;Euryarchaeota;Firmicutes;Nitrospirae;Proteobacteria;Spirochaetes;Verrucomicrobia
Gene_ID_37060	ABX87316;ACC81625;AAM86263;ACY13736;ABS47210;CAH20716;AAS61593;ABP39902;AEL74342;ADE64240;AGY58071;ACC88553;AHC13850;ACY61967;CAL20107;ABG18847;ABG12720;ACY58204;ACA68883	PF00378	Enoyl-CoA hydratase/isomerase family	GO:0008152	metabolic process			GO:0003824	catalytic activity	19	8	0.526316	Cyanobacteria;Proteobacteria;Spirochaetes
Gene_ID_62743	AER57005;ABM59452;AFJ01496;AFI45639;ACD58854;ABG65163;ABX34936;AEE55654;ABM37750;ACA31677;AEA61681;CAS09358;ABI87526;ABA77433;ABE58439;AFF24085;AAZ33093;AEV26997;ACG73325	PF00082	Subtilase family	GO:0006508	proteolysis			GO:0004252	serine-type endopeptidase activity	19	2	0.526316	Proteobacteria
Gene_ID_70953	EAR16538;EAP87700;CAL68210;AEW86444;CAL44512;AEE19210;AEH00918;AEM70436;EAR02740;CCG54457;AGC76473;AEK22309;ABQ04091;AFL80670;ACU93260;CCB68295;ADV48852;EAQ42718;ADY29216	PF00213	ATP synthase delta (OSCP) subunit	GO:0015986	ATP synthesis coupled proton transport			GO:0046933	proton-transporting ATP synthase activity, rotational mechanism	19	6	0.526316	Bacteroidetes
Gene_ID_91264	ACP53010;AEK74066;ACR47143;AFB22799;ABV75630;BAK96245;ABV74384;AFC73700;AFC74224;AFC71799;ABY71967;AFB27002;AFD19042;AFB22965;ABV84364;AFB24314;AAL02564;AFB25653;AFB28349	PF00137	ATP synthase subunit C	GO:0015991	ATP hydrolysis coupled proton transport	GO:0033177	proton-transporting two-sector ATPase complex, proton-transporting domain	GO:0015078	hydrogen ion transmembrane transporter activity	19	7	0.526316	Proteobacteria
Gene_ID_118218	AGC77207;AEW86885;ADF51510;EAQ42008;AEM71205;ADY28357;EAR14173;EAR00637;AEH01674;EAP87092;CAL67331;CCG54072;AEV32464;ABQ04977;CCB68900;AEE18344;ADV49670;AFL81480;CAL43261	PF11950	Protein of unknown function (DUF3467)							19	7	0.526316	Bacteroidetes
Gene_ID_138501	ACC55546;ABE36299;CAM88346;AGA85209;ACA72825;AGN79105;ABM23264;AFM35530;AAV81472;ACL71567;ABP73930;AGQ01044;AGM36113;ADV55016;ADU64765;CAL16815;AEJ06082;ABM17990;AEA82221	PF13411	MerR HTH family regulatory protein	GO:0006355	regulation of transcription, DNA-dependent			GO:0003677	DNA binding	19	6	0.526316	Chrysiogenetes;Proteobacteria
Gene_ID_138840	ABJ07838;BAH74360;ABK99143;EGB14779;CAO80689;ADC63017;ABB23895;CAG36135;ADK86536;ADU63949;AEB08281;ACL06698;ADC72080;ADW19305;ACD95740;AFM26735;ABK17887;EGJ50367;ABC76368	PF09084	NMT1/THI5 like							19	4	0.526316	Chlorobi;Cloacimonetes;Proteobacteria
Gene_ID_141554	AEE19257;ACU04543;AGA79777;ADZ78405;ADQ17131;AFD07305;AFK02866;EAR15620;AEE52014;AEV97978;AEM71668;ADB38742;AGC77759;ABQ05613;ACU64546;AEA44476;CAL66516;ADF52892;ACT96960	PF02566	OsmC-like protein	GO:0006979	response to oxidative stress					19	5	0.526316	Bacteroidetes
Gene_ID_115656	AGF51320;BAK49805;ADN16136;AFY31967;AFY56686;AFZ04116;BAG00929;AFY42493;AFZ18202;AFZ31263;AFW94770;BAL31973;ACC79814;BAL35142;AFZ07917;AFZ14602;AFY48239;AFZ47190;BAD79167;BAL28804;AFY83193;BAB76658;BAM51374;AFZ52840;ACB50672;ABA21838;ABB56576;ACK69958;AFZ37517;AFZ51815;AFY78282;AFY89436;AFY65089;AFZ55926;ADI64085;ACL44562;BAC07702;ABW26698	PF03795	YCII-related domain							38	7	0.526316	Cyanobacteria;Firmicutes
Gene_ID_126953	CAL68403;ACY48962;AEW02396;ACU64140;ADF54003;ADR20165;AFD05269;ABC43681;AGB27726;AGC76660;ADQ80139;AGA78112;ACU92683;ADY31069;AEM72347;CBW20994;AEI47071;ADQ16582;AEN72719;ABR44138;AEE49017;EAR14590;ADY36079;AEW21842;AEL25140;BAD47142;ABQ05459;ADV47812;ADZ77983;ADY52724;ACU07973;ACU05825;AAO78674;ACT92284;CCB69395;ABR38539;ADB37014;AEK24368;EAQ41133;CAH06111	PF07980;PF14322	SusD family;Starch-binding associating with outer membrane							40	9	0.525	Bacteroidetes
Gene_ID_137313	AAO78766;ADY34178;ACD05243;AFL78392;AFO74388;AEV98766;AGB28845;AEM82223;AGA29066;ACU04909;AGT81517;AFM11759;ACY47378;ADJ42674;ACE84509;CCQ33183;AFK01959;ABR38697;ADZ77593;ADY53121;AGA78911;CAL65682;ADE82389;ADI05955;AEN72417;ACK46661;ADY36919;ABQ06884;AGZ43958;AFL84741;ADB37469;ACV11329;ADO69318;ABD80052;ADQ18177;ADV26739;ADQ79777;ADF51374;AEE97714;ABJ84406	PF14509;PF14508;PF10566	Glycosyl-hydrolase 97 C-terminal, oligomerisation;Glycosyl-hydrolase 97 N-terminal;Glycoside hydrolase 97							40	12	0.525	Acidobacteria;Actinobacteria;Bacteroidetes;Euryarchaeota;Firmicutes;Planctomycetes;Proteobacteria;Spirochaetes;Verrucomicrobia
Gene_ID_146729	ADZ27940;ABN82728;CAG69971;ABD87329;CAK13855;AGU56566;ACL55580;AFC57047;ABM26311;AET28022;ADU44246;AFE56303;AAQ57806;AGA76705;AEM49560;ACQ59604;ADO67875;CAQ82212;ABY30264;AEM49134;ADW71665;AAF93351;ACK81247;AAO53598;ACF01828;ADG69426;BAN33973;CCD06486;AEF98499;ADU98251;AGQ91905;ABB73428;CAG73049;AEH31900;AEU38575;ACD18111;AGA88580;AGR61297;ADP81555;CCD09706	PF00383	Cytidine and deoxycytidylate deaminase zinc-binding region					GO:0016787;GO:0008270	hydrolase activity;zinc ion binding	40	10	0.525	Acidobacteria;Actinobacteria;Bacteroidetes;Planctomycetes;Proteobacteria
Gene_ID_151555	ABS15843;AEH86652;ABD86560;BAK66676;BAJ81360;CCJ07336;ABV92145;ABQ68578;CBE69106;CAK09446;ACV75848;ADZ27270;ADJ24827;ABS63374;ABE64567;CAI06395;AEM41280;AEP29693;BAI71504;ADO43101;ACM03674;AGK21555;ABL71204;CDK99139;AFO92240;CBS87309;AGT09983;CAL80041;AFW02890;AGK16191;ABJ04991;BAC52257;ABG63611;ADE12197;ACI50777;ACO79859;ABQ31024;ABE41178;ADH88105;ABS66072	PF07508;PF13408;PF00239	Recombinase;Recombinase zinc beta ribbon domain;Resolvase, N terminal domain	GO:0006310	DNA recombination			GO:0000150;GO:0003677	recombinase activity;DNA binding	40	9	0.525	Proteobacteria;candidate division NC10
Gene_ID_130101	CCH33767;CCG04036;AFY33599;AGB49822;AFZ67310;AEY65517;ABN96747;AEE44328;AFY47163;BAH40467;AGG87660;AGC48168;AFY37914;AFZ12043;AEB86313;ACC80105;AEN09674;BAE50707;ACK70382;AGK80200;ABW13204;ACL75851;ABQ90043;AFY80781;ABA58345;CBW76010;ADO69339;ACM53726;ADW03225;ABW25349;ABK99434;AFZ55795;AEY87682;BAK99809;ADI12119;ACU39212;ABE61703;ABU58901;CBK41940;CAQ85427;ADP85030;AFL88755;ADN14017;AGM05819;AFD…	PF00004	ATPase family associated with various cellular activities (AAA)					GO:0005524	ATP binding	82	19	0.52439	Acidobacteria;Actinobacteria;Chloroflexi;Cyanobacteria;Deinococcus-Thermus;Euryarchaeota;Firmicutes;Gemmatimonadetes;Nitrospirae;Proteobacteria
Gene_ID_122115	AEM47062;AFG42981;AFQ56597;ACN15162;ADP39565;AEH55584;ACR17092;CBL45681;CAP51760;AEX72640;AGP46738;AFZ53696;AFL85644;ABN98036;ABX75590;AFY72794;AGE38908;CAB12496;AFL80520;AFZ59325;AEX83886;BAJ66560;CDF60945;CDI09830;AAP99674;AEI10154;ADU45028;AEX42429;CBY70012;ACS86817;AFM17421;CAX66281;ADX66877;AFY50686;AHA76634;AEX46942;ABE64548;ADC61147;AGK93551;BAJ68953;ABZ88051;ADZ25526;ACH83525;AGG60030;ADG…	PF13659	Methyltransferase domain							103	26	0.524272	Actinobacteria;Bacteroidetes;Cyanobacteria;Deinococcus-Thermus;Euryarchaeota;Fibrobacteres;Firmicutes;Planctomycetes;Proteobacteria;Spirochaetes
Gene_ID_128404	AGT93909;BAJ29506;AEF41030;ACZ20204;AAY48853;AFO76681;ABL83820;ADD45095;AGI07921;AGP38688;AFP37792;CAJ62543;AGI89106;ADL46607;AGZ40816;ACD58522;ADH68105;AAM41604;AEM84506;AGM07465;ACQ78726;ADI11867;ABG07075;AHC24234;AGF64099;ADB49353;CBT74695;ABN96796;ADB35951;AEN10545;ABL90192;AFU05520;CAN95386;AGS70135;AEE47674;ACZ32136;CCB78418;BAN02565;AAW76018;AAM37310;ADP18670;ABG97454;AFM15703;CBG72327;AAZ…	PF13280;PF08279	WYL domain;HTH domain							103	22	0.524272	Actinobacteria;Proteobacteria
Gene_ID_6591	AAN69576;CCH12089;ADV55729;CAL62151;AHC65317;AEF85676;ACF45506;AAY36471;ABE75142;AEB58847;AEQ94734;AFM64693;AHC76465;ABM41496;AEH15528;AGP48953;ABN63181;ABF09215;AGN81909;CAW27391;AFV02385	NA								21	3	0.52381	Chlorobi;Firmicutes;Proteobacteria;Spirochaetes
Gene_ID_12918	AFL96537;AGC75602;ABB73770;AEA42694;AFK04926;ADF50724;AEV99016;ACU63229;ACT95659;AEV32684;AFM05718;AFC26167;CCG53332;ADB40475;ABG59979;AEI49324;ACU91835;ACF14345;AGA80234;AFL83840;AEK23424	NA								21	7	0.52381	Bacteroidetes;Chlorobi;Proteobacteria
Gene_ID_39494	ADH92252;ABU58309;ABQ31615;AEG91065;ABI59585;AEA42595;ABW66715;CAE18843;BAJ65192;ACE03698;AFS52761;AEJ03184;ADT97576;ABM40453;AGO16923;AEK23103;BAC44348;AER55084;AEI50198;ABF45225;ADP35937	NA								21	5	0.52381	Actinobacteria;Bacteroidetes;Chlorobi;Chloroflexi;Cyanobacteria;Deinococcus-Thermus;Nitrospirae;Proteobacteria;Tenericutes
Gene_ID_61197	ADC49181;ADD01798;ACA60279;AEE97863;ADZ85272;AET69675;AGX44925;AGI40481;ADF41888;ADE72080;AEV70509;ADL08321;AFA49224;ABW20022;AGK97790;BAD65608;ACT04357;AEN87059;ADY55417;ADG07468;AEE91032	PF02465;PF07195	Flagellar hook-associated protein 2 N-terminus;Flagellar hook-associated protein 2 C-terminus	GO:0007155	cell adhesion	GO:0009288;GO:0009424	bacterial-type flagellum;bacterial-type flagellum hook			21	6	0.52381	Firmicutes
Gene_ID_71919	AFC70990;AFE55278;ACR47462;AFC75112;AFC70065;AFC73310;AFB23873;AFD19939;AFB21908;ABV75213;ABV76522;AAU04061;AFB26558;AFB25219;AEV92474;AEK74933;AAY61201;AFB27899;AFE54440;AFB29220;AFC72661	PF01632	Ribosomal protein L35	GO:0006412	translation	GO:0005840;GO:0005622	ribosome;intracellular	GO:0003735	structural constituent of ribosome	21	7	0.52381	Proteobacteria
Gene_ID_128192	ADT68860;AGC78575;ADF52518;AEH01571;AEE48466;ABD79699;AFT78319;AFT74537;ADR22910;AFS37308;AEP29964;ACR11104;AEV31318;EAR15065;ADY28199;EAP87464;AFT95357;AGA79889;EAR00991;AEL27327;AFA47282	PF00144	Beta-lactamase							21	4	0.52381	Bacteroidetes;Firmicutes;Proteobacteria
Gene_ID_130515	AEM70408;ADN15980;ACR13388;ADI15854;AFZ30996;AFZ34043;ACL43481;AEJ42564;AFY71119;ABG04883;ADZ26209;ACV57686;AFY76732;ADE16345;ACB49489;ABG50715;ACK68795;AEE14485;ADG12893;AFZ47930;ABW30666	PF00685	Sulfotransferase domain					GO:0008146	sulfotransferase activity	21	4	0.52381	Actinobacteria;Bacteroidetes;Cyanobacteria;Deinococcus-Thermus;Euryarchaeota;Firmicutes;Proteobacteria
Gene_ID_130950	CAJ24092;ABF09168;ADV01701;AAF84594;AGI07440;AFM64742;CAP44663;ABS64980;AHC76511;CCH12132;BAK88316;ADP14395;ABE31722;CAL62115;AHC65363;AAY49132;ABX36772;CAP51763;ABM41664;CAW27435;AEA83198	PF05930	Prophage CP4-57 regulatory protein (AlpA)							21	7	0.52381	Proteobacteria
Gene_ID_134475	ABM35553;ADK82722;BAJ74169;ACQ92951;CBG70101;AGA32864;ADZ91133;AEF54524;ABR69174;ACB35557;ABX03798;ACA17816;ACR79776;ADL03210;AEF40165;ABW16370;ACL70305;ACV80143;ADX73276;CDI10567;AFY80097	PF13416	Bacterial extracellular solute-binding protein							21	7	0.52381	Actinobacteria;Chloroflexi;Cyanobacteria;Firmicutes;Proteobacteria;Spirochaetes;Thermotogae
Gene_ID_146783	AEM70564;ACB74012;EAR01774;ACA84664;AEI51779;ABD80966;AEL24536;ADV49043;ACT96259;ABE30252;EAR16373;ADY30311;AFK01731;AEE51336;ACU62076;ADZ78012;ACJ31206;ADB39445;AEW02481;ABG60367;AGH42675	PF07690	Major Facilitator Superfamily	GO:0055085	transmembrane transport	GO:0016021	integral to membrane			21	3	0.52381	Bacteroidetes;Proteobacteria;Verrucomicrobia
Gene_ID_147419	AFC63692;ADU75406;BAL01346;AGG07307;AAS39343;BAH07384;ABZ85383;AEV70164;ACL77121;ADL53632;ABY92555;EDK34645;AEY67703;ADN55230;ABR50103;AFV12498;CBY49320;ADL68349;AGR15611;ABN52846;AEE97938	NA								21	6	0.52381	Chloroflexi;Firmicutes
Gene_ID_126339	BAJ81997;AEB58920;ABX16020;AEA84294;ABS63438;ACI91153;AGK21459;ABK47502;ABJ11772;AFN78189;ACV75890;ACL72964;ADM09199;ABI87545;AEI01653;ADU42472;AGN82920;ABM31292;ABD56440;ACF45686;AGB47880;ADU98016;BAI97809;AEA61134;AGI23832;CAP42531;ABA06101;ACE03643;CCG08221;AFW01329;ABF08144;BAK87741;CAD16308;ACK53109;ABD89092;ABX33099;ADV14624;ACI50850;ACO79740;AHC79148;ACM32758;AHC83870;AHC89241;ADM97022;ACD…	PF11843	Protein of unknown function (DUF3363)							65	14	0.523077	Chlorobi;Proteobacteria
Gene_ID_128891	AEB07628;AGP73940;CAI09747;AGK97120;ABD55775;ADL53670;AFX90210;ADE39544;ADE55742;AEY67530;AAM29974;CAR90105;ABG42595;AFA47442;ABJ07188;AGP95658;ABF43264;AFF19759;ABD70787;ACM03971;ACJ31147;AGP99988;AFS40267;ABW19566;AEM40083;ADO41857;ABL70153;AGH35142;AEW21100;CBJ49392;AHC14095;AGS04796;AEF48617;AEE50443;AEF43665;ADN36911;ADI84188;CAJ99197;AFV83644;ACZ23872;AGI71906;AER64026;AEV32443;EAT98887;AEB…	PF00145	C-5 cytosine-specific DNA methylase					GO:0008168	methyltransferase activity	65	11	0.523077	Acidobacteria;Actinobacteria;Bacteroidetes;Chlorobi;Euryarchaeota;Firmicutes;Proteobacteria;Spirochaetes;Verrucomicrobia
Gene_ID_141346	ADC73595;AAQ66009;AEF81119;AGM24072;CCB68274;ADE57454;AEF86975;ACG58110;ACU93492;AEH23141;ADJ26544;AGG15714;ABK16111;AFM06104;ADQ06040;AFL96709;CAO80936;AEF19779;AFH49641;ADC89129;AGH94014;ABL65623;ADB39422;AAO79733;AEE17864;AFJ07624;AEA45022;AAP77394;AEG47066;AEA20356;ABX32236;AEE15072;ADY34651;ADX68641;ACD66131;ACR80653;ADU97391;AEB27219;ADG72626;ABQ16774;AEB13262;BAJ64146;ADO44688;ACI19140	PF00271;PF00176;PF13091	Helicase conserved C-terminal domain;SNF2 family N-terminal domain;PLD-like domain					GO:0005524;GO:0003677	ATP binding;DNA binding	44	9	0.522727	Aquificae;Bacteroidetes;Chlorobi;Chloroflexi;Cloacimonetes;Dictyoglomi;Firmicutes;Fusobacteria;Ignavibacteriae;Proteobacteria;Spirochaetes;Synergistetes;Thermodesulfobacteria;Thermotogae
Gene_ID_16002	AEK75063;AFB24001;AEV92597;ABV78943;AFC75244;AFC70178;AAL03609;ABV85122;ABE04576;AFB26688;AFD20096;ACR47815;AFB25346;AFC72787;ACP53812;BAK96996;AFC73427;ABV76652;AAY61067;AFB28025;ABY73026;AFB29351;AFB21781	PF05534;PF03681	HicB family;Uncharacterised protein family (UPF0150)							23	4	0.521739	Proteobacteria
Gene_ID_32853	ADB47417;AEQ21917;AGI47586;BAL83895;BAN76390;AEN97128;ADL03007;ACX74530;AGI85294;ACV21570;ADK14531;BAK98136;ACV51590;ADL34419;ADE81616;ABX41420;EFE27639;ADU22514;BAK46397;ACV55565;AEB13003;ADZ82017;ACZ25000	PF01451	Low molecular weight phosphotyrosine protein phosphatase							23	3	0.521739	Actinobacteria;Bacteroidetes;Euryarchaeota;Fibrobacteres;Firmicutes;Spirochaetes
Gene_ID_51374	AAW86745;AGV18375;AGQ99273;AEH34143;ACY49784;AEX20864;AET28353;ACP08556;CAV17408;ADT88106;BAC58670;AGQ90045;AGU58497;AGU94687;AEA77748;ACP04803;BAC93328;AFC57373;AAO09143;AGB08909;ACQ59268;AAF93689;ADV87648	PF01165	Ribosomal protein S21	GO:0006412	translation	GO:0005840	ribosome	GO:0003735	structural constituent of ribosome	23	8	0.521739	Proteobacteria
Gene_ID_85682	AGH39354;ADH92250;BAJ65194;ABF45229;ABM40450;CAE18845;AER55080;ADG62048;ACE03701;AFS52759;ABU58312;AEJ03182;ADX73373;BAC44350;AGJ77184;AEG91063;ABW66713;AEA42597;ADP35940;AFM11496;ABQ31617;ADI13261;AEI50200	NA								23	5	0.521739	Actinobacteria;Bacteroidetes;Chlorobi;Chloroflexi;Cyanobacteria;Deinococcus-Thermus;Nitrospirae;Proteobacteria;Spirochaetes;Tenericutes
Gene_ID_95095	AFC74409;ACR47828;AFB27188;AFD19220;ABV84513;ABV75821;AAY61961;AFB23150;ABV78697;AFB25835;AFB28530;AFB24502;AFC71628;AEK74253;BAK96396;ABE05232;AFC71995;ACP53169;AFC69349;AEV91881;AFB22615;ABY72170;AFC73876	PF04070	Domain of unknown function (DUF378)							23	8	0.521739	Proteobacteria
Gene_ID_121227	AGP34700;AGH81166;ACE04350;AEV31292;ACF11813;AFK19816;ADZ90678;ABB22950;AEI50783;AFN46516;ADK83184;ACD91261;ACF46258;ABL65700;ACU92855;ACF44631;ACF14877;AGS59660;CAR42486;AEL25308;ADQ14662;ADG92834;ADF51063	PF13460	NADH(P)-binding							23	4	0.521739	Actinobacteria;Bacteroidetes;Chlorobi;Euryarchaeota;Firmicutes;Proteobacteria;Spirochaetes
Gene_ID_127485	ADN12339;AFW93805;ABA21872;ABW28030;ADI65553;AFZ11625;BAB76677;AFY88661;AFZ60095;AFY40111;AFZ02136;AFZ32804;BAC88236;AFZ05600;ACL47154;ACC84791;AFY55600;ACK71508;AFZ20557;AFY43700;AFY50389;AFY34627;AGY59248	PF00196	Bacterial regulatory proteins, luxR family	GO:0006355	regulation of transcription, DNA-dependent			GO:0003700	sequence-specific DNA binding transcription factor activity	23	5	0.521739	Cyanobacteria
Gene_ID_135561	ABR47078;AGW86413;ABO53033;ABC56742;ACR74920;ABC45170;ABG06941;ACV54742;BAM48057;AFK18618;AEB80528;AER16320;AET64276;ABL90054;ABB49429;ABI24711;AFY67653;BAH77164;AEB99939;AEQ22527;BAF69468;ADX48552;ABX04961	PF14088	Domain of unknown function (DUF4268)							23	4	0.521739	Actinobacteria;Bacteroidetes;Chloroflexi;Cyanobacteria;Euryarchaeota;Firmicutes;Proteobacteria
Gene_ID_136888	ABD24817;ACB81225;ABG61932;BAC45322;ACV75874;ABS65123;CCJ05588;ABL69618;ABD89441;ACI52523;AFW02866;ADU44879;ADH90141;AEI01460;CAX23018;ABS68251;AFK54048;ABQ35439;AEH87238;BAF89834;ABA05389;BAM86851;ABJ07964	PF05284	Protein of unknown function (DUF736)							23	4	0.521739	Proteobacteria
Gene_ID_137488	AAZ24038;AGA77209;ACT93274;ABR39447;AAO75863;AEL27610;ABG39417;EAR02980;ACU04451;ADG69281;AFY83251;ADB16002;AFL97247;ADW67224;ADV82393;ADZ81662;ADY29619;ADV47772;ABK17838;ADY50647;AGA30105;AEU37554;ADY60811	PF00884	Sulfatase	GO:0008152	metabolic process			GO:0008484	sulfuric ester hydrolase activity	23	2	0.521739	Acidobacteria;Bacteroidetes;Cyanobacteria;Planctomycetes;Proteobacteria
Gene_ID_138362	ADD44855;ACU74772;ADU09860;AFU00836;ADU49657;AFA71901;ADI06269;BAG18451;AEM83683;ACU38550;ABY23545;ACZ88729;BAK35458;ACU86919;BAC69440;AGF67162;AFR08672;AGS73045;BAJ32442;CBG68422;AGK80734;AEY93005;CCE74720	PF00392;PF07729	Bacterial regulatory proteins, gntR family;FCD domain	GO:0006355	regulation of transcription, DNA-dependent			GO:0003700	sequence-specific DNA binding transcription factor activity	23	6	0.521739	Actinobacteria
Gene_ID_145640	ABR39248;AAQ66528;AEE13467;BAK25173;AFJ08115;ADZ80112;AFL78448;CBW20842;ADY37087;ADK96623;AGA79416;AEA21082;BAG32586;ADQ15964;AEW21096;AAO75202;ADY52122;AFL98172;BAD46874;EFC70029;AEK23391;CAH06962;ABQ06027	PF13572	Domain of unknown function (DUF4134)							23	8	0.521739	Bacteroidetes
Gene_ID_152722	AEM81062;BAJ31650;AEA24220;AEY93190;ABD11408;ADD45047;ADB33385;ACU96220;ADL45313;BAG20678;ACZ89504;AFR05763;AGF67347;ACY96511;ABW16091;CBG70303;ADP78956;ADU11438;CAJ61348;ACU74069;CCB73268;ABV96533;ADH66746	PF01135	Protein-L-isoaspartate(D-aspartate) O-methyltransferase (PCMT)	GO:0006464	cellular protein modification process			GO:0004719	protein-L-isoaspartate (D-aspartate) O-methyltransferase activity	23	7	0.521739	Actinobacteria
Gene_ID_132995	AFJ56333;BAC17173;ABF09600;AFL82353;AGG65767;AGL86133;CCH88110;AFD55918;AGA29480;ABE55928;AFL84673;CAL66954;ADR20582;AFM25485;EAP86959;AEE20738;AFL97077;AGH95682;ACY14517;AEU35840;EAR01084;AEW01576;ACU06844;AEB10419;AEH00890;ACS25901;ADK95823;AFJ09197;ADR35069;AFR35730;AGA80076;ABM38780;AEA20938;ADZ12591;AEV24480;ABS26832;AGC40179;ADR61418;ADX67663;EAR15322;AEI48143;AHB55078;CBK42403;AGB29463;AEL…	PF00534	Glycosyl transferases group 1	GO:0009058	biosynthetic process					46	12	0.521739	Acidobacteria;Actinobacteria;Bacteroidetes;Firmicutes;Nitrospirae;Planctomycetes;Proteobacteria
Gene_ID_135340	AEV26847;ACA72840;ADL55905;AFU44849;ABM17345;AAV82477;CAW27414;ABX15955;ADF63355;AAZ97292;ACX96048;ABE37076;AGM36516;AEB84329;CAD84753;ABR90707;ACD26922;ABM41522;ABX33131;AFN29430;ABF09192;ADP14414;ABI59556;BAK88614;AFM64719;AFK68643;AHC65340;ABJ15636;ADU99575;ABE44157;AFS54810;CBK39853;AEJ04518;BAJ38883;AGG90844;ACM33583;CCG95418;CCH12113;AGN82243;ADG30979;ABR86537;AEC19120;AHC76489;AGA70921;AFS…	PF02411	MerT mercuric transport protein	GO:0015694	mercury ion transport	GO:0016020	membrane	GO:0015097	mercury ion transmembrane transporter activity	46	9	0.521739	Nitrospirae;Proteobacteria
Gene_ID_138222	ABB42281;CBW25300;ADU73243;AFY29305;ACK67304;ADQ79119;ACM35447;ACN98560;ABC78511;ABS48236;ABA88380;AEL72726;ABN53762;ACY59638;ADY54938;AAO76457;ACS38543;ADN36129;CAE19662;AGW94947;AFZ20497;ACO33656;ABR41632;ABS64956;ABP41112;ACU94732;AAY94321;CCB65048;AFL72924;AGU56636;AFY83096;AGX87885;ACL48783;CCB68860;CBW21360;ADE65653;ACK81725;ADR35064;AFL87929;AFC54679;ADV43944;ABE55935;AGP81547;AEH32002;CBJ…	PF01370	NAD dependent epimerase/dehydratase family					GO:0003824;GO:0050662	catalytic activity;coenzyme binding	71	13	0.521127	Acidobacteria;Actinobacteria;Aquificae;Bacteroidetes;Chlamydiae;Cyanobacteria;Euryarchaeota;Firmicutes;Planctomycetes;Proteobacteria
Gene_ID_73875	AEE55655;ACD58853;ABM37749;ABG65162;AEA61682;AEH15436;CAS09357;ABI87527;AER57004;AHD06133;ADD67050;ABM59451;ACG73324;ABE58438;AFF24086;AFJ01497;AAZ33718;ACA31676;CAJ59486;ABR91638;ABX34937;ABC18625;AEV26996;AFI45638;ABA77432	PF00004	ATPase family associated with various cellular activities (AAA)					GO:0005524	ATP binding	25	4	0.52	Actinobacteria;Deferribacteres;Firmicutes;Proteobacteria
Gene_ID_86826	AAU91201;AEV70673;ABC27028;ABF08406;AEF98698;ABD71556;ABB74969;ACB33729;AGX87076;BAE52198;AEJ01185;CAL94030;AEV27364;ADL55600;ADE11842;ABM14892;ACV34336;ABE36429;ACK54987;AAZ45736;BAN35423;BAL25341;AFT66825;AGS40114;ACK51671	PF10588;PF13459;PF13510	NADH-ubiquinone oxidoreductase-G iron-sulfur binding region;4Fe-4S single cluster domain;2Fe-2S iron-sulfur cluster binding domain	GO:0055114	oxidation-reduction process			GO:0016491	oxidoreductase activity	25	4	0.52	Actinobacteria;Proteobacteria
Gene_ID_92843	AET64844;ACV54312;CDG65926;BAH76133;ABD40294;ABN56827;ADU62709;ABQ24312;ADJ46890;ACZ87017;AFO78600;ABK18001;ADY55235;ADB33133;ACG71272;ABS27465;AGB01434;AEB67857;ADK83904;AGT85728;ACL02552;EGJ50311;AFT99331;AFV22249;ACB76399	PF02525	Flavodoxin-like fold							25	10	0.52	Actinobacteria;Euryarchaeota;Firmicutes;Proteobacteria;Verrucomicrobia
Gene_ID_122586	AFZ06119;ABW26131;ACB49673;BAG03927;AFZ20256;BAB76132;AFZ32879;AFY99173;AFZ58442;AFZ42841;AFZ35656;AFY80739;AFY34509;ABA21013;ACK70190;ACK67410;AFY89178;ACC80314;ABG49847;AFY41519;AFY47805;ADN15535;AFY36514;ACV01534;AFY56515	PF05860	haemagglutination activity domain							25	8	0.52	Cyanobacteria
Gene_ID_138284	ABR45569;AFL78442;ACT92192;BAG32582;CAH06957;ABR39253;AFD05356;BAK25177;ADY52237;AEA20535;AGA79412;ADK97296;AEW20425;AAO75197;ADF53778;AAQ66524;ADY37092;ABQ06023;EFC70024;AEE13471;AFJ09434;ADQ15960;CBW20846;ADZ80108;BAD46869	PF07863	Homologues of TraJ from Bacteroides conjugative transposon							25	6	0.52	Bacteroidetes
Gene_ID_142341	BAC90829;AFY43685;ADN16771;AFZ18607;ACK69682;AFY62724;AFY54200;AFZ35362;ACL47093;ACC80717;ABW30947;AFY73408;AFZ01158;ABX02755;ABA22430;AFZ31979;AFZ55192;AFY34419;ACB54150;BAB74499;AGY60679;AFY88766;AFZ56811;AFY39929;AFY47591	PF00931;PF00400	NB-ARC domain;WD domain, G-beta repeat					GO:0005515;GO:0043531	protein binding;ADP binding	25	5	0.52	Chloroflexi;Cyanobacteria
Gene_ID_102954	AFY59111;BAL32071;ACL46300;BAK49903;AFW96798;ACM54835;AFY65677;ACU98975;AFY72372;ABA22275;AFZ52624;AFY46464;AFE03313;AFZ04359;AFY37533;ABD01070;AFZ46243;ABW25778;AFY75753;BAB77584;AFY42237;ABC98803;BAC89908;AFY83190;BAL35240;AFZ37502;BAM51482;AFZ10248;ACK69848;ADN12230;BAL28902;AFZ17637;ACL23445;ACB52087;AFZ31741;ABU57945;BAC09322;AFY62585;ADY59397;AFY71561;BAG00504;AFZ15037;AGY60621;ADI62856;AFY…	PF04248	Domain of unknown function (DUF427)							52	14	0.519231	Chloroflexi;Cyanobacteria;Firmicutes;Planctomycetes;Proteobacteria
Gene_ID_72046	AFO58141;AAV47254;ADB62442;CAJ53262;AGB30178;ADJ16038;AGB17287;AEH38012;CCC41445;AAG20628;ACM57656;CCQ35634;AEN05610;ADD05165;CCQ34407;AFK19733;AEM58455;ACV46759;AGB38262;ADE02790;AFZ73239;ADQ66142;AGN02454;ACV12698;CAP14937;CAI48285;AHB67178	PF01253	Translation initiation factor SUI1	GO:0006413	translational initiation			GO:0003743	translation initiation factor activity	27	8	0.518519	Euryarchaeota;unclassified Archaea.
Gene_ID_120007	AGP34464;ADJ28527;ADK84967;AEM48295;ABK18533;AGX87430;CCJ64207;ADC62471;AAM40367;ADW67177;AEO41420;ABM44185;AGA34928;CBE69097;BAI70865;ABM59877;AFL73135;ADZ25486;AFY54360;ACD90523;BAM02326;ABC21046;AFZ08641;ACE82866;AEE68302;ACA58762;ADY14189	PF01555	DNA methylase	GO:0006306	DNA methylation			GO:0008170;GO:0003677	N-methyltransferase activity;DNA binding	27	6	0.518519	Acidobacteria;Chlorobi;Cyanobacteria;Firmicutes;Planctomycetes;Proteobacteria;Spirochaetes;candidate division NC10
Gene_ID_122824	BAC68022;BAC17467;BAK34886;CCG04533;ACC80324;CBT75715;AEH11688;ABO59053;ADI04331;ADT97666;ABV98916;AGT88110;ACU35691;CCH30376;AEB86621;ABW14887;ABD11502;ACZ86642;ABF09752;BAJ26118;ABP44670;AFV91023;AGU48266;AFO82232;ACH82455;AEM85010;ADJ49274	PF01609;PF13006	Transposase DDE domain;Insertion element 4 transposase N-terminal	GO:0006313	transposition, DNA-mediated			GO:0004803;GO:0003677	transposase activity;DNA binding	27	4	0.518519	Actinobacteria;Cyanobacteria;Proteobacteria
Gene_ID_123232	ADL06245;BAM61398;AGZ23062;BAG08403;BAH81843;CCW41782;ABN53669;BAK46976;ADZ08011;ABF38630;AGU84269;AEA01220;CAW99823;AEQ21933;CAW93118;AGU80244;AGU74854;AEN95464;AEB14798;ADM84455;ACR77306;AGU76362;CAJ67231;AGU73099;EFE28241;AFA49845;ADO36571	PF01695	IstB-like ATP binding protein					GO:0005524	ATP binding	27	7	0.518519	Firmicutes;Spirochaetes
Gene_ID_126651	AFN73753;ABQ05751;AEN72408;AEI50001;AEW00654;ADV49225;ABR41855;AFL78007;ACE84009;CBW21402;ADB10685;ADZ77507;CAH06517;ACT93266;AFN47546;ADQ19076;BAD47597;AFD07547;AEA22198;AEE53600;ADY36277;ADV42258;ACY47369;ADY53514;ADB39043;ADF50713;BAL83629	PF02156	Glycosyl hydrolase family 26	GO:0006080	substituted mannan metabolic process			GO:0008810;GO:0016985	cellulase activity;mannan endo-1,4-beta-mannosidase activity	27	8	0.518519	Actinobacteria;Bacteroidetes;Firmicutes;Ignavibacteriae;Proteobacteria
Gene_ID_128402	AGJ54131;ABF87759;AEM80149;AGF60209;AEB42691;BAG23754;ADB34156;ACZ89655;CCH31719;AGZ41499;AEA24157;ADL46290;AGM09060;ACU75640;AFM18149;ADU11101;AEN13124;AFR06121;AFU01808;AGI87491;ADP81198;ADH67088;ADI03231;BAJ29492;AEY85987;ACU37514;ABW11908	PF00126;PF03466	Bacterial regulatory helix-turn-helix protein, lysR family;LysR substrate binding domain	GO:0006355	regulation of transcription, DNA-dependent			GO:0003700	sequence-specific DNA binding transcription factor activity	27	5	0.518519	Actinobacteria;Proteobacteria
Gene_ID_129838	AEH90418;ACS19389;ACS58808;ACD20203;ACI52047;ACK52270;ACA95540;ADG19533;AHC36105;ADV83089;ADW68502;ADN56721;ABE34860;ABJ85439;AGG89840;ACM25179;AFL88947;ADV10359;AET56887;AFK63929;AEC21683;ACB67980;BAB51759;AGB47833;AGU49886;BAC49255;CCB63452	PF03807	NADP oxidoreductase coenzyme F420-dependent							27	4	0.518519	Acidobacteria;Firmicutes;Proteobacteria
Gene_ID_132178	AEE18823;AEV32798;ABG57546;EAQ41399;AEV97241;AFM03235;ACT92527;ADY29725;EAR15918;CCB68809;ADB42539;AEH01253;AFK03634;ACU03798;AFL80351;ACU60138;AEI50420;CCG54217;AEM70933;ADV49399;EAP87470;AGA76962;ADY53081;AEE48544;AEA46018;AGC76388;EAR02193	PF04397;PF00072	LytTr DNA-binding domain;Response regulator receiver domain	GO:0000160	phosphorelay signal transduction system			GO:0003677	DNA binding	27	7	0.518519	Bacteroidetes
Gene_ID_132692	AEI46916;ADW67954;ADF51370;AEM70332;EAR17050;AEA21576;ADK95274;ADY36651;AFL88081;ACB73399;ADV42548;ADV83427;ABR44406;ABF42246;AGB29252;ADV60895;ADQ16060;ACT91601;ADQ79792;ABJ83972;AEV98769;ADB37461;AFY56458;AFK03361;AEE48638;ADE82534;AEU34816	PF00756	Putative esterase							27	5	0.518519	Acidobacteria;Bacteroidetes;Cyanobacteria;Planctomycetes;Verrucomicrobia
Gene_ID_137962	BAE86433;ACV62369;AFV02394;ADN55242;AFV12510;ABZ85393;AEY67638;ABN52857;AGL02874;ADL68339;ADB71667;AFC63703;ADL05661;AEV30586;ADU75417;AGA69215;BAL01668;AEE97949;BAH07395;ADB68622;AEV70175;ABY92543;ADY54416;AEG61758;EDK34657;ADY12131;ADL53644	NA								27	5	0.518519	Firmicutes;Spirochaetes
Gene_ID_146776	AFL79661;AEW00448;ACT93407;CAL66373;AFC24845;ACU63204;AEM71696;AFD06853;ADY50711;ADR22700;AFD56848;ADV51177;AEK24474;AGC41209;ABQ05438;EAR14808;AEL23976;AEA45156;ADQ16111;AEV34417;AFR34788;ADZ11669;AFL96827;AGA80670;ADZ79064;AFL85737;AEW85272	PF02082	Transcriptional regulator							27	8	0.518519	Bacteroidetes
Gene_ID_124322	AGJ68834;ABG60913;BAG16861;ABN97233;ACR13687;ABA06090;BAJ64148;BAH27022;AGE68736;AEV25486;ACE84630;ADR20245;ADY37628;ABE61487;CCU73523;ADQ15931;ACL05943;ACD18108;CAM64890;CCC27808;ADU63786;ADH87262;ABD81224;AHC77240;CCC45091;AEH08745;AET20014;AFY66041;BAG04820;ADB15968;BAH77167;ADV68798;AGP32151;ACL48146;ACI97542;AGL32221;BAH39319;BAK80706;ABR83763;ABU56459;AGB42982;ACU71950;AGQ35968;ACB94449;AFE…	PF07505	Phage protein Gp37/Gp68							110	28	0.518182	Acidobacteria;Actinobacteria;Bacteroidetes;Chlorobi;Chloroflexi;Cyanobacteria;Deinococcus-Thermus;Euryarchaeota;Firmicutes;Gemmatimonadetes;Planctomycetes;Proteobacteria;Spirochaetes;Thaumarchaeota;candidate division NC10
Gene_ID_7165	CCB70873;AEW00646;EAR16703;EAQ42775;AEW86613;ADR20029;ADV48646;AFD05756;CAL68287;AEA45605;AFL82804;CAL44403;ACU59422;ADY29089;AEE19520;CCG54382;EAP87561;ADF54919;ABQ03670;AFC23265;AFL80624;AEM70312;AGC77051;AEH00766;AGA79055;AFM02521;EAR02874;AFK04921;AEV31623	PF01266	FAD dependent oxidoreductase	GO:0055114	oxidation-reduction process			GO:0016491	oxidoreductase activity	29	7	0.517241	Bacteroidetes
Gene_ID_83340	AFK04131;CCG08731;ABI71933;ACL06469;AGB42044;AGB03379;ABE52443;ADQ44946;AFL83598;ABG30483;CCC40140;ACJ74512;ABV87633;ADE83765;AEX21533;AGA91431;ABQ26659;CAJ52206;EEU31838;BAC70639;ACQ93200;ABS60361;ADL12188;ABQ86900;BAF70781;ACX75264;ACL16705;ABR31528;CAI54444	PF00271;PF04851	Helicase conserved C-terminal domain;Type III restriction enzyme, res subunit					GO:0016787;GO:0005524;GO:0003677	hydrolase activity;ATP binding;DNA binding	29	7	0.517241	Actinobacteria;Bacteroidetes;Euryarchaeota;Fibrobacteres;Firmicutes;Fusobacteria;Proteobacteria;Thermotogae
Gene_ID_133803	AGZ49514;ABP54189;ABW13349;CAO96405;CAM02610;ADD40860;AEH10228;CCH31878;AEM82554;CCB75384;AFA74819;AFO78782;ADU46919;ADL47400;CAJ61835;BAH48417;AFU01274;ACU71495;AGI92217;ABD12292;ADJ47071;ABS28417;AGT85910;BAK36311;ACU37023;ADU10017;BAC68961;ABV98992;ABC82026	PF01494	FAD binding domain							29	6	0.517241	Actinobacteria;Proteobacteria
Gene_ID_137220	ACU59086;AEN72420;AEI51241;AFL76823;CBW21206;ABR42018;ADE81953;ADY54143;CAH06326;AEL27530;ACU04910;AGB28937;ADB42246;ADV42808;ACU91762;ADQ16136;ADZ79049;AEW20635;ABR37942;AAO77567;ACT95698;AFD07738;AEV97199;ADF54684;ADQ78234;AGA80195;AEE51509;BAD47371;ADK96580	PF07980;PF14322	SusD family;Starch-binding associating with outer membrane							29	4	0.517241	Bacteroidetes
Gene_ID_124260	ABG09668;BAK38083;BAG18922;AHD22190;ACQ78494;ACZ88309;ADJ43094;ABG95514;ACY95627;AFM18184;BAD56777;AFN63029;AFO74806;AGZ43865;ADG89402;CAM01305;AEE47787;CAM61686;AGF61414;AGS73616;ADB35673;AEF41003;AFA74973;BAH51780;ACV05229;AEN08645;CCH35390;ADT98710;AEM85088;AFP40977;AAZ56488;AEV74704;AGM28299;ADG77033;CCF62923;ABS02266;ACU69051;AGI91805;AEV87459;ACU96936;AFR50538;ABN99343;AGT90027;AHC26569;ACZ…	PF01494	FAD binding domain							58	13	0.517241	Actinobacteria
Gene_ID_131651	BAE51345;ABB44640;ADK85171;ACU90014;ADN09374;BAN35246;ACD93960;BAH40565;CBE68971;ADH87474;AAZ46419;ADL56488;CDK99343;ABE43136;AGG33002;ABM42022;ACF43592;ADV45813;ADW15896;AGF77358;ADI83797;ACN13192;ADU99869;ADG30511;ABL65275;ABS65639;ABK99527;ACK54668;ACD90347;AFK54836;ABD71327;ABI60166;ACM33143;ADE11372;ACM19095;AAZ97313;ABQ27563;ABM18342;ABS25253;ACT16899;CAI09698;ABL71378;CAK09092;ACV27441;ACI…	PF02687;PF12704	FtsX-like permease family;MacB-like periplasmic core domain			GO:0016020	membrane			58	12	0.517241	Chlorobi;Gemmatimonadetes;Proteobacteria;Synergistetes;candidate division NC10
Gene_ID_139579	ABI90984;ADV14721;AEE49527;CAP78720;AEE24904;AGA80383;ACU59552;BAJ74882;AEW02369;AGI32887;AEF84650;BAH37083;AEO48495;ABR43887;ACN17505;AGP91173;AGQ42261;BAN34910;AEE65572;ADE81316;BAD47898;CCJ64816;ACD89332;ABM60629;BAN49276;AEA84287;ADF54442;AGR74662;ADV47752;AGP95009;AEF91763;ADE90060;CCF11181;ACF42602;CAX57870;ABC22774;AGH98922;ACE82697;AFE56478;AFK04320;AGQ26716;ADV43632;ABM07467;ABA05337;AEA…	PF07804;PF07805;PF13657	HipA-like C-terminal domain;HipA-like N-terminal domain;HipA N-terminal domain							87	14	0.517241	Actinobacteria;Bacteroidetes;Chlorobi;Gemmatimonadetes;Proteobacteria;Spirochaetes
Gene_ID_142287	ABV43218;ACU63741;AFK54065;ADP70698;ACI10815;CCJ05597;ACA73821;AGR74728;AEJ12896;AGI34947;AGQ24483;ADU44885;AFO91987;AGQ75724;ACG77910;AEH45817;CAL80019;ADP11406;ABF54369;AGT22622;ACI54456;ABL69644;CAX26986;AEI01448;ABI26048;BAH61451;ABC62222;ABG65161;ABE64697;ACV75858;AEQ52857;CBG90051;CCG32054;CAQ77706;BAM86846;ADW16327;ABE39514;AEC16385;ACK50903;AEH90517;ACT06331;ABS65111;AEF48437;ACA31455;AHC…	PF08401	Domain of unknown function (DUF1738)							118	28	0.516949	Acidobacteria;Bacteroidetes;Nitrospirae;Proteobacteria;Thermodesulfobacteria
Gene_ID_120847	ABD89418;AGN82898;AEF22092;AEB58941;AEQ53566;ACT06018;ADU14140;AER56688;CCH11500;AEA84341;AFJ02138;ACV75905;BAI00497;ACL72985;BAK67704;ABX35328;CAP42558;AEB83955;ACD27779;ABS62806;AEI02764;ABJ11792;ABL69575;ADU97992;ABS65860;AFT71074;BAI03548;BAI09643;CCG08243;ACT58359;AHC83849;ABA04124;AGI23806;ABM43043;ACM34922;ACL96232;AFU46901;ADU42218;ABK47525;ACK50441;ACB81250;ADZ68713;ACI50742;ABS15929;ABI…	PF03743	Bacterial conjugation TrbI-like protein							89	23	0.516854	Proteobacteria
Gene_ID_152008	ACI93564;AFO46557;AHC83876;BAK67724;ACT06013;ABL68249;AEB85317;ADU98022;AEA61140;AEI02736;ACS18724;AEB58915;ABF54330;AFT71025;ACD27747;ABK47497;AGH51492;AGK21463;CAD16313;CCA91222;ABD24812;BAJ82001;ADK75097;ABX16014;ABQ39572;CCJ05582;ABQ70029;ABI87541;BAM86909;ACL72959;ABF09897;ABJ07958;ABD89434;AHC79153;CAP42526;AFU46604;BAI71788;ACM32753;AGK16242;CBS87265;ABZ72943;AEF22119;AFN78185;ABR81413;AER…	PF10134	Replication initiator protein A							60	12	0.516667	Proteobacteria
Gene_ID_120766	BAM91442;AFU45807;ADP83674;ABQ34558;ABE57701;AGU49355;CAL75916;AGZ40904;CCH87606;ABE36879;ADU34740;ABG64655;ABQ70465;AGK81676;ADX72844;AEM80237;BAC47951;AEG51589;ABV98191;CAJ63433;ABD56710;ABI77934;CCJ57462;ADZ69198;AEA60209;ABG95710;AFR51077;BAI98782;AEQ53820;AFY57251;ACL38450	PF01494	FAD binding domain							31	9	0.516129	Actinobacteria;Cyanobacteria;Proteobacteria
Gene_ID_132056	AEE50688;ABK14990;AGB02763;AGB49583;ADL42112;ADU64922;ACL16008;ADK83363;ACX74577;AAM05757;AEW22510;ABW66060;AEW01037;ADZ09362;AEC51943;EEB75065;BAM05856;ABB44225;CDG65129;AFL83660;ACM59977;AEB11860;ACY47981;ADY34648;AEE17865;AEB14013;CAI09453;ADQ40173;ACU88309;AEN72965;ABX31960	PF13749;PF04326	ATP-dependent DNA helicase recG C-terminal;Divergent AAA domain					GO:0005524	ATP binding	31	7	0.516129	Bacteroidetes;Chrysiogenetes;Deinococcus-Thermus;Euryarchaeota;Fibrobacteres;Firmicutes;Nitrospirae;Proteobacteria;Spirochaetes;Thermotogae
Gene_ID_145756	AFR36397;ADF51107;AGC76521;AEL28432;EAP87185;CAL43663;AGC40659;AFD55458;AGA77272;ABQ06009;ADR22610;AEW85383;AEA45044;AEM72401;ADV48723;CCB70471;AFK02496;AEG99867;ADZ13060;AEE53521;AEE18510;ACU08575;ADQ18146;ABG57828;AEV33456;ADY52450;ADY27947;CAL67162;AFM04759;EAQ40931;CCG52817	NA								31	9	0.516129	Bacteroidetes
Gene_ID_44442	ADP86192;ACR74176;AFI86237;AGR76324;AGQ38855;CBW18695;ABA74928;ABB40542;AGI36540;AEG99147;CAX54455;ABC37629;ADR29581;ACD25594;ADG66039;ABE33360;AGQ41373;ABM34647;BAG01289;AGI31350;ACD96294;AFN34182;AFY80135;AGT24639;ACC83176;AGQ25929;ABO49526;ACY87914;ADX18397;CAP78628;ABA56923;AAS95589;ACF44453	PF01656	CobQ/CobB/MinD/ParA nucleotide binding domain							33	7	0.515152	Chlorobi;Cyanobacteria;Firmicutes;Planctomycetes;Proteobacteria
Gene_ID_54752	ACQ49659;AAT63409;AAS40988;BAL17690;ACK95247;AEW55078;AGE77731;AFQ15471;AAU18454;AFQ25675;AFV17746;ACO27429;ACP16875;ADK04614;AAT54159;ADY21306;AFH83270;ACJ82048;ACK89927;AAP25879;ADH06586;AHA71399;AFQ12805;ABY43082;AGG00679;AFU12612;AAP08955;ACK59420;AAT31106;ACM12396;ABK85083;AEA15624;AHA10427	PF00269	Small, acid-soluble spore proteins, alpha/beta type	GO:0006265	DNA topological change			GO:0003690	double-stranded DNA binding	33	13	0.515152	Firmicutes
Gene_ID_127471	ADK86001;AGF77102;ACS80369;EGJ50496;AEJ20719;ADU63024;EGB14528;ACU90002;CCK78930;AAS96123;BAH73678;ACX53014;ADW17440;AEJ60719;ACL06404;ADP86798;AEA33454;ABA89015;ABM28458;ACE04564;ACN17579;BAI80912;ADH85288;CBW27282;AEI15890;CAG36608;ADN01443;ABW68684;ABB39589;AER67497;ABK19271;ACV69064;ADR18092	PF01451	Low molecular weight phosphotyrosine protein phosphatase							33	5	0.515152	Chlorobi;Deferribacteres;Firmicutes;Proteobacteria;Spirochaetes;Synergistetes
Gene_ID_135211	ABV14608;ACT12640;AGN81324;CAG73970;ABY96426;ADD57817;ACT73356;AGH75066;ABP61567;AEI75783;ADM42889;AEF88838;AFJ30331;AGX13654;AEZ41708;AEC21385;BAB36935;ACX87484;AFG42978;AFM34811;CAR01245;CAL11076;ACI07511;CBJ02346;ABB40924;AFI89737;CCF08877;ABQ94075;AGI22471;AEO73188;ABX20163;AEW74872;ACS86726	PF00589	Phage integrase family	GO:0006310;GO:0015074	DNA recombination;DNA integration			GO:0003677	DNA binding	33	8	0.515152	Proteobacteria
Gene_ID_131577	AEE50715;CCB66927;AAU93082;ACV62447;AEW87311;ACF14969;BAL28067;ACK64298;ABQ26538;ACU99157;AFL85683;ADR22484;AEW02973;ABR41573;AFY74970;AFM10973;ACT93986;AAM30353;AGY59713;ADF51439;AFM03628;BAM50607;ADN17224;ABS56277;ADI66039;AEI48003;AGA78834;BAL93780;ADY61739;AAS11933;AFZ13631;ACZ43687;CBK42592;AFZ21380;AFL75860;AFY40826;ACU06085;AEF84641;ADQ79304;ACB26587;AFY87859;CCB68851;EAP88536;ACT17701;ADI…	PF01061	ABC-2 type transporter			GO:0016020	membrane			101	17	0.514851	Acidobacteria;Bacteroidetes;Chlorobi;Chloroflexi;Cyanobacteria;Euryarchaeota;Firmicutes;Nitrospirae;Planctomycetes;Proteobacteria;Spirochaetes;Thermobaculum.;Verrucomicrobia
Gene_ID_122167	BAJ29373;AFW01922;ACM36978;ABD55780;AEB65599;AEV32441;ABV50070;AEB26117;AGG05894;AEK22154;ABM69716;ABS42560;ABN45199;ABE76146;CAJ37596;ADO41853;AGC45634;ACT48748;AFC48503;AEM40079;ABL70180;CCB75629;ABF43267;AEK91180;ADF99792;ADU29399;AEG26320;AGI71913;AEE50441;BAF73365;ADX48310;AHC14088;AFZ19207;CAL61999;CCB68315;AEE24899;ADN36913;ABF90915;CBI44879;CBJ49388;BAK15226;ACG78838;ACA89188;ADZ81979;CBV…	PF10593	Z1 domain							68	13	0.514706	Acidobacteria;Actinobacteria;Bacteroidetes;Chloroflexi;Cyanobacteria;Euryarchaeota;Firmicutes;Proteobacteria;Spirochaetes
Gene_ID_135031	ABD22086;ADC91495;ADV06648;BAK28456;AFI27051;AGG59836;CAK20192;AGS74483;AGS06053;CBY76126;BAB56570;ACO22579;CAB12294;ADI70423;BAK30690;AGR12690;EFE28724;CCW41740;AAO81639;AFC62138;AFC95514;ACB90574;AHD04692;CBA66889;AGU79081;ABP89896;AGP29529;ABX28658;AGU83547;ACO21742;ABV61248;CCG15941;CAG40299;AAW38199;CBI14187;AER65305;ACY11781;AEA93479;CAJ67329;AGR33279;CCW37444;CAZ55832;AGK71658;CAR69099;BAI…	PF02486	Replication initiation factor	GO:0006270	DNA replication initiation			GO:0003916;GO:0003677	DNA topoisomerase activity;DNA binding	68	18	0.514706	Firmicutes
Gene_ID_132526	CCU70692;ABF39939;ACV36070;ADU62123;CBE68324;AEJ02934;AEG00504;CBL47239;AGF77309;AFL73331;AEG92746;AEF02314;BAI98444;ACS79001;AAZ47515;ABD83088;ACG77448;ACN17575;AEV27202;ABB31900;BAL25607;ADW19024;ACB74065;ABC30976;ABI70625;ABK44872;ABE44380;ADM10713;AEG51618;CCK78445;ADE11176;AFU99613;EGB16271;ABE53956;ABJ82535	PF00593;PF07715	TonB dependent receptor;TonB-dependent Receptor Plug Domain	GO:0006810	transport	GO:0016020	membrane	GO:0004872	receptor activity	35	5	0.514286	Acidobacteria;Proteobacteria;Verrucomicrobia;candidate division NC10
Gene_ID_143589	EAR02495;ACF43436;ADR23615;ADQ79686;ACF46426;ADY29350;ADF51973;ADY52184;ABQ05513;ABL65997;AEL26890;ACD90529;EAP87460;AEG99872;CCB69266;ABG59809;AEE51994;EAQ41191;ADQ17446;ADV49151;CAG35262;AFL79614;ACU06774;AFD07157;AFM03317;AFL84762;ACF11755;ACE04004;AGA77363;AEA42738;AEV31405;AFK02582;ABB24342;AEM70664;CCG54032	PF13599	Pentapeptide repeats (9 copies)							35	11	0.514286	Bacteroidetes;Chlorobi;Proteobacteria
Gene_ID_137305	ABD89421;ABG61906;ADM09216;ACD27776;ABI87566;ABS65945;AGK13172;ACL96235;AER56685;AHC83852;ABQ70043;CCH11497;AEB83958;ABK47522;ABF08439;ABA05351;ABS62809;ADU42484;ACL72982;ACM34925;AFJ02135;CCA91241;AGK18891;ACI91335;AFT71071;AHC76261;ABD24760;ABL69578;BAM86924;ABJ07944;AFU46898;ACV75902;ABR82361;AGB47870;ABI61959;AGN82901;BAI96827;ABX35331;AEQ53569;CAP42555;ABS15926;BAK87723;ACI52562;BAF89862;ABQ…	PF04610	TrbL/VirB6 plasmid conjugal transfer protein	GO:0030255	protein secretion by the type IV secretion system					70	13	0.514286	Proteobacteria
Gene_ID_114288	ABG96220;ACV79178;CCH89302;AFC46068;ADV83305;ABF40973;ADU46608;AGZ50389;ADB73273;AFU06262;AFR49203;AGC44097;ABB74527;ADI14940;ACG71803;ADE14886;BAL89635;ABC80308;AEG91680;AGZ44044;AFY89049;ABA03988;AAM05396;AEL24195;ADI04258;AEM80269;ABC63779;AEU36289;BAD60433;CCJ08889;AFC51216;BAG17696;EGJ50979;AEQ50709;ADP70527;ABD71202;AFC56466;ACY98156;AFY55566;AEB44550;CAM02283;AFZ28827;ABA57957;ADJ28522;AEF…	NA								72	16	0.513889	Acidobacteria;Actinobacteria;Bacteroidetes;Cyanobacteria;Deinococcus-Thermus;Euryarchaeota;Proteobacteria
Gene_ID_138973	AGU83538;CBI14172;AFC62154;ADI70445;AGY88498;AEB87524;AFC95530;ABP92084;ACO21567;ADL64462;AFR72972;CAZ51605;BAK28447;CAJ67341;AGU77835;BAF77277;CBJ22579;AGS74495;AGU79073;AGL47532;AGK71672;ACO24033;CCW37435;CBI48345;ABP89886;ADV06639;CAR69108;CCW41750;ADX77643;ACA37224;BAB56559;AGS06065;AGP27393;CAZ55316;ADC91354;EFE28715;AAM99807	PF01381	Helix-turn-helix					GO:0043565	sequence-specific DNA binding	37	10	0.513514	Firmicutes
Gene_ID_148948	AFY79079;ACB52346;AFZ12524;AFY47480;ABA23317;ACK71731;BAL29580;ADI65021;AFZ17541;ACL43054;AFZ52075;AFY88320;BAB73062;BAK50581;AFY37181;AFZ34565;ADN17187;BAL32749;BAM54874;AGY58288;AFY40722;ACK66723;AFZ05755;AFY66248;AGF52095;AFY31486;BAG00076;AFY58975;AFY82403;ABW25644;ACV02209;AFZ43360;AFZ30432;BAC87945;ACC84749;BAL35918;ACA98595	PF01451	Low molecular weight phosphotyrosine protein phosphatase							37	9	0.513514	Cyanobacteria;Firmicutes
Gene_ID_124244	CAR01260;AAF96113;ABJ82670;AFZ20165;AFY45009;ADQ16785;ABZ94940;CCU73884;AFY50776;ADT74944;CCB70728;AFC59704;ABM18545;ADB39416;BAD48516;CCK78583;ABZ98614;AFY82504;ACN14611;BAF58335;ABU59597;AGW11549;ACQ62020;AER31637;ACB94414;ACK70792;AET29412;ADX51087;ADZ90202;ABR38378;ACK66950;ADE85066;AFZ55963;AGU96243;ACT47394;ACY49994;ADL55557;ACP07177;ACP11081	PF12476;PF13304	Protein of unknown function (DUF3696);AAA domain					GO:0005524	ATP binding	39	9	0.512821	Acidobacteria;Bacteroidetes;Chloroflexi;Cyanobacteria;Firmicutes;Proteobacteria;Spirochaetes
Gene_ID_127057	ACV25488;BAD63937;ABP89901;CAZ51619;CCG47025;AGY39834;CAZ55826;AFV84732;ADL06016;AFS71318;ADQ06867;ABX51575;AGR00298;AEF88865;ACS86729;BAK90611;BAO93664;ACS40558;ACU60660;AFI89755;AEA93510;ADU09680;ADT96569;AEW56291;CAR44814;ABD79460;ACM60698;AGU98418;CCW76549;AEV83400;ADK16066;ACD28297;ACF55340;AGQ01083;AAO53601;AAN69278;ADP96959;AGP96741;AAZ47292	PF13304	AAA domain					GO:0005524	ATP binding	39	10	0.512821	Actinobacteria;Bacteroidetes;Firmicutes;Proteobacteria
Gene_ID_133599	ABW11045;BAL92319;AFU02338;CCH32853;AGT91746;AGT84632;ADG10538;BAM86791;BAB48463;AFO77504;ADB50897;ABP85421;AGL16811;ACU72526;ADJ45793;ACV81324;AGF59892;ADP78634;CCH86662;BAK35615;BAD58067;CCF63762;BAK65740;AGB25556;CAJ59157;ACE85695;AEE44293;ADO73869;CBG67661;AGK79641;AEY85669;ADU09067;AFR51243;AEA26457;BAH40358;BAH32670;ACZ31058;ADL48253;AGZ40664	PF12697	Alpha/beta hydrolase family							39	4	0.512821	Actinobacteria;Gemmatimonadetes;Proteobacteria
Gene_ID_127714	ACB65844;CAP41877;BAC19702;BAM87629;ADG20058;BAH52543;AGS33566;ADV14446;ABR70347;CAJ92896;AFQ51638;AFJ46243;ABG94799;ADX59122;BAN53999;ABR86468;ADZ69533;CCG03398;AGL19128;CCH31963;ACM28721;AEV63445;BAC47947;AGU53601;ABE31820;AGG66536;BAD59213;AGI24094;AEG51599;ACB33109;ACA93236;AEA64301;ABM39204;ACS22696;ABM60309;AGW92930;AGN18903;AEC20790;ABM15181;BAF87409;AGT05149;AEQ50156;AFP42956;ABI90763;AFY…	PF00465	Iron-containing alcohol dehydrogenase	GO:0055114	oxidation-reduction process			GO:0046872;GO:0016491	metal ion binding;oxidoreductase activity	78	15	0.512821	Actinobacteria;Proteobacteria
Gene_ID_134938	ADP76108;CCK81116;AGB03157;AFO56175;AEB69536;ADF51864;AEH51743;AEE14451;ADG13847;ABS60790;AEB12793;ADQ42007;ADN55919;AGL50733;AEE97375;ADL43516;ADQ08234;ADQ14921;AEH49389;ACN98263;ACS23235;ABN54399;ACB09371;ADO45627;ACJ75702;AEG61210;ADL70071;ABG03244;ACV11627;ACR79387;AEM74972;ACV48941;AFM22197;ADU92813;ADH61862;ACM61723;ABY93583;ACV64955;AEF18279;AEK19970;ACL70271;ADD03493;ACK41909;ABR54142;ABV…	PF00270	DEAD/DEAH box helicase					GO:0003676;GO:0005524	nucleic acid binding;ATP binding	84	18	0.511905	Actinobacteria;Aquificae;Bacteroidetes;Cloacimonetes;Deferribacteres;Deinococcus-Thermus;Dictyoglomi;Euryarchaeota;Firmicutes;Proteobacteria;Synergistetes;Thermobaculum.;Thermotogae
Gene_ID_2885	ACV05709;ADG98116;ADJ46006;ABS04332;AHD21530;ACQ82295;ACV80722;CCE74163;AGB22992;BAK33846;CAM03369;AFM16973;ABN97998;ABL91467;ACZ20915;CAJ58833;ABG94136;ABP46380;ADG74807;ACZ87322;AEI12193;AEE46039;AGP31240;AFU03428;ABD09541;BAJ31623;BAH50294;AHC27215;AFO77717;AEF40849;AGT94774;ABG08331;ABM08575;ADT99865;AFP40673;CBT74485;AEV75994;AFV88923;ABM13307;BAH35944;AFR26967;AGT84845;AFR07627	PF01035;PF02870	6-O-methylguanine DNA methyltransferase, DNA binding domain;6-O-methylguanine DNA methyltransferase, ribonuclease-like domain	GO:0006281	DNA repair			GO:0003824;GO:0003908	catalytic activity;methylated-DNA-[protein]-cysteine S-methyltransferase activity	43	10	0.511628	Actinobacteria
Gene_ID_124497	ABQ06361;AEV96783;ADR21208;ADF54385;AEH00170;AEM71498;ACU91711;ABG58782;AGA80656;CCB68960;AEL28213;ADY31036;ACU04885;ADZ13039;AFH48840;ACU60206;ADY50681;EAR01168;ACT92245;AFK03724;AFD05582;AEE19110;ADX66785;ADZ77467;AGC40637;CAL66161;CAL42981;ADV50792;ADQ19247;AFL85362;AEI49933;ADB39187;EAR16212;AEW85442;AGC75865;AFD55482;AFL79544;AEA45180;EAP86696;AFR36367;CCG54508;AEV33049;ADQ78711	PF12700	HlyD family secretion protein							43	10	0.511628	Bacteroidetes;Ignavibacteriae
Gene_ID_131745	AGP34444;AFP37866;BAH53390;CBG75958;AFM15749;CCH31862;AGT83172;AGZ42853;ADG11449;ABD89038;AEV87258;ABG07121;CAJ63943;AGK76975;AGB21424;ABN96842;AGL16602;BAH35767;AGS71340;BAD58428;ADJ44330;AGZ52254;ACU77520;ADP83951;ACY20203;ABL90238;AFN46475;AGT94610;AGM06345;ADP40072;ADB53569;AFA75152;CCF62357;ABP47521;AEV71338;AFO76043;AFU03401;AFR47456;AHC24276;ADI04085;ADB32927;BAN01454;ABG96863	PF07690	Major Facilitator Superfamily	GO:0055085	transmembrane transport	GO:0016021	integral to membrane			43	10	0.511628	Actinobacteria;Proteobacteria
Gene_ID_125681	ACS61966;ACT05346;ABI58395;AER55490;CAI07493;ABJ13863;AHA26254;ABM31148;AHB58159;ABS65006;ABR83760;AEJ04474;AEK81734;ABE31749;CCH12101;AGK46405;BAK88297;AGO43145;AEA83179;ABF09203;ACQ94015;ACL73909;CAW27402;AFM64707;AAM37094;AFM32485;ADU99580;AGI07464;AFT70368;AAY49111;ADP14425;AHA20455;ACK53741;AHC65329;AAY36515;AGI83632;AHC78610;CAL62136;AEB84144;ACX87438;CAP41808;CAP51789;CAJ23945;AFI89611;ABM…	NA								45	11	0.511111	Proteobacteria
Gene_ID_125824	AEA65246;CAM01432;CCB74706;AGT06116;ADB35322;AFP38907;ACZ32066;AEE47413;ADL46567;AGI87503;AEM84489;AGT88743;AFO81614;CBG73412;BAG17096;AGG67445;BAC68488;AFU70767;BAH33387;BAB99781;AGK75226;AEY87313;AGZ42356;ACU75055;ADU10823;AGL17224;ADG77596;AGM06003;AFR10484;ADW07241;ACZ21865;AGF61469;AGN19890;BAJ74570;AEN08375;ACL38369;ADH67427;ADI03752;ADD41950;ABL82123;ADJ49906;AFU04545;AGN22915;AGJ53233;AGT…	PF14606	GDSL-like Lipase/Acylhydrolase family							45	10	0.511111	Actinobacteria;Proteobacteria
Gene_ID_134327	ABA20712;AFY41343;BAL31203;AFZ32048;ABD00662;AGA31592;ABD01819;AFY68586;AFZ12583;BAL28033;ACL44076;ABW26296;AFY74782;AFZ50236;ACK70264;BAL34372;AFZ19160;AFZ47704;ACB50755;BAC88877;AFZ10237;AFY38293;AGY56794;BAG00062;AFY89237;AFZ42805;AFY47328;BAB74508;BAK49034;ACA99744;ADN13669;AFY82719;AFW94009;AFZ55509;AFZ00263;AFZ58660;ACU99437;AGF50551;ACK64563;ACC82165;BAM50573;AFY36040;AFY54748;AFY61367;AFY…	PF05685	Putative restriction endonuclease							45	4	0.511111	Cyanobacteria;Firmicutes;Planctomycetes
Gene_ID_143062	ADC46604;ACH82541;BAK51270;ABJ77287;BAL30268;AFK05819;AAW39289;BAL33437;ADC74619;AEF86476;AGR77476;ADJ26543;ADG93191;AEG31328;AGL61816;AER57026;EAT98200;AGH95249;CBK41472;BAK71255;ACZ11981;AGG08492;ABA87540;ADM09275;BAL23469;AHB50468;ABW66051;ABM61210;AGG07004;BAG14106;AFH47993;ADL35789;ABJ77794;BAF71692;ACL06477;CAI83550;BAM53920;ADU65154;BAK72763;AGF52777;ABK45541;BAL36606;ACD93750;AAU92394;ACL…	PF11074	Domain of unknown function(DUF2779)							47	11	0.510638	Bacteroidetes;Candidatus Saccharibacteria;Chloroflexi;Chrysiogenetes;Cyanobacteria;Elusimicrobia;Euryarchaeota;Firmicutes;Ignavibacteriae;Nitrospirae;Proteobacteria;Spirochaetes;Thermotogae
Gene_ID_147042	ACF44426;ABW68440;AEG29079;ADD69412;AGM36960;AEF46419;ADY32892;AAK24734;ADV86078;AFV97333;ADE82358;ADL55543;ACN13285;AAO10574;AFU97526;AGX86709;CAL11266;ABL66256;AAZ27249;ABR41369;ACD89214;ABR69562;AAV82915;AEJ00825;ABF41427;ADE54301;ADM97709;ACR12612;AEF51371;AEF54794;ACF46487;AEA43357;CCU72453;AHC15997;CCK79442;ACE85617;ACL96323;AGH94451;ACR71763;BAH38010;ACV35439;ABB24175;AEW20447;ACX75370;AFL…	PF07804;PF07805;PF13657	HipA-like C-terminal domain;HipA-like N-terminal domain;HipA N-terminal domain							49	8	0.510204	Acidobacteria;Bacteroidetes;Chlorobi;Deferribacteres;Fibrobacteres;Firmicutes;Gemmatimonadetes;Proteobacteria;Spirochaetes;Verrucomicrobia
Gene_ID_154709	ACZ87567;ACB90581;CBI44938;ABR86526;ABX19453;AFN31631;AEV26999;ABG91956;AFY88741;AEJ15755;ABP56563;CBZ01529;ABF76133;BAI95364;AER55425;ACV79978;CAP44065;ABP81063;ABE49763;AGA70923;AFS54837;AGN82519;CAM02925;ADX79073;AGS39673;ABD11714;BAI73393;AGP93756;AGP89915;ABJ11413;AEA85408;CCF63640;AEO42410;CBG36914;AGI09291;BAJ38862;AEN92363;AAY37706;AAN68572;ACD29428;ABN61679;ACU96979;ABR89956;ACB02469;AEH…	PF13700;PF01526	Domain of unknown function (DUF4158);Tn3 transposase DDE domain	GO:0006313	transposition, DNA-mediated			GO:0004803	transposase activity	104	19	0.509615	Actinobacteria;Cyanobacteria;Deinococcus-Thermus;Firmicutes;Proteobacteria
Gene_ID_129197	BAE82887;ADK30649;AFK07630;AGA67525;ABM29256;AEO50102;ACN83839;ADV79303;AEM79166;ACL02255;ACQ93017;ABR43073;ADD02870;AET64316;ACD90244;ADB47188;AAU38764;ACA55995;AGI40255;AAS95210;ACF10810;ADW18148;AEI32424;AGB18448;ACZ10421;ABP65703;ADO82960;AEF86060;ABB24061;ABC24351;ACA44543;AGN17002;ABD40219;AAK80501;ACD05139;CBA65513;ABN06469;ACL49385;AFA47279;ADL43519;AFM00155;AGI48098;CDL00112;ACZ24624;AGB…	PF08902	Domain of unknown function (DUF1848)							108	17	0.509259	Actinobacteria;Bacteroidetes;Chlorobi;Chloroflexi;Cloacimonetes;Euryarchaeota;Firmicutes;Fusobacteria;Proteobacteria;Spirochaetes;Thermotogae;Verrucomicrobia
Gene_ID_134575	AEI67136;ADL52332;AGR68192;BAL79457;CAG75594;CAM04189;ACZ89541;AGL16561;AAO58148;ABO89920;AFO78230;BAG17729;AAM86962;ABN85765;ACS93573;ABK10226;AGM44397;CAQ82546;ADE63631;BAK45891;AGS73555;AFR02006;BAC68558;ABG15335;AFN78035;ABR81638;CBG73303;ABV39452;ABX77471;ADX47979;ADU75581;ACB68262;AFI69498;ABG94018;AEY93639;AGF67797;AAP09271;ADH67173;ADI04792;AGT85358;CAH38649;AGH53338;CCD06023;AEV87077;AGJ…	PF13193;PF00501	AMP-binding enzyme C-terminal domain;AMP-binding enzyme	GO:0008152	metabolic process			GO:0003824	catalytic activity	120	28	0.508333	Acidobacteria;Actinobacteria;Bacteroidetes;Chloroflexi;Cyanobacteria;Firmicutes;Proteobacteria
Gene_ID_137559	AGN36664;BAB03904;ADB30598;ADJ46616;AEF50115;AGO54890;CCA92165;AGZ39065;ADI12734;ADO74288;ACU54926;CCH32658;ADD43412;CCG03843;AEW73506;AGB39160;ADP79449;BAC47946;ADZ70892;ACU38561;AAZ63486;AGK21718;ABV63255;ACO80130;ABG03184;ADH67891;ACV76486;ADB52482;AGQ32886;BAD66163;AGE24153;AET57970;AEG27822;ADC51677;BAF87410;AEH35835;AFM59820;ABG96689;AEA28618;ACB82330;AEY86454;ABQ68147;CBG68407;AHB07945;ACU…	PF01979	Amidohydrolase family					GO:0016787	hydrolase activity	75	11	0.506667	Actinobacteria;Euryarchaeota;Firmicutes;Proteobacteria
Gene_ID_33797	BAG22100;BAH52403;ABY44213;AEB43390;ACU84802;ABL79964;BAJ28166;ACZ20114;AGM06556;AFQ11457;ABG96024;AFA74859;BAC69003;ACM13717;AFH62526;ADX71611;CCH87540;AFC30251;CAM02972;AFO77719;ADJ46008;ABD09625;ADB32606;BAH31432;AEI41745;ADB77353;ADP78441;AEN09570;CCF63143;CCH31462;ADI11453;ADH67416;ACL38481;AEA27625;AGT84847;AGL19234;CCB74560;AGE79302;AGK76772;AEM87017;ACY20639;ACZ31636;ADG73815;AGZ39839;AEI…	PF13659	Methyltransferase domain							77	18	0.506494	Actinobacteria;Firmicutes
Gene_ID_142673	ABW19569;AGI07427;AGN35227;CAN93398;AHC38093;ABD12038;AFQ67660;AGK97123;ABC32370;ADU26811;BAH61503;AFZ67167;AGF67253;ACR14046;ADI84191;ACS24759;AFL98995;ABN91202;BAG21497;AFV85989;ADV28036;ACF46093;AGJ54048;CCG04363;AFY45239;AFQ16714;ABV86600;ABK53738;ADK85929;AGP98000;AHC24845;AFW94765;ACM03975;ABM56956;CAJ58939;ACV76885;ABG06932;ABK19519;AGY56944;CAH34757;ACY98082;ABG42600;ABL90045;AFZ43848;ADM…	PF00271	Helicase conserved C-terminal domain							79	12	0.506329	Acidobacteria;Actinobacteria;Chlorobi;Cyanobacteria;Deinococcus-Thermus;Firmicutes;Proteobacteria;Thermobaculum.
Gene_ID_147331	CCG08241;ACK50442;BAJ81943;CAD16284;AHC83851;ABS62808;BAI96826;ACF46731;AFJ02136;BAK87722;ADU14313;ACI93537;ACO79712;ABG61905;CCH11498;ABL68266;ABR82876;AER56686;AGI23808;ABI87567;ACM34924;ABA05350;AFM33738;AFU46899;ACD27777;ABF54313;AEF22094;AEQ53568;AEH90499;AFO47524;ABX16042;CAP42556;AGB47869;BAI12695;AEA84339;ADV00559;ACT58361;AEA61117;ACL96234;AFK54027;AGN82900;AEB83957;BAI21771;AFN78235;AFW…	PF04335	VirB8 protein			GO:0016020	membrane			95	17	0.505263	Chlorobi;Proteobacteria
Gene_ID_6900	ADZ77192;AEV99544;ADB39221;ACO32233;AEL24077;AEI49605;ADQ80421;AEE52204;ACT95734;EAR01318	NA								10	5	0.5	Acidobacteria;Bacteroidetes
Gene_ID_7924	ACA85739;ABE54866;ABO23743;ADT68661;ABC32136;ACJ30008;ABL98375;AEF03069;BAJ02596;BAN36408	PF04828	Glutathione-dependent formaldehyde-activating enzyme	GO:0008152	metabolic process			GO:0016846	carbon-sulfur lyase activity	10	4	0.5	Proteobacteria
Gene_ID_10040	ACI18253;ADR19313;ADE11328;AEF86963;CAO80386;AFZ60161;ABL64943;ACD89228;AFN73366;ACE03162	PF01420;PF02384	Type I restriction modification DNA specificity domain;N-6 DNA Methylase	GO:0006306;GO:0006304	DNA methylation;DNA modification			GO:0008170;GO:0003677	N-methyltransferase activity;DNA binding	10	2	0.5	Chlorobi;Cloacimonetes;Cyanobacteria;Deferribacteres;Firmicutes;Ignavibacteriae;Proteobacteria;Spirochaetes
Gene_ID_11595	ACL71628;ADU14022;CAD84613;CBK39918;AGU48837;ACV37197;AEK56749;ADE11789;CBL47257;CAI07403	PF05016	Plasmid stabilisation system protein							10	2	0.5	Nitrospirae;Proteobacteria
Gene_ID_11675	ABG84557;AGF54288;ABS33996;CAL82485;ABS38782;BAK45821;AGK97149;CBA61130;ACO86557;AAO35246	PF02661	Fic/DOC family							10	4	0.5	Actinobacteria;Firmicutes
Gene_ID_26376	ABV15029;CAR01251;AGH75062;ABX20169;ACS86719;ABV17435;ACF91887;CBJ02340;AEZ43432;AGX13661	NA								10	3	0.5	Proteobacteria
Gene_ID_32691	AFL84637;AFK04319;ADY51842;AEK23163;AFL78239;AFL82538;AEW85354;ADX68639;AEE51770;CCB69104	PF13338	Domain of unknown function (DUF4095)							10	4	0.5	Bacteroidetes
Gene_ID_32773	ADY53765;AFL83563;ABQ03388;AFD09301;ADZ78357;ADQ79126;AGA77225;ACU58577;AEL26061;ACU06139	NA								10	2	0.5	Bacteroidetes
Gene_ID_35487	ABQ07789;AEW00854;ADZ79940;AEL26087;ADY53999;AFD07267;ADQ17934;ACT96849;AGA79872;ACU04139	PF04773	FecR protein							10	3	0.5	Bacteroidetes
Gene_ID_37240	ABZ72928;ACD14647;ABC62242;ADM42584;ACC74066;ABB05644;ACO32646;ADL47662;AEL07776;AFO50381	NA								10	5	0.5	Acidobacteria;Actinobacteria;Proteobacteria
Gene_ID_37856	ADE14066;AEG02368;ACV34065;ABB24616;AEM47937;AEJ02978;AAU90712;ADE12081;ABP79108;ABM61468	PF01909	Nucleotidyltransferase domain					GO:0016779	nucleotidyltransferase activity	10	4	0.5	Chlorobi;Proteobacteria
Gene_ID_41675	ACV62083;AEG15685;AEG60065;ACA59193;AEF93974;ACX52514;BAF59901;ABO50569;AGL02148;ADG82892	PF05239;PF01782	PRC-barrel domain;RimM N-terminal domain	GO:0006364	rRNA processing					10	3	0.5	Firmicutes
Gene_ID_44173	AEE20676;AGC78342;EAR01361;EAR15615;ADV51334;ADY30610;EAP86366;AEE52080;AEM72174;AFL82209	PF00892	EamA-like transporter family			GO:0016021;GO:0016020	integral to membrane;membrane			10	5	0.5	Bacteroidetes
Gene_ID_49335	ACL16225;AGM03403;BAL91399;ADI07242;CBG75794;ABG93463;ACX63425;ACV79840;ADB32599;ACQ82216	PF12681	Glyoxalase-like domain							10	3	0.5	Actinobacteria;Euryarchaeota;Firmicutes
Gene_ID_49457	AFJ58519;AGI22588;ABE59031;AGK18074;AGE26050;AAN69493;ACO78956;AGK13586;ABM19743;AHC36409	PF05534	HicB family							10	3	0.5	Proteobacteria
Gene_ID_50425	ADL33470;ACR73983;BAL00771;AEB15419;ACX73987;ADL03683;BAL81964;AEB99431;BAK48365;ADC90877	PF00293	NUDIX domain					GO:0016787	hydrolase activity	10	2	0.5	Fibrobacteres;Firmicutes;Spirochaetes
Gene_ID_54745	ACL32263;AGQ37535;AEC18395;ABN73611;ACE61140;AGI35701;AGI32306;AGQ39916;AFF24650;AGQ24381	PF07278	Protein of unknown function (DUF1441)							10	3	0.5	Proteobacteria
Gene_ID_55203	ACU63043;AFL79812;AEW03243;AFL83495;AEA42905;ADY28297;ABG59302;AGA77745;AEV31801;ACT93257	NA								10	4	0.5	Bacteroidetes
Gene_ID_55802	CCU71610;ADT88308;ABD79969;CAV26603;ABM04608;ADZ89639;CAQ79196;AAZ26985;AEX99847;AEF55178	PF04828	Glutathione-dependent formaldehyde-activating enzyme	GO:0008152	metabolic process			GO:0016846	carbon-sulfur lyase activity	10	3	0.5	Proteobacteria
Gene_ID_58872	CAM62132;AEV75658;ABP47062;ABG09323;ABN99005;AEF42718;ACC41590;CCF62331;ABL92472;AFC48668	PF12833;PF12625	Helix-turn-helix domain;Arabinose-binding domain of AraC transcription regulator, N-term	GO:0006355	regulation of transcription, DNA-dependent			GO:0003700;GO:0043565	sequence-specific DNA binding transcription factor activity;sequence-specific DNA binding	10	3	0.5	Actinobacteria
Gene_ID_59680	ACN13180;ABW67385;ACI21601;ACV69123;ACL04805;AEH45964;AEE15027;AEH23331;AEI14015;ABG03568	PF01980	Uncharacterised protein family UPF0066							10	3	0.5	Actinobacteria;Deferribacteres;Firmicutes;Nitrospirae;Proteobacteria;Thermodesulfobacteria
Gene_ID_65223	ACD74560;ACU50307;ABX64356;ACO02959;AAX76506;ABY40350;AEM20634;AEU08306;CAJ13328;ABQ62356	NA								10	4	0.5	Proteobacteria
Gene_ID_67271	ABW20004;ADU75509;ADL53163;AFL98816;ADU27841;ADO37287;ABN53045;ADY56518;ACL21992;AGX44639	PF12833;PF00072	Helix-turn-helix domain;Response regulator receiver domain	GO:0006355;GO:0000160	regulation of transcription, DNA-dependent;phosphorelay signal transduction system			GO:0003700;GO:0043565	sequence-specific DNA binding transcription factor activity;sequence-specific DNA binding	10	5	0.5	Firmicutes
Gene_ID_77154	ACL03146;ADG82107;ACV61280;ABC19947;ACX52996;ACN16439;ABI68525;AFV12692;AEG13775;AGL00379	NA								10	5	0.5	Firmicutes;Proteobacteria
Gene_ID_86602	CCG33823;AFT66942;CAL63308;ACD27734;ABX35377;ABK48266;ABC31709;AHC79167;ABE32714;AFJ02096	NA								10	4	0.5	Proteobacteria
Gene_ID_88195	AGK99834;ACO03339;BAK70522;ADV43638;ACL72860;AFZ45142;AAM31989;AEM48365;AGF82601;ADP72041	PF01420	Type I restriction modification DNA specificity domain	GO:0006304	DNA modification			GO:0003677	DNA binding	10	2	0.5	Aquificae;Bacteroidetes;Cyanobacteria;Euryarchaeota;Firmicutes;Proteobacteria
Gene_ID_89709	AEE26493;ACM21162;ABP78332;ABV10574;AFR36148;BAN56609;CCB70310;AEP10302;ABV64318;AFY03264	PF00270	DEAD/DEAH box helicase					GO:0003676;GO:0005524	nucleic acid binding;ATP binding	10	1	0.5	Bacteroidetes;Firmicutes;Proteobacteria
Gene_ID_91877	AEA44183;ABG58325;AEI47114;AEL24144;AGA78244;AFK04655;ADR22924;ADB36540;AEW02708;AFL83982	PF01035	6-O-methylguanine DNA methyltransferase, DNA binding domain	GO:0006281	DNA repair			GO:0003824	catalytic activity	10	3	0.5	Bacteroidetes
Gene_ID_92608	CCB65518;ACD27733;ABM20259;ABX35378;ABF09912;AFJ02095;ABD79472;CBL44754;AHC79168;CAL63309	PF00899;PF14457;PF14464	ThiF family;Prokaryotic E2 family A;Prokaryotic homologs of the JAB domain					GO:0003824	catalytic activity	10	3	0.5	Proteobacteria
Gene_ID_109959	BAL69061;AGK70859;ABN44409;BAH87759;AGU77869;ACU93472;AGU81800;AGU76028;BAM23613;ABV09229	PF08241	Methyltransferase domain	GO:0008152	metabolic process			GO:0008168	methyltransferase activity	10	3	0.5	Bacteroidetes;Firmicutes
Gene_ID_113690	ADX67680;CAL43676;CCB68945;ABQ06409;ACT94066;ACU02383;AEW86257;CCG53664;AFD08477;ADZ80761	PF00892	EamA-like transporter family			GO:0016021;GO:0016020	integral to membrane;membrane			10	3	0.5	Bacteroidetes
Gene_ID_119780	ABQ60285;AEQ08556;ABX62021;ADZ86902;AEW17899;ACO00738;ABY38051;AEW13168;ADZ66038;CAJ10923	PF03349	Outer membrane protein transport protein (OMPP1/FadL/TodX)							10	4	0.5	Proteobacteria
Gene_ID_120996	ACL06687;ABE36740;AGU52927;AGW90615;BAH75756;ABD40397;ABM56674;ABS65263;ADP14707;ACB07576	PF13458	Periplasmic binding protein							10	4	0.5	Euryarchaeota;Korarchaeota;Proteobacteria
Gene_ID_122517	AEH36932;AGB15605;AGN01470;AEN05317;AGB36086;ADD04513;ADB59263;AGB33382;AFZ73428;AFO56963	NA								10	4	0.5	Euryarchaeota;unclassified Archaea.
Gene_ID_124740	CCC81829;AET33233;ACB39293;ABP50795;AAL64318;ABL87354;ABO08856;ADY00709;ADN51463;AFA39037	PF02665	Nitrate reductase gamma subunit	GO:0055114	oxidation-reduction process	GO:0009325	nitrate reductase complex	GO:0008940	nitrate reductase activity	10	4	0.5	Crenarchaeota
Gene_ID_131871	AEM69226;AFK02201;ADB40641;ABJ86082;ADR23592;ACT91294;CCB68593;AEE54047;AEW02918;AEI47011	PF01569	PAP2 superfamily			GO:0016020	membrane	GO:0003824	catalytic activity	10	3	0.5	Acidobacteria;Bacteroidetes
Gene_ID_132830	ABS64994;AAZ47360;CAW27423;ABX33126;AFU44866;AFM64728;ABF09183;CAL60730;AHC65349;ACM33596	PF01252	Signal peptidase (SPase) II	GO:0006508	proteolysis	GO:0016020	membrane	GO:0004190	aspartic-type endopeptidase activity	10	3	0.5	Proteobacteria
Gene_ID_133590	ABW31334;AFY32740;ADN15807;AFZ01387;AFY80804;AFY57456;AFZ21599;ACK69589;AFY44271;ACC79819	PF09684	Phage tail protein (Tail_P2_I)							10	4	0.5	Cyanobacteria
Gene_ID_135185	BAM86856;BAC53134;ABQ36852;ADV12156;ABM59022;ADU44863;AGB45663;BAB49029;AEH87862;BAL74135	PF03088;PF02653	Strictosidine synthase;Branched-chain amino acid transport system / permease component	GO:0009058;GO:0006810	biosynthetic process;transport	GO:0016020	membrane	GO:0016844;GO:0005215	strictosidine synthase activity;transporter activity	10	3	0.5	Proteobacteria
Gene_ID_136712	AEM84982;ACZ83357;AFU04457;ACU69889;ADI08278;CBG71434;ADP80515;BAC72165;BAJ29006;CCH33225	PF02518;PF07730	Histidine kinase-, DNA gyrase B-, and HSP90-like ATPase;Histidine kinase	GO:0000160	phosphorelay signal transduction system	GO:0016021	integral to membrane	GO:0000155;GO:0046983	phosphorelay sensor kinase activity;protein dimerization activity	10	4	0.5	Actinobacteria
Gene_ID_136972	AGX04546;ADL04032;AGP42041;AFZ68004;ACT19091;CCG02490;ACB77662;ACM18671;AFU57648;ACO45979	NA								10	2	0.5	Actinobacteria;Deinococcus-Thermus;Firmicutes;Proteobacteria;Thaumarchaeota;Verrucomicrobia
Gene_ID_137003	AFZ73785;CCC41185;ACM58586;ADE05009;AGB32805;CCQ33398;CCQ35920;AAG19860;AEN06031;AAV48242	PF01609	Transposase DDE domain	GO:0006313	transposition, DNA-mediated			GO:0004803;GO:0003677	transposase activity;DNA binding	10	3	0.5	Euryarchaeota;unclassified Archaea.
Gene_ID_139766	ADY34585;ACU03977;AAO78086;ADV42866;ABR42679;ABR40985;ADY36685;ADK96563;AFL76587;CBW23070	NA								10	5	0.5	Bacteroidetes
Gene_ID_140173	ABE44389;ACD26777;ABE37041;ACS61946;AGG88988;ABF08374;ABO54649;ABB05640;ABX19461;ABM42404	PF13700;PF01526	Domain of unknown function (DUF4158);Tn3 transposase DDE domain	GO:0006313	transposition, DNA-mediated			GO:0004803	transposase activity	10	4	0.5	Proteobacteria
Gene_ID_142797	AFZ57448;AFZ03321;BAB73730;ACC80467;ABA20758;AFZ53823;ACL43962;AFY34446;AFY78663;AFY46617	PF00027	Cyclic nucleotide-binding domain							10	5	0.5	Cyanobacteria
Gene_ID_145732	AFJ56973;AFY19853;ACA75638;AGN82423;BAN55513;AGZ35483;AAY91780;AAY36555;AHC33456;AGL84343	PF02583	Metal-sensitive transcriptional repressor							10	1	0.5	Proteobacteria
Gene_ID_147011	ADG77568;CCF61859;BAD55833;AFT99117;ADJ42136;AEF40444;BAJ27183;AFO73845;AGT80974;ACU71492	PF01734	Patatin-like phospholipase	GO:0006629	lipid metabolic process					10	3	0.5	Actinobacteria
Gene_ID_147162	AEB44985;ACV80146;AEB11648;AEF40168;ADU47494;ABW16366;BAJ74173;BAN03567;ABR69171;ABK53135	PF00251	Glycosyl hydrolases family 32 N-terminal domain							10	3	0.5	Actinobacteria;Deinococcus-Thermus;Proteobacteria
Gene_ID_147251	EAR00139;ADY27888;AFL81666;AEE20015;EAR14965;AEM69376;ADV49933;CAL65503;EAQ41652;AEG99992	PF04542;PF08281	Sigma-70 region 2;Sigma-70, region 4	GO:0006355;GO:0006352	regulation of transcription, DNA-dependent;DNA-dependent transcription, initiation			GO:0003700;GO:0003677;GO:0016987	sequence-specific DNA binding transcription factor activity;DNA binding;sigma factor activity	10	4	0.5	Bacteroidetes
Gene_ID_152900	AFV75126;AFZ67903;AEG33448;AEV15110;AAS82218;BAD70850;ADW21292;ADD29524;ADH63464;AFH39696	PF00589	Phage integrase family	GO:0006310;GO:0015074	DNA recombination;DNA integration			GO:0003677	DNA binding	10	3	0.5	Deinococcus-Thermus
Gene_ID_5384	ACD94989;ABD81206;AHC76421;CAI89061;AFU97790;AEC19639;AEY01905;CCH12046;AFM64650;ADT69558;CCU70999;AAZ97278	PF05275	Copper resistance protein B precursor (CopB)	GO:0006878	cellular copper ion homeostasis	GO:0009279	cell outer membrane	GO:0005507	copper ion binding	12	5	0.5	Proteobacteria
Gene_ID_6957	ACZ31142;ABV97147;ADJ42433;AGT81276;AFO74147;ADB33947;AGW41832;ACU83922;AGL19208;BAK36501;AFV90797;ACQ79915	PF02894;PF01408	Oxidoreductase family, C-terminal alpha/beta domain;Oxidoreductase family, NAD-binding Rossmann fold	GO:0008152;GO:0055114	metabolic process;oxidation-reduction process			GO:0016491	oxidoreductase activity	12	4	0.5	Actinobacteria
Gene_ID_7274	ACT09030;AEU37473;ABW68531;AEO74724;ADU66433;ADV47580;ADB19084;CAD86406;AGA85662;EGB14704;CCH12411;CCK78352	NA								12	5	0.5	Acidobacteria;Bacteroidetes;Chrysiogenetes;Planctomycetes;Proteobacteria
Gene_ID_13449	ADG82688;AEG14287;ABC19183;AGL01250;AEG60566;AFV11515;ABB15178;BAF59219;ACA59860;ACV62012;AEF94136;ABO50224	PF01258	Prokaryotic dksA/traR C4-type zinc finger					GO:0008270	zinc ion binding	12	4	0.5	Firmicutes
Gene_ID_17044	AEV98677;ABM11837;AGS69473;ABD88904;AAK89728;BAD56283;ACR12520;BAM88921;ADI09956;ACS86843;AEC21912;ACR29397	PF00501	AMP-binding enzyme	GO:0008152	metabolic process			GO:0003824	catalytic activity	12	3	0.5	Actinobacteria;Bacteroidetes;Proteobacteria
Gene_ID_18947	AEB51947;AGQ93944;CCU70786;ACX87196;ADJ64393;AAO57394;AFM35311;ABE58557;ABF08356;AEG01600;ADU98035;ACA74080	PF00078	Reverse transcriptase (RNA-dependent DNA polymerase)							12	3	0.5	Proteobacteria
Gene_ID_19283	ACQ82401;AGZ42583;AGM03392;AFU02147;AEA26867;AGT85319;ADB34041;ACU74992;CCF65331;AEM83668;AFO78191;ADJ46479	PF01243	Pyridoxamine 5'-phosphate oxidase	GO:0055114	oxidation-reduction process			GO:0004733;GO:0010181	pyridoxamine-phosphate oxidase activity;FMN binding	12	3	0.5	Actinobacteria
Gene_ID_22312	AEE20217;AFL82090;AEM72102;AEH02249;CCB69717;CAL42944;AFD09462;ABQ05829;ADV51427;EAR01205;ADY30795;EAP86443	PF12867	DinB superfamily							12	4	0.5	Bacteroidetes
Gene_ID_45374	ADV50651;AEM70133;CCB70078;ABG59544;AFD07871;AGH94434;ADQ16478;AEE51500;ADY52019;CCG53872;AFK02070;ABQ05206	PF06445	GyrI-like small molecule binding domain							12	3	0.5	Bacteroidetes;Proteobacteria
Gene_ID_45502	BAB73985;AFZ58642;BAG03971;ADN12920;AFY27556;AGY60237;AFZ29984;AFY59933;AFZ01814;AFY76726;ACK72939;ACL45037	PF04101	Glycosyltransferase family 28 C-terminal domain	GO:0005975;GO:0030259	carbohydrate metabolic process;lipid glycosylation			GO:0016758;GO:0030246	transferase activity, transferring hexosyl groups;carbohydrate binding	12	4	0.5	Cyanobacteria
Gene_ID_50638	BAI60672;AEG19177;AFA48856;ADN36395;CAJ37077;ACL16217;AFV23547;CDG65875;AGB48592;AGF56918;ABN58183;ADI73852	PF03358	NADPH-dependent FMN reductase					GO:0016491	oxidoreductase activity	12	4	0.5	Euryarchaeota;Firmicutes
Gene_ID_61477	ADI04161;CCH34639;CAM04040;AFU01905;CAI37919;ADB48828;CCF63900;CCB78384;BAD57921;BAC72504;BAN00889;AAZ27645	PF13460	NADH(P)-binding							12	6	0.5	Actinobacteria;Proteobacteria
Gene_ID_62448	ADY28889;AEM70181;AEH00713;AGC76261;CAL68375;EAR16779;EAR03010;ADF50697;AEE19279;EAP87524;ADV48528;AFL81045	PF13279	Thioesterase-like superfamily							12	4	0.5	Bacteroidetes
Gene_ID_67773	AEF93054;ACA58665;ABC18477;ADG81100;BAF58387;AGK99780;AEG58532;AFV12842;ACV61190;ABB15673;ABO48705;AEG13863	PF01288	7,8-dihydro-6-hydroxymethylpterin-pyrophosphokinase (HPPK)	GO:0009396	folic acid-containing compound biosynthetic process			GO:0003848	2-amino-4-hydroxy-6-hydroxymethyldihydropteridine diphosphokinase activity	12	3	0.5	Firmicutes
Gene_ID_90482	ABM61467;ADE12080;ACV34064;AEG02369;AEM47936;ABC99101;AGA91892;ACL72379;AEJ02979;ADE14065;ABP79107;ABR71943	PF01934	Protein of unknown function DUF86							12	2	0.5	Cyanobacteria;Proteobacteria
Gene_ID_92679	AFZ19002;AFZ10376;AFZ60761;AFY43378;AFY32231;ABA23059;ACC83636;AFY55828;AFZ35981;AFZ15358;AFY37395;ADI64218	PF00512;PF00672;PF02518	His Kinase A (phospho-acceptor) domain;HAMP domain;Histidine kinase-, DNA gyrase B-, and HSP90-like ATPase	GO:0007165	signal transduction	GO:0016021;GO:0016020	integral to membrane;membrane	GO:0000155;GO:0004871	phosphorelay sensor kinase activity;signal transducer activity	12	4	0.5	Cyanobacteria
Gene_ID_92863	AEU05220;ABQ61057;AEM17552;ACU47208;AHB02616;CAJ10143;ABY37290;ACN99997;ADZ86141;ABX61291;ABS12927;AAX73594	PF07886	BA14K-like protein	GO:0009405	pathogenesis					12	5	0.5	Proteobacteria
Gene_ID_99791	ADX66890;ADQ16127;ACU93072;ACU61882;ACU07774;AGC41306;ABQ07883;ADZ11765;ADZ77387;AFD56754;AEK23029;ADY52785	PF00583	Acetyltransferase (GNAT) family					GO:0008080	N-acetyltransferase activity	12	3	0.5	Bacteroidetes
Gene_ID_100777	ACY15541;AEI48686;AEL25937;AFM12771;EAQ41809;AGC75436;ADB38448;ADE53658;AEE51404;AEW85308;CCG53362;CCB70108	PF03150	Di-haem cytochrome c peroxidase	GO:0055114	oxidation-reduction process			GO:0016491	oxidoreductase activity	12	2	0.5	Bacteroidetes;Proteobacteria;Spirochaetes;Verrucomicrobia
Gene_ID_102077	ACV38386;ABV10731;AFJ25638;AEL09776;AGY37348;ACU93468;CBZ01456;CBN87251;AGY39319;ACV50482;AEH55138;CCB94094	PF03083	Sugar efflux transporter for intercellular exchange							12	2	0.5	Actinobacteria;Bacteroidetes;Firmicutes;Fusobacteria;Proteobacteria
Gene_ID_106176	ABM29026;BAH77877;ABB40103;ADP86068;EGB13587;CCK78708;AAS95458;EGJ48821;AFM22816;ABK15742;ABZ77915;AGG33697	PF12849	PBP superfamily domain							12	2	0.5	Proteobacteria
Gene_ID_113414	AEV32998;AEL26626;EAP86409;AGA76797;ABQ05156;AFL96301;AGC78332;AFL79567;AEE20461;AFM03213;CAL66490;ADF52929	PF00924	Mechanosensitive ion channel	GO:0055085	transmembrane transport	GO:0016020	membrane			12	3	0.5	Bacteroidetes
Gene_ID_114269	BAD56819;AEK37078;AGZ38551;AGS67493;BAJ33071;ABS04110;ADG78405;AEV85285;CBT75749;ACU96946;ABY21854;AEA28378	PF12681	Glyoxalase-like domain							12	4	0.5	Actinobacteria
Gene_ID_122149	AEQ53596;AFU44890;ABM16701;BAB52393;ACC74002;CAI06376;AGA26502;AGW90344;ABF08156;ABJ88545;ACB33050;ACK53154	PF00589	Phage integrase family	GO:0006310;GO:0015074	DNA recombination;DNA integration			GO:0003677	DNA binding	12	6	0.5	Acidobacteria;Actinobacteria;Planctomycetes;Proteobacteria
Gene_ID_125253	ADG41262;AHA79512;BAM55645;BAH17355;ABX75728;ABQ87807;CAB15585;AGV11500;AGG62979;AFQ59419;ADM39542;BAN76649	PF00535;PF04464	Glycosyl transferase family 2;CDP-Glycerol:Poly(glycerophosphate) glycerophosphotransferase			GO:0016020	membrane	GO:0047355	CDP-glycerol glycerophosphotransferase activity	12	4	0.5	Actinobacteria;Euryarchaeota;Firmicutes;Proteobacteria
Gene_ID_125747	ACX79397;ACS24168;AEV19577;BAD75713;AGT32302;AGE22567;AFH60320;ADP73680;AEH46934;ACJ32936;ADU94367;ADI27099	PF05685	Putative restriction endonuclease							12	4	0.5	Firmicutes
Gene_ID_126077	AFL83344;CAL65896;ACF44075;AEH02731;AEM71446;AFM04856;ADY52988;AEL27179;CAL43310;AEE20866;AFL79612;ADR23391	PF12844	Helix-turn-helix domain							12	4	0.5	Bacteroidetes;Chlorobi
Gene_ID_126147	AFN78922;AGQ01063;ABS15933;AGP96720;AHC65274;BAK77760;ABM23970;ACM32622;ABM41588;CAW27350;CAJ24014;AFV84712	PF01022	Bacterial regulatory protein, arsR family	GO:0006355	regulation of transcription, DNA-dependent			GO:0003700	sequence-specific DNA binding transcription factor activity	12	3	0.5	Proteobacteria
Gene_ID_130723	ABG57345;ADQ17057;ABQ05996;ADZ81141;ADF53785;ACU60987;AGA79372;AEW01653;AGC75980;ADY52248;AFD07255;CCB85897	PF07508;PF00239	Recombinase;Resolvase, N terminal domain	GO:0006310	DNA recombination			GO:0000150;GO:0003677	recombinase activity;DNA binding	12	2	0.5	Bacteroidetes;Chlamydiae
Gene_ID_130775	AFY40825;BAB76923;AFZ59175;AFY30880;AFY54699;AFZ02029;AFW95331;ACA99493;ACL44516;ADI66038;AFY47782;AFZ50812	NA								12	5	0.5	Cyanobacteria
Gene_ID_132796	ACI10020;CAQ89581;ACF92790;BAI24166;AER33628;AFN31140;ADR26343;CAS10089;AEE57515;AFJ47297;CAX60741;ACB02427	NA								12	3	0.5	Proteobacteria
Gene_ID_134949	AEE97935;ADL68353;ABY92557;ABZ85381;ABN52841;AEV70161;ADU75403;ADD02636;ADL53629;ADN55228;AFC63690;ACL77118	PF05709	Phage tail protein							12	2	0.5	Firmicutes
Gene_ID_135022	ADW07234;AGJ53241;AHC26950;ADD43942;AGK76072;ACZ87610;ADU08833;BAG21313;ADI12461;AEM85632;AGI89616;ACU74428	NA								12	5	0.5	Actinobacteria
Gene_ID_135972	AFK17814;ACV46331;ACM56777;AHB65811;AFZ73606;AGN01032;AEN06085;ACV11390;AEM57022;AAV45749;CCQ35282;AGB37590	PF00582	Universal stress protein family	GO:0006950	response to stress					12	4	0.5	Euryarchaeota;unclassified Archaea.
Gene_ID_138283	AEF47911;CAO95450;CAQ82818;ABV43817;ADZ41226;AEF52863;AGQ30185;AGE16131;AGP46494;AGO57470;AEG30570;CAL10882	NA								12	3	0.5	Proteobacteria
Gene_ID_143547	ABS65976;AEI01453;ACB81217;ACI91366;ABS15877;ABL69636;ABQ39272;ACI50829;ABS62841;BAI96859;ACV75863;ABG65194	NA								12	2	0.5	Proteobacteria
Gene_ID_145385	ACK71140;AFM03735;ACT93259;AEE48825;AEW01763;ADY52330;ADB38552;ABG61027;AEL25538;AFD08286;ADR22218;AFK04099	NA								12	6	0.5	Bacteroidetes;Cyanobacteria
Gene_ID_146076	AGB39150;CCQ36271;AFZ74467;CAI48893;AFK18232;AFO56674;ADJ14179;ADD06611;AEH37705;AGB17468;ACM57216;AGB32192	PF02630	SCO1/SenC							12	4	0.5	Euryarchaeota
Gene_ID_146675	ADF51469;AFL81715;CCB69965;BAJ64636;AEG99953;CAL65566;AEW87332;ADV46964;CCG52687;AGC75216;AEE20059;EAP86837	PF00534	Glycosyl transferases group 1	GO:0009058	biosynthetic process					12	4	0.5	Bacteroidetes;Chloroflexi;Proteobacteria
Gene_ID_146874	AEA44697;AFD07720;AEW22125;ADQ18013;AEE54349;AFL84200;ACT95704;CCB70973;ADZ79758;ADR23669;ACU05159;EAR15050	PF02518;PF07730;PF13424	Histidine kinase-, DNA gyrase B-, and HSP90-like ATPase;Histidine kinase;Tetratricopeptide repeat	GO:0000160	phosphorelay signal transduction system	GO:0016021	integral to membrane	GO:0000155;GO:0046983	phosphorelay sensor kinase activity;protein dimerization activity	12	4	0.5	Bacteroidetes
Gene_ID_146983	ADV00565;AGN82906;ABM43051;ABM31327;ABK47517;ABX35336;ACD27772;AHC79132;ACM34930;CAD16290;BAK87727;ABX16036	PF04956	TrbC/VIRB2 family							12	4	0.5	Proteobacteria
Gene_ID_152091	ACF11503;AGF77536;CAG36085;ACS79908;ABK99471;ADW16816;EGB14481;ACU88748;ABB37996;ABA87760;ACV69648;ADD69275	PF00881	Nitroreductase family							12	5	0.5	Chlorobi;Deferribacteres;Proteobacteria
Gene_ID_152569	ABQ06968;ADB40008;ADZ80862;ACU59585;ABG59351;ADF51897;AEV97808;ACU06039;ABB23937;ACT92598;AFD07675;ACF11466	PF13460	NADH(P)-binding							12	4	0.5	Bacteroidetes;Chlorobi
Gene_ID_1118	BAD60469;AHD21358;ADI08279;BAG19272;AEN13299;ABG93755;AFR08021;AFU06312;BAC69697;CCG01684;AGM07023;ACU74055;CCF66256;AGI87080	PF03061	Thioesterase superfamily							14	6	0.5	Actinobacteria
Gene_ID_1147	ADX47528;AEF88851;CAP52462;ABQ28185;CAL74722;ABP80833;BAM87410;ADG66905;ADG10181;ACE03304;CCH88519;ADM08781;ADZ72016;ACE84072	PF13289	SIR2-like domain							14	5	0.5	Actinobacteria;Chlorobi;Planctomycetes;Proteobacteria
Gene_ID_5992	AFU02660;BAD58653;AFR09428;ADW03747;ABD12650;CCF63568;ADD43979;ADB32985;CCH28856;AGJ56926;AGI88393;CAJ61798;ABW12964;ACQ82345	PF01638	HxlR-like helix-turn-helix							14	3	0.5	Actinobacteria
Gene_ID_14782	CAR54546;ABF79592;ABR69603;CAJ49401;ACD20250;ABB12572;ABX35956;AEF90443;CAL96326;BAK67552;ABK10389;ACA93021;AFE11046;ADZ92392	PF00583	Acetyltransferase (GNAT) family					GO:0008080	N-acetyltransferase activity	14	4	0.5	Proteobacteria
Gene_ID_15079	ADQ16560;AGC78056;AEH02610;ADV51165;AEE20677;ADY52208;AEL26844;AFM05052;EAP86392;AFC23285;ADY30713;AGA77373;ADF51086;AEM70378	PF00027	Cyclic nucleotide-binding domain							14	4	0.5	Bacteroidetes
Gene_ID_28331	ACV27204;AFL85550;ADY51327;EAR14432;AEM69837;ADR21032;ADY30939;AEV31823;ADV47401;ADZ80198;EAR01580;ABQ05240;ACU07245;AEL28071	NA								14	5	0.5	Bacteroidetes;Proteobacteria
Gene_ID_32107	ADC74583;AFY00895;ADN77450;AHC32798;AGU84249;AGY58868;AFY72987;AFY42916;CAG75821;ABA57793;CBG71178;ACX87515;ADN37242;AFM13999	NA								14	3	0.5	Actinobacteria;Chloroflexi;Cyanobacteria;Euryarchaeota;Firmicutes;Proteobacteria;Spirochaetes
Gene_ID_32168	AFZ08296;AFZ01566;AFZ14164;AFY65606;AFY88505;AFY36021;ABA21898;AFZ29369;ABD00847;AFZ57120;ACC84773;BAB76687;AFY76693;AFZ48043	PF03713	Domain of unknown function (DUF305)							14	5	0.5	Cyanobacteria
Gene_ID_32228	CAE76858;CBZ49419;ADI39035;ACJ26857;AEG73510;ADK69960;CBW53931;AFZ02642;CBH40610;AFM04217;ACX99912;ADU22992;AGM24641;AGU83519	PF09553	Eco47II restriction endonuclease	GO:0009307	DNA restriction-modification system			GO:0009036;GO:0003677	Type II site-specific deoxyribonuclease activity;DNA binding	14	4	0.5	Bacteroidetes;Chlamydiae;Cyanobacteria;Firmicutes;Proteobacteria;Tenericutes
Gene_ID_35158	ADI36374;ACF47192;ABL64182;ABB24912;ACF12403;ACE05352;ACG74748;ACD91451;ACL66933;ADO82017;ABP37721;ACF44985;ABC83220;ABS27743	PF06968;PF04055	Biotin and Thiamin Synthesis associated domain;Radical SAM superfamily					GO:0003824;GO:0051536	catalytic activity;iron-sulfur cluster binding	14	4	0.5	Chlorobi;Euryarchaeota;Fusobacteria;Proteobacteria
Gene_ID_38755	AEN72086;AFM24230;ADK83817;ACU88466;ACN14742;AEI68921;ADY58184;ACL06678;ABC77726;ABA87348;AEB09143;ACX75085;AEH44806;ACY47047	PF02080;PF02254	TrkA-C domain;TrkA-N domain	GO:0006813	potassium ion transport			GO:0008324	cation transmembrane transporter activity	14	4	0.5	Bacteroidetes;Fibrobacteres;Planctomycetes;Proteobacteria;Thermodesulfobacteria
Gene_ID_67982	BAK99829;AFZ55809;ABA58338;AFY47155;ADI83819;AFY54249;ACC80112;AEY65521;AGB49817;AFY33609;ACL75855;BAH45194;ACY16160;AFY37037	NA								14	3	0.5	Cyanobacteria;Euryarchaeota;Firmicutes;Proteobacteria
Gene_ID_68624	BAL00934;ADL34004;ACV55952;ACU94804;ABX81081;BAK46323;ADU23602;ADU28145;EFE29009;AFA48697;ADZ84748;BAN76411;BAK45060;ACV21180	PF00698	Acyl transferase domain							14	4	0.5	Actinobacteria;Firmicutes;Tenericutes
Gene_ID_77167	AFL80582;AEW85095;ADV48585;AEE19405;ADZ79005;EAR02939;AEH02350;ADY28983;ABQ07444;EAP87650;AGC76406;ABE40145;ADF50644;CAL68329	PF13460	NADH(P)-binding							14	5	0.5	Bacteroidetes;Proteobacteria
Gene_ID_77875	AGS72069;CBG69722;CCB77130;ADW03144;AEN12637;AEY91979;ADI06587;BAG18717;AGK80375;AGI87610;AEM81683;BAC70354;AGJ57574;AGF66135	PF13083	KH domain							14	2	0.5	Actinobacteria
Gene_ID_78862	AEW17980;ACO00661;AEU05883;ABS15071;AEM18215;ADZ65954;ACU47857;AHB02118;ABY37975;AEW13247;ACD72351;ADZ86821;ABQ61257;ABX61946	PF00565	Staphylococcal nuclease homologue							14	6	0.5	Proteobacteria
Gene_ID_85165	BAD47184;AFH48701;ADY52416;AEE49579;AEW01760;CBW21039;ADQ19070;AFD06156;CAH06145;ADZ79802;AFL79288;ACU03806;AGA78291;ACU64062	PF00149;PF13360	Calcineurin-like phosphoesterase;PQQ-like domain					GO:0016787	hydrolase activity	14	5	0.5	Bacteroidetes;Ignavibacteriae
Gene_ID_91630	ABZ84976;ACB84758;AEG59402;ADG83301;AGL00823;ACA60558;ACV63999;BAD39460;ABO51016;ABC18906;ACX52672;AEG16195;BAF59048;AEF94735	PF06144	DNA polymerase III, delta subunit	GO:0006260	DNA replication	GO:0009360	DNA polymerase III complex	GO:0003887;GO:0003677	DNA-directed DNA polymerase activity;DNA binding	14	4	0.5	Firmicutes
Gene_ID_99045	EAR15061;AFY58893;AFN75269;AEE20322;CCG03821;ABJ82624;ACB53922;ACA17250;AFY89282;BAN34125;AFY70203;AFW94677;AEI67822;ADV50299	PF00924	Mechanosensitive ion channel	GO:0055085	transmembrane transport	GO:0016020	membrane			14	4	0.5	Acidobacteria;Actinobacteria;Bacteroidetes;Cyanobacteria;Ignavibacteriae;Proteobacteria
Gene_ID_104051	CBG73313;ADG99441;AEH09373;ADP82249;ACR12761;BAB05566;CAM63646;ACC80704;AGL15971;ABW12886;CAJ62717;AEV19299;AGT09201;AEB44395	PF00198	2-oxoacid dehydrogenases acyltransferase (catalytic domain)	GO:0008152	metabolic process			GO:0016746	transferase activity, transferring acyl groups	14	5	0.5	Actinobacteria;Cyanobacteria;Firmicutes;Proteobacteria
Gene_ID_123114	ACB51119;AFU05927;ABW31039;CCF65913;AFY56852;ABG30792;ACU60748;BAD57148;ADZ77838;ADJ29434;EAR15070;AFD06725;ADK82604;AFY36890	PF13460	NADH(P)-binding							14	5	0.5	Actinobacteria;Bacteroidetes;Cyanobacteria;Proteobacteria;Spirochaetes
Gene_ID_123218	ABL89622;CAN92500;AEI13476;ADB48653;ABN96197;ABG63688;BAK33720;AEE44548;ABG06517;BAH40438;ADB74133;AGA27390;ADG75736;AGP35529	PF08327	Activator of Hsp90 ATPase homolog 1-like protein	GO:0006950	response to stress					14	3	0.5	Actinobacteria;Gemmatimonadetes;Planctomycetes;Proteobacteria
Gene_ID_124646	AGF66768;ADP83679;BAH53598;ABY22360;AEM84182;CBG75972;ACY96317;ABG96687;CCG04295;ABL79756;AFP38433;AFU05910;BAN00593;AEY92613	PF01557	Fumarylacetoacetate (FAA) hydrolase family	GO:0008152	metabolic process			GO:0003824	catalytic activity	14	5	0.5	Actinobacteria
Gene_ID_125409	AGI90587;AEM88257;AEN11030;BAC72157;AGJ57277;CBG67698;BAJ26919;AGK78057;AGF59977;AGS66989;AEY85755;ADW03418;BAG19765;CCB75994	NA								14	4	0.5	Actinobacteria
Gene_ID_126821	AEE50028;ACU59953;ACT95821;ADB42169;ADY62364;EAR02005;AEL28321;ADQ16875;AEM72377;EAR15163;ADB16980;ADG67802;AEI46980;AFK02385	PF13646	HEAT repeats							14	5	0.5	Bacteroidetes;Planctomycetes
Gene_ID_127951	ABV05600;ADA74385;AGN88232;CAL17256;AGQ75751;ACS86124;AAP19424;ABF06206;AHB72026;AGM36497;AAV82459;ADF63124;ABX24171;AGR00352	PF01527	Transposase	GO:0006313	transposition, DNA-mediated			GO:0004803;GO:0003677	transposase activity;DNA binding	14	2	0.5	Proteobacteria
Gene_ID_130097	CCB69424;AFK63909;ADZ81034;ADG19652;ABG60492;ADY54347;ADB42195;AEW00385;ACU63330;ACS22142;AFD08469;AFK01547;ACT91657;CAL43011	PF02311;PF12833	AraC-like ligand binding domain;Helix-turn-helix domain	GO:0006355	regulation of transcription, DNA-dependent			GO:0003700;GO:0043565	sequence-specific DNA binding transcription factor activity;sequence-specific DNA binding	14	5	0.5	Bacteroidetes;Proteobacteria
Gene_ID_131037	ADG06789;AEV87654;BAG16841;AEA27028;CCH34716;ACU72841;CBG71487;CAJ64062;CCB75635;ADL48161;ACZ91683;CCG04843;AEY85547;BAC68914	PF13358;PF13551	DDE superfamily endonuclease;Winged helix-turn helix							14	4	0.5	Actinobacteria;Firmicutes
Gene_ID_134389	AEL25476;AFK04836;CAL67067;AFL85727;ABQ07920;AEA42169;AGA79986;CCG53211;ACU02952;ACU64124;ABG59265;AEI49291;AEM69605;ACT93726	PF04982	HPP family							14	3	0.5	Bacteroidetes
Gene_ID_137361	ACK53739;AFM32487;BAK88295;ABM42386;AEA83177;ACL73911;ABI58393;AEJ04476;CAI07491;AEB84146;AGK47102;CAP44637;ACQ94018;ADU99582	NA								14	5	0.5	Proteobacteria
Gene_ID_141458	ADW14435;ACD94583;ADV63029;ABB38732;ADJ26981;ADU62592;ADY61422;ACY15324;ADK85209;ABF89532;AEI69176;ADO70460;ABM27907;ABK19445	PF07508;PF13408;PF00239	Recombinase;Recombinase zinc beta ribbon domain;Resolvase, N terminal domain	GO:0006310	DNA recombination			GO:0000150;GO:0003677	recombinase activity;DNA binding	14	5	0.5	Chloroflexi;Planctomycetes;Proteobacteria
Gene_ID_143528	ABW29760;CAN99014;AFY39750;AFZ05002;ACC80288;AFZ58210;AFW94169;AFY52800;ADN12185;ABC27705;AFZ35787;ADI62824;AFY32134;AFY44781	PF00929	Exonuclease							14	2	0.5	Cyanobacteria;Proteobacteria
Gene_ID_144300	AFK19290;ACV47572;ADT84908;AAV45462;ADQ67283;AEH36965;CCC41182;AFO59067;CAJ53630;CAP12946;AAG18699;ACM56662;AGN00941;ACV10725	PF00884	Sulfatase	GO:0008152	metabolic process			GO:0008484	sulfuric ester hydrolase activity	14	3	0.5	Euryarchaeota
Gene_ID_144664	AEP10480;ACB35245;AFU44983;ABK99738;ABP79175;AHC32943;AFC87390;CAD84144;ABM36281;CAI06856;AAZ98773;AFL73543;ABD69094;BAN50677	NA								14	5	0.5	Proteobacteria
Gene_ID_2542	AEL24681;ADZ80555;ACU05270;ACT94776;ADY52655;ACU63261;AGA79023;AFK03160;AEV97326;ADB40385;AEI49427;AFM05661;AFL84470;ADR21081;AFD07303;ABG59722	PF01288	7,8-dihydro-6-hydroxymethylpterin-pyrophosphokinase (HPPK)	GO:0009396	folic acid-containing compound biosynthetic process			GO:0003848	2-amino-4-hydroxy-6-hydroxymethyldihydropteridine diphosphokinase activity	16	4	0.5	Bacteroidetes
Gene_ID_9216	AEW17902;ADZ66035;ABX62018;ABS14958;ABY38048;CAJ10920;ACO00735;AEW13171;ADZ86899;AEM18289;AEQ08553;AAX74317;AEU05957;ACD72422;ABQ60942;ACU47930	PF10691	Protein of unknown function (DUF2497)							16	6	0.5	Proteobacteria
Gene_ID_16769	AEE54267;ACX68418;AEN90279;ACS99731;ADF38702;ABF41099;BAB03905;AGN34650;BAH40672;AFL86366;ADE68885;ADV82999;BAH45673;BAD66046;AEV98439;AGX04673	PF12867	DinB superfamily							16	4	0.5	Acidobacteria;Bacteroidetes;Firmicutes;Gemmatimonadetes
Gene_ID_58123	ACY98007;CBG75917;AGL16068;ACM28139;AGB71342;CAJ62526;AGI86486;ADD43179;AGZ38718;AGM08590;ACS54893;ADJ45108;AFO76819;CCH27858;AGT83947;BAK37481	PF00291	Pyridoxal-phosphate dependent enzyme							16	2	0.5	Actinobacteria;Proteobacteria
Gene_ID_63929	ADB30357;ADI12782;AGZ39041;CCF63601;ACQ80745;BAG22989;BAL87155;ACY20007;ADG77660;ACZ83480;ADD43065;BAK36798;AHD20001;ADH67578;ACU37387;BAD57474	PF01042	Endoribonuclease L-PSP							16	3	0.5	Actinobacteria
Gene_ID_77074	ACV67914;ACS78643;ADI37903;AEG10661;AFV24562;ABN62445;ABK47540;AFT74938;AFS47879;ACD51395;ABZ75964;ACA60271;AFS80020;AEH14790;ABB37221;ABB30696	PF13489	Methyltransferase domain							16	5	0.5	Chlamydiae;Euryarchaeota;Firmicutes;Proteobacteria;Thaumarchaeota
Gene_ID_80207	AEH00018;AFL81560;AEW86308;EAQ99823;EAR14126;ADY28311;CCB69373;AEL25291;CCG52722;CAL43492;ABQ07978;AGC77765;AEV33574;EAP87067;AEI68898;AFD05424	PF00144	Beta-lactamase							16	4	0.5	Bacteroidetes;Proteobacteria
Gene_ID_116746	EAP88047;AEA45663;ACT92267;EAQ42776;EAR02054;AFD07297;EAR17248;ABQ05147;AFL80109;ADQ80349;CAL66555;AEH00081;AGC76417;ADV51512;ADF50620;AEV98027	PF00583	Acetyltransferase (GNAT) family					GO:0008080	N-acetyltransferase activity	16	6	0.5	Bacteroidetes
Gene_ID_121715	AGK76029;AEY88235;BAC74521;AEM82702;CCB77975;BAJ27288;CBG74444;BAG22826;ACU71136;AGI91626;ADI05541;AGJ53831;AGS68410;AEN08872;ADW06697;AGF62391	PF04686	Streptomyces sporulation and cell division protein, SsgA							16	4	0.5	Actinobacteria
Gene_ID_121977	AHC65330;CAW27403;AAF84566;ABE31748;AHC76478;AFM64708;ADP14424;ABM41514;AER55491;ABF09202;CAJ24068;CAL62135;CAP41807;ACL73907;AAM37093;CCH12102	NA								16	7	0.5	Proteobacteria
Gene_ID_125934	CAM88344;AFM32570;ACL71569;ABP73932;ABE31841;AGM35501;ADU64776;ABM43587;AGN79104;ABM23370;ACC55548;AAV81474;ADP95860;ACA72827;ABM17985;ADV55014	PF01252	Signal peptidase (SPase) II	GO:0006508	proteolysis	GO:0016020	membrane	GO:0004190	aspartic-type endopeptidase activity	16	3	0.5	Chrysiogenetes;Proteobacteria
Gene_ID_136044	AGX86973;AFZ32965;ACF10801;ABQ26058;ABQ13901;ACL03226;CAI06466;ACE03682;ABQ92258;ACM20572;ACV57650;ADI85229;ABL64161;AEC01020;ADD67338;AFZ06263	PF01850	PIN domain							16	4	0.5	Chlorobi;Chloroflexi;Cyanobacteria;Deferribacteres;Firmicutes;Proteobacteria
Gene_ID_137814	ADY38163;AFL77061;AGB29644;AEE12716;AGA80385;AAO78739;AAQ66665;ADB36193;AEE53295;AFL83240;AEH01611;AEW21344;ADY54225;CAO80055;AEV32626;ACE06274	PF00665	Integrase core domain	GO:0015074	DNA integration					16	6	0.5	Bacteroidetes;Cloacimonetes
Gene_ID_140763	ABE31737;AFM64722;CCH12116;AHC76492;AEA83184;ABS64999;ABF09189;CAJ24076;ABM41649;ABX36786;CAL62129;CAP44649;CAW27417;ADP14411;AHC65343;BAK88302	NA								16	6	0.5	Proteobacteria
Gene_ID_146316	AHC76480;AFM64710;ABF09200;AAY49112;AHC65332;CAJ24070;ABS65004;AGI07463;AER55492;ADP14422;CAL62133;CCH12104;CAP41387;AAF84568;ABM41640;CAW27405	NA								16	5	0.5	Proteobacteria
Gene_ID_146614	ADY29651;AGC76140;ADV49330;AFL80938;EAP87641;EAQ43231;AEM70848;ADF54844;AEV33016;ACU91823;AEE19745;EAR02265;EAR16002;AEH00556;AEK23639;CAL65079	PF02472	Biopolymer transport protein ExbD/TolR	GO:0006810	transport	GO:0016020	membrane	GO:0005215	transporter activity	16	4	0.5	Bacteroidetes
Gene_ID_154641	AET92524;ABI91278;ABA53270;CAH38742;ADN60147;ABN86275;ABO02861;ABM99305;AGZ30664;ABN93265;AGR68819;AAU46430;AHB04604;AFI69599;ACB68909;AEA59912	PF04542;PF08281	Sigma-70 region 2;Sigma-70, region 4	GO:0006355;GO:0006352	regulation of transcription, DNA-dependent;DNA-dependent transcription, initiation			GO:0003700;GO:0003677;GO:0016987	sequence-specific DNA binding transcription factor activity;DNA binding;sigma factor activity	16	5	0.5	Proteobacteria
Gene_ID_16244	AFY68289;ABG51514;AFW96883;AFZ09454;AFY47989;AFY44748;AFZ16007;AFZ11099;AFY56449;AFZ60419;AFY30852;ACC83983;ADI64346;AFY99229;BAB75992;AFY85951;ABA20869;AFZ31334	NA								18	6	0.5	Cyanobacteria
Gene_ID_22504	AEW19416;ABQ62575;ADH89706;AHB03395;ADZ67729;AEQ10182;AAX76123;ABY39499;AEU07645;ABS16242;ACU49631;ACD74177;AEW15461;AEM19975;CAJ12899;ADZ88596;ABX63684;ACO02319	PF03334	Na+/H+ antiporter subunit	GO:0015992;GO:0015672	proton transport;monovalent inorganic cation transport			GO:0005451	monovalent cation:hydrogen antiporter activity	18	6	0.5	Proteobacteria
Gene_ID_29157	ABS15915;ACM33600;AFU44859;ABF54281;AHC76501;AGH50423;CCH12122;AEC20359;ABF09178;BAI95367;AHC65353;ABC62976;ADM10532;AFM64732;ABS64990;ADL00964;CAW27426;CAP44949	PF01545	Cation efflux family	GO:0006812;GO:0055085	cation transport;transmembrane transport	GO:0016021	integral to membrane	GO:0008324	cation transmembrane transporter activity	18	4	0.5	Proteobacteria
Gene_ID_31312	ACU62501;AFD05642;AGA80142;ADV42471;ADV81237;EAR01176;ADY53865;ADB38081;ACU04903;AEU38390;ADQ18778;ACT92482;AEE54072;AEI46527;ADZ78548;AFL89274;ABQ07991;AEW01957	NA								18	4	0.5	Acidobacteria;Bacteroidetes
Gene_ID_38217	CAM03232;ADU47510;ABV98610;ADP78810;ADG78571;AGS67511;ACY97373;AEF40048;ABL84084;AEH08373;AEV84655;AEY93579;ABW10350;AEA26702;AGF67737;ADB51687;CAJ64703;ABD13172	PF00781	Diacylglycerol kinase catalytic domain	GO:0007205	protein kinase C-activating G-protein coupled receptor signaling pathway			GO:0004143	diacylglycerol kinase activity	18	4	0.5	Actinobacteria
Gene_ID_38900	AEL25016;AFY02423;AEV31423;ADR20475;ADO72247;AEM71072;ACX73934;ABZ93577;AGA79564;AFM04264;AFE06104;ABG57872;ADK95342;ADV50361;AEA45330;ADF53517;ABZ97210;ABQ04861	NA								18	5	0.5	Bacteroidetes;Fibrobacteres;Proteobacteria;Spirochaetes
Gene_ID_40668	ABI71800;ABD07756;ACK47954;AAN50396;BAH41689;ACE60947;AGQ75041;CBH22089;AGV73439;ACV09149;AGV17851;AEH12694;AEW71931;ADV56245;CAS12157;AEB13464;CAJ48150;AER03352	PF01420	Type I restriction modification DNA specificity domain	GO:0006304	DNA modification			GO:0003677	DNA binding	18	7	0.5	Actinobacteria;Firmicutes;Proteobacteria;Spirochaetes
Gene_ID_50179	EAP87777;ADF50376;AEH00851;CCG52040;ADV48781;EAR02814;AGC76530;AEE19140;CAL68257;AEX99664;CCB68329;EAR16612;ACU57662;ADY29138;AEM70354;CAL42139;EAQ42798;AFL80737	PF13508	Acetyltransferase (GNAT) domain					GO:0008080	N-acetyltransferase activity	18	3	0.5	Bacteroidetes
Gene_ID_51690	ABG49840;ACL45270;BAL31088;BAM50452;AGF50436;AFY85905;AFY65019;BAL27918;AFY31048;AFZ31443;BAK48919;AFY75872;BAL34257;AFZ45198;ABA23929;AFZ20191;AFZ50187;ABW29125	PF00892	EamA-like transporter family			GO:0016021;GO:0016020	integral to membrane;membrane			18	5	0.5	Cyanobacteria;Firmicutes
Gene_ID_62347	CAJ10356;AEW18456;ADZ86341;ADP71805;AEW13728;ACU47384;ABX61466;ABQ60418;ACO00192;AHB02477;ABS13210;AEQ08021;AEM17730;ABY37491;ADZ65477;AEU05398;ACD71909;AAX73793	PF13515	Fusaric acid resistance protein-like							18	9	0.5	Proteobacteria
Gene_ID_109813	AFR07794;ADB35246;ABJ86545;AFO82354;AFT98182;ADH65489;ADI09341;CCH31117;AGM09725;ABP53137;ACZ83376;ADJ50649;AGT89483;AEN14087;ABV96557;AGZ44213;BAL88063;AGA27237	PF13460	NADH(P)-binding							18	7	0.5	Acidobacteria;Actinobacteria;Planctomycetes
Gene_ID_128759	AGF61091;AFR10047;BAC67795;AEY86936;ADB29744;AEV87071;ACU70344;BAG19123;AGK77114;AGZ46038;ADW01580;ABV97282;BAJ30031;BAL87447;AEN14311;AGL13772;ADI09924;AGJ59336	PF00196	Bacterial regulatory proteins, luxR family	GO:0006355	regulation of transcription, DNA-dependent			GO:0003700	sequence-specific DNA binding transcription factor activity	18	6	0.5	Actinobacteria
Gene_ID_131598	ABF45194;AEB11050;ADD29699;ADV66927;ADR37320;AFD25779;ADW20668;AFZ66230;AEV15337;AEG32632;ACO45870;AAF10631;AFV77135;AAS82135;AFH38126;ADY26591;ADH62393;BAD70016	NA								18	5	0.5	Deinococcus-Thermus
Gene_ID_133404	AFO73891;ACZ29607;AFR47988;AEY93232;AGF67390;ACU71946;CCB76224;BAH32999;BAC73248;ADB31272;ADJ42176;AEV86674;ADZ80035;ADD45888;AGT81020;ACU39392;ADP83821;AGZ39596	PF00145	C-5 cytosine-specific DNA methylase					GO:0008168	methyltransferase activity	18	4	0.5	Actinobacteria;Bacteroidetes
Gene_ID_142131	AEV31590;AEH01008;AFL82718;AEE19266;ADY29348;ADR22551;ADV49148;AEL24126;AGA80260;AFL80635;EAQ42882;AEM70662;CAL68060;EAR16269;EAR02498;ADF54896;EAP87473;AGC77049	PF00571	CBS domain							18	5	0.5	Bacteroidetes
Gene_ID_144563	ACT92744;ACU05090;AEL28383;ABR39483;AEI50547;ADB40761;ADQ15803;ADY53907;AAO77308;AEE50991;AGA79717;ACU62936;AEW01537;ABQ07262;ADY36158;AFK04441;ADZ79434;ADF51360	PF07980;PF14322	SusD family;Starch-binding associating with outer membrane							18	5	0.5	Bacteroidetes
Gene_ID_151776	AEA45169;AEM71862;ADC66191;AGA79395;ADF53723;EAR01737;AFD06550;CCG54189;AGA33841;ADX68373;ADQ19147;ADZ80624;AEL28237;ADY51767;AEE20335;EAR16193;AEA34234;ADR22057	PF03477;PF04471	ATP cone domain;Restriction endonuclease	GO:0009307	DNA restriction-modification system			GO:0004519;GO:0003677	endonuclease activity;DNA binding	18	3	0.5	Bacteroidetes;Euryarchaeota;Proteobacteria
Gene_ID_151782	ABB57599;AFY89141;AFY66819;AFZ01556;AFZ37687;AFZ43098;AFZ21865;AFZ08293;AFZ51853;ACK72743;AFZ29377;AFY76691;BAD78216;AFY73584;ACB51051;AFY54353;ACL44360;BAB77994	PF13473	Cupredoxin-like domain							18	4	0.5	Cyanobacteria
Gene_ID_151889	AEE19108;EAP86694;EAQ41082;AFL79545;AEL27801;AFL83896;ADY52590;AGA80315;ACU04886;AGC75867;CAL66163;ADY31037;EAR16210;ADR21205;AEH00168;ADF54383;ADV50793;AEM71499	PF01475	Ferric uptake regulator family	GO:0006355	regulation of transcription, DNA-dependent			GO:0003700	sequence-specific DNA binding transcription factor activity	18	5	0.5	Bacteroidetes
Gene_ID_152961	CAI09884;AGM09711;ACY15328;AEH09878;BAD59285;ACU69439;ACB73828;CCH28375;CCB75422;ADI12569;ACY97070;CAM00219;AEM81386;CBG67915;ABD10464;ABC83626;CAN92284;ABW13365	PF13558	Putative exonuclease SbcCD, C subunit							18	2	0.5	Actinobacteria;Proteobacteria;Verrucomicrobia
Gene_ID_13649	AGC78646;AEM72299;ADV50877;AFL82503;EAR00249;AEE18199;ACU93007;CAL43658;AEH02046;ADF53181;EAQ41427;EAP88340;ADY30852;AEK23765;ABQ05139;CCG53652;CCB69860;EAR15503;CAL67149;AEW85378	PF03548	Outer membrane lipoprotein carrier protein LolA							20	5	0.5	Bacteroidetes
Gene_ID_17342	AGY58212;ACC81228;AFY42094;AFY46824;AFZ00749;AFY78767;AFY52838;BAG02909;ABA23776;AFZ19092;AFZ42913;AFY85322;AFZ11800;AFY88486;AFZ33074;AFZ54746;AFY75028;AFZ09744;AFZ57011;AFY33381	PF09827	CRISPR associated protein Cas2							20	6	0.5	Cyanobacteria
Gene_ID_50501	AEW71825;AFG43100;ABG72375;ADA76635;AAN83698;ABE10193;ABB68688;BAB38588;AAZ90854;AER92211;AAP19543;ADN49131;ABF06319;ABV08589;ACD07427;ABV19854;ABB64247;AER87292;AHA68546;BAI57615	PF07338	Protein of unknown function (DUF1471)							20	4	0.5	Proteobacteria
Gene_ID_52723	AEH88273;AEU07975;ACU49963;BAB48678;ABQ62567;ACO02633;CAJ12549;AEW16312;AEM20304;AGB45985;ABS15674;ADV12467;ABX64024;ACD73867;ADZ88934;AAX75808;AEW19078;ABY39805;ADZ68068;AEQ10506	PF00892	EamA-like transporter family			GO:0016021;GO:0016020	integral to membrane;membrane			20	6	0.5	Proteobacteria
Gene_ID_55736	AEK23100;ADH92251;AFS52760;ABU58311;ABM40452;AEI50199;ABK65186;CAP16345;AGO16922;ABQ31616;ABW66714;AER55083;AEJ03183;BAC44349;AGH39356;ADT97577;ACE03700;BAJ65193;AEG91064;AEA42596	PF07669	Eco57I restriction-modification methylase	GO:0006304	DNA modification			GO:0003824;GO:0003677	catalytic activity;DNA binding	20	5	0.5	Actinobacteria;Bacteroidetes;Chlorobi;Chloroflexi;Cyanobacteria;Nitrospirae;Proteobacteria;Tenericutes
Gene_ID_56776	ADN61991;ABN92303;ABE39528;AGA87910;CAD86450;BAC46933;ACA94228;CAK07673;CDF60951;ABO56264;ABD26641;ABC32930;CAR51430;ABK11914;ABG61955;ABF78082;ABR89390;ACE83090;ACV37115;CAP44989	PF06114	Domain of unknown function (DUF955)							20	3	0.5	Proteobacteria
Gene_ID_68291	AGJ56261;AEE53379;ACT19105;CBK43348;CAN90476;ADD29136;BAN00537;CCG07251;ADI14137;BAH74955;AEI63037;ABL65925;AGP33482;ADC63504;AFL04266;ACI94760;ADW12765;AFR04816;AGG89310;ADO52915	NA								20	3	0.5	Actinobacteria;Bacteroidetes;Chlorobi;Deinococcus-Thermus;Nitrospirae;Proteobacteria
Gene_ID_129922	ADL46234;ACM28645;AGL88875;ACZ87972;ADU28797;ABD67998;AEE91731;ACN16907;AER66472;AFU01790;EDK34068;ACB85423;ADL12462;ADK79714;ADU11154;CBL57685;BAH06852;BAG27256;AET69839;AEB67920	NA								20	5	0.5	Actinobacteria;Euryarchaeota;Firmicutes;Proteobacteria;Spirochaetes;Synergistetes
Gene_ID_135183	AEI01465;ADZ68735;BAF89832;CCG08214;ACB81231;BAI96844;ABD89097;AEH87240;ABL69612;ACV75828;ACI91352;ABQ39290;ACI51385;ABS15892;ADH90162;ADU42467;ABS62825;ABS68245;AFK54042;ABG61926	PF10134	Replication initiator protein A							20	6	0.5	Proteobacteria
Gene_ID_142087	AEA44728;ACT91320;AFK05171;ADV49171;AEM70680;ADB37240;AEV98411;ABG60600;ACU64509;AFD08168;EAR02482;AEE53956;EAQ42560;ADY29558;AGC76882;EAR16257;ADQ17761;AEI48013;ADR23528;AFY74163	PF07394	Protein of unknown function (DUF1501)							20	3	0.5	Bacteroidetes;Cyanobacteria
Gene_ID_145327	AFI89616;ABE31739;AFM32481;ACS61961;AAY49116;ACX87443;ABM41646;AEJ04470;CAI07503;ACT05350;AAM37074;CAJ24073;ABS65001;ABM31156;CAP41800;AGI07457;AER55496;AAF84573;AEB84140;ACK53745	PF11284	Protein of unknown function (DUF3085)							20	5	0.5	Proteobacteria
Gene_ID_149748	BAL00919;ACZ19769;BAN77478;ADK68191;ACA73804;AFM22539;ACV54924;BAK45528;AEB07190;ACB07578;AEE48784;AEI50574;ADE57043;AEY00280;EAR02440;ACU94698;ACV50934;AER67302;ADO35341;ACV22651	PF03313;PF03315	Serine dehydratase alpha chain;Serine dehydratase beta chain	GO:0006094	gluconeogenesis			GO:0003941;GO:0051539	L-serine ammonia-lyase activity;4 iron, 4 sulfur cluster binding	20	5	0.5	Actinobacteria;Bacteroidetes;Firmicutes;Korarchaeota;Proteobacteria;Synergistetes
Gene_ID_151292	CAP44621;ABE31762;ADV01726;AFM64684;BAK88284;CAP51805;AEA83166;ADP14443;ABS65020;ABM41487;CAW27383;CAJ24051;CCH12080;AHC65308;CAL62157;ABX36803;AHC76456;AGI07478;ABF09223;ACM32643	PF11660	Protein of unknown function (DUF3262)							20	7	0.5	Proteobacteria
Gene_ID_58581	ADL55676;ACD95857;ACS80714;AGA33230;ABP33809;ADI13260;ACV33705;AGG32980;ADU39395;ACU90718;ACF10642;ABX35075;ADZ26385;ADJ27170;CAI07321;AFL74790;ADG31781;ABK43306;AEJ01190;ACF43040;AER56095;ACT16110	NA								22	3	0.5	Chlorobi;Deinococcus-Thermus;Proteobacteria
Gene_ID_60932	ACT92617;AFD09272;AGI70556;AFD56869;ADF53896;AEW84957;EAR02981;ADZ11648;AFA49907;AGC78369;ACU08572;CCG52802;ADV48544;AEV32093;AGC41187;AFR34767;AEM70210;ACU61419;ADQ81168;AEV99084;ADB37399;AFK05218	PF06993	Protein of unknown function (DUF1304)							22	7	0.5	Bacteroidetes;Firmicutes;Proteobacteria
Gene_ID_63556	CCH12088;ADV83685;AGG90932;AHC76464;AEI12679;AFJ03739;ACZ78072;ABS63447;BAH74952;ADJ22486;ABJ06404;AHC65316;ADZ89954;AFM64692;ACT14282;AEC17076;CAW27390;AEA44971;ABF09216;ADX59281;ABM41495;AGA89181	NA								22	5	0.5	Acidobacteria;Actinobacteria;Bacteroidetes;Proteobacteria
Gene_ID_81403	AGC76415;AFL80900;EAQ99804;ADV48377;CCB70905;EAQ43058;ADX67845;ADY28829;ABQ04626;AEV33860;EAP87424;CAL67987;ADQ18053;ADF54749;CCG52408;AEW86610;AEH01098;AEK22762;AEE19251;AEM70070;EAR16873;CAL44406	PF11325	Domain of unknown function (DUF3127)							22	6	0.5	Bacteroidetes
Gene_ID_97255	ADV63330;ADQ19142;EAR16922;AEW03481;AGA27799;AFL83944;ABQ03703;ADB37282;AGA78342;EAR00432;ACU64402;AEL25065;AEI47898;ADB16692;ADG68730;AEM72447;ACT92276;AEE50679;AFK04175;ABR43089;ADZ79424;AFD07175	PF14588	YjgF/chorismate_mutase-like, putative endoribonuclease							22	6	0.5	Bacteroidetes;Planctomycetes
Gene_ID_98098	ACC81355;AFY82070;BAG04320;AFZ58832;ABA19947;AFY77825;AFZ34770;AFZ46198;AFY44251;ACB50743;AFY48082;ADI64730;BAB72545;ADN15947;AFY34109;ACL44311;ACV02335;AFZ07980;AFY65856;ABG51726;AFY58056;ACK66598	NA								22	8	0.5	Cyanobacteria
Gene_ID_108855	AEM69884;ADF54446;ACF11114;AFC26393;ABP37132;ADV48201;ABB23586;CAL67954;AEH01395;EAR17036;AGC75984;AEE19672;ACD90681;ACE04556;ACF13629;AEV33469;EAP87409;AEL24633;ACF45858;EAR00576;EAQ43153;AFM04062	NA								22	6	0.5	Bacteroidetes;Chlorobi
Gene_ID_133102	ADZ78900;ACU59305;ABD26167;AEI46908;AEV33004;AEU35230;AEW21098;ACL41491;ABR40348;AAO76093;CCH88181;ADB36422;ADY50922;AGA77964;ADV83038;ACO34516;AEV99885;ACU04950;ABQ07109;ACT92766;BAJ74682;EAR14584	NA								22	4	0.5	Acidobacteria;Actinobacteria;Bacteroidetes;Proteobacteria
Gene_ID_137508	AFQ44617;AGK53597;AEV28083;ADO83384;CAJ67863;AFS77837;AFL99728;CBH21149;ACL19438;ADY13400;BAH08078;AGA68683;ABR33608;BAE85773;ADL52007;ABR47300;ACB84021;AFA48521;ADE57811;EDK35424;CBA61709;AGF54444	PF02588	Uncharacterized BCR, YitT family COG1284							22	4	0.5	Firmicutes;Fusobacteria;Spirochaetes;Synergistetes
Gene_ID_138444	AFC26620;AEL27670;AFL84895;ABG59563;AGA78871;AAN50203;AER03224;AFD07501;ADZ80126;AFH50582;ABQ07630;ABZ95710;ABZ99421;AEM72320;CAL66242;AEK22488;AFK04270;ADB39779;AEE52382;AAS69669;ADF51485;AFN74190	NA								22	1	0.5	Bacteroidetes;Ignavibacteriae;Spirochaetes
Gene_ID_145090	ABE51290;AAM31260;ABX01204;ABR55674;ABR66587;AET64652;AEG17191;ADC70453;ADL58893;ADI36399;ADP77949;ABO35750;ABR55553;ADZ10718;AEF95875;AAM03757;AEH07143;CDG64253;AEK19669;CAF30064;AAZ70250;ADE36770	PF02663	FmdE, Molybdenum formylmethanofuran dehydrogenase operon							22	5	0.5	Euryarchaeota
Gene_ID_50049	AGF54642;ACZ09159;BAK16531;ADZ82382;AEE92095;ADI67631;AGK55889;ACL20327;ADN43913;ACA40321;ADY14545;AFS77814;ACR73987;ADK67302;AFM00221;CCO09896;BAE82996;AGX06960;ABO50748;AGA69051;AEV29146;BAK98254;ADL04934;ABW18281	PF00497	Bacterial extracellular solute-binding proteins, family 3							24	6	0.5	Actinobacteria;Firmicutes;Fusobacteria;Spirochaetes
Gene_ID_84289	AEE92689;ACZ07520;BAL81761;ADI67141;ADK68267;ADL03682;ACR74309;ADE83445;ABN52657;ACL76925;ACX74617;AFQ44271;ADU23492;ADL34568;AEV67641;ADO35369;ADZ83626;ADU73891;ACD51675;BAK46351;AET68561;AFS77730;AEB99870;AEY64883	PF03591	AzlC protein							24	4	0.5	Actinobacteria;Bacteroidetes;Fibrobacteres;Firmicutes;Fusobacteria
Gene_ID_91186	AEW87147;CAL66625;ADW15480;ADQ17196;ADX68275;ABQ04108;ACU91698;CAG36585;ACT96978;ABG59388;AEH01944;AFL77873;EAP87851;AFL80411;ADF53082;ABR38726;ABK98539;EGJ51945;ACU59373;AEW21170;AEV32236;CAL44309;AEA43417;ADH85829	PF00501	AMP-binding enzyme	GO:0008152	metabolic process			GO:0003824	catalytic activity	24	4	0.5	Bacteroidetes;Proteobacteria
Gene_ID_121245	AGK80141;BAL91562;CCH30301;ADW03319;AGL19619;AEA26765;AGZ44521;ACZ83308;AEV87461;ADP83237;BAG17704;AHD20959;AGM04282;AEN12474;ADD42260;ADI09931;ACU69129;CBG69886;ACQ81784;ADH70304;ADB49049;AEM83467;AEB47485;ACZ38986	PF02518;PF07730	Histidine kinase-, DNA gyrase B-, and HSP90-like ATPase;Histidine kinase	GO:0000160	phosphorelay signal transduction system	GO:0016021	integral to membrane	GO:0000155;GO:0046983	phosphorelay sensor kinase activity;protein dimerization activity	24	7	0.5	Actinobacteria;Chloroflexi
Gene_ID_122224	ABW12182;CAP44632;ABX36793;AEH78168;CAI09888;ABC76694;ACB81211;ABM42620;ACB85097;ACI91306;ACM29256;ABM33748;AGE24129;AHA26213;BAL95156;ABS68277;AEI01506;AFM67894;AHA20414;AGA73644;ABG61948;ACO32304;AGA76727;AEA61112	PF13304	AAA domain					GO:0005524	ATP binding	24	7	0.5	Acidobacteria;Actinobacteria;Bacteroidetes;Firmicutes;Proteobacteria
Gene_ID_125306	ACD21281;CAJ22415;CDF60373;ABV15872;ABG64282;ACL08579;CAP50144;ABD88570;ADN60643;AFK62226;AER54805;ABZ70717;AEQ94996;ABJ08576;ACB80232;ADG20007;AHB48340;ABR89667;CAL62057;ACC72643;AAW77124;CCB65008;BAC51916;ABF10349	PF00072;PF00486	Response regulator receiver domain;Transcriptional regulatory protein, C terminal	GO:0000160;GO:0006355	phosphorelay signal transduction system;regulation of transcription, DNA-dependent			GO:0003677	DNA binding	24	5	0.5	Proteobacteria
Gene_ID_125505	ABR45566;AAQ66521;BAD46866;ABQ06021;AFJ09286;CBW20849;AAO75194;ADY37095;AFL78439;ABR38369;BAG33800;AEK23397;ADZ80104;ADQ15956;AEE13474;ADY52241;BAK26140;ADK97429;CAH06954;EFC70022;AEW21011;AEA21272;AGA79408;AFL98164	PF12508	Protein of unknown function (DUF3714)							24	7	0.5	Bacteroidetes
Gene_ID_132845	CCG08791;AEG17859;AGK14958;ABR44688;ABS65694;CAH11344;ADD03137;ACH84979;BAB60644;AGK20616;BAM05299;AHB40173;AFY61835;AAZ97444;AFV11499;AGG87809;ACK78579;ADE39526;AFZ50599;AFM26121;ABQ17623;ACO78634;AEB10254;AEB68607	PF01555	DNA methylase	GO:0006306	DNA methylation			GO:0008170;GO:0003677	N-methyltransferase activity;DNA binding	24	7	0.5	Bacteroidetes;Chloroflexi;Cyanobacteria;Euryarchaeota;Firmicutes;Planctomycetes;Proteobacteria;candidate division WWE3.
Gene_ID_133152	ADD02607;ADJ27043;ADG05163;ACD82380;AEH61151;AEE91999;ABW66244;AEF17011;ACL24034;BAF58898;ADQ40169;AFM22458;ADU62671;AFK87280;AGB19494;ABA56606;ABQ14304;ADY58754;ABY94584;ABS62796;ADV79534;ACZ19716;ADI02044;ABK52590	PF08665	PglZ domain							24	8	0.5	Actinobacteria;Chloroflexi;Euryarchaeota;Firmicutes;Planctomycetes;Proteobacteria;Synergistetes;Verrucomicrobia
Gene_ID_134720	AFY58442;ADN16786;BAB73015;AGG87862;AFZ12223;AEV29263;AEJ18985;ACC83297;AFW94700;AFZ32705;AFY81829;ADI62837;AFY48711;ABA23357;AFY42155;ABF52027;AFZ01159;AFY66625;AFZ59598;AFZ19469;ADL03489;AEE15870;AFY77338;AFY32652	PF03636;PF13419;PF03632	Glycosyl hydrolase family 65, N-terminal domain;Haloacid dehalogenase-like hydrolase;Glycosyl hydrolase family 65 central catalytic domain	GO:0005975	carbohydrate metabolic process			GO:0003824	catalytic activity	24	4	0.5	Cyanobacteria;Firmicutes;Proteobacteria;Spirochaetes
Gene_ID_135269	ABV97496;BAJ75116;ADW07216;AFV88716;CCG04319;ACV10146;ADH67513;ACZ21614;ADG76216;AGK81085;ABS02838;AEM86850;AEE45458;ADI06177;ACU93865;AEV86151;AGI86963;CAJ59199;CBG75816;BAG18109;BAL87623;AGJ53263;AEG45600;ABW15689	PF00196;PF00072	Bacterial regulatory proteins, luxR family;Response regulator receiver domain	GO:0006355;GO:0000160	regulation of transcription, DNA-dependent;phosphorelay signal transduction system			GO:0003700	sequence-specific DNA binding transcription factor activity	24	8	0.5	Actinobacteria
Gene_ID_136181	AFY79319;ABD03554;AFZ58866;AFY34139;BAB75349;AFZ18346;AFY90817;BAC92344;ACA98970;ABA22224;ACK71963;ADN12129;AGY60726;AFZ30272;AFY40817;AFZ45718;ACC81345;AFZ12536;ABW29477;AFY59114;AFZ51482;AFZ07260;AFZ53790;AFY36847	PF05685	Putative restriction endonuclease							24	7	0.5	Cyanobacteria
Gene_ID_136238	BAG23199;AGM05536;ADJ42440;ADI04507;CCH32015;ABW14203;AGT81283;AGL16406;ACU75832;ADG80057;AEV86938;ACU36616;ACC42207;AFO74154;ABV97154;CAJ61208;AGJ58295;AGF61360;AGK79554;AEM84916;CAG73518;AGI92159;AEY87204;AAO58131	PF00698;PF14765;PF02801;PF00109;PF00550;PF08659	Acyl transferase domain;Polyketide synthase dehydratase;Beta-ketoacyl synthase, C-terminal domain;Beta-ketoacyl synthase, N-terminal domain;Phosphopantetheine attachment site;KR domain							24	4	0.5	Actinobacteria;Proteobacteria
Gene_ID_152041	ACB90566;CAX00665;AER15086;CAZ51659;BAK30199;CAR69092;ADV69671;AFJ26117;CAZ55791;ADX24419;AGG64042;ACA36349;CCW38142;ABP92146;ACF55054;AGY39858;CCF02716;ABP89940;AAN00163;ACO17264;ACO20790;AER19621;CCC19388;AER17279	NA								24	6	0.5	Firmicutes
Gene_ID_153019	AGB37464;CAI50553;CCQ35530;CAJ51527;CAP14818;AEM56814;ACM55811;ACV47028;ADB60508;AEH37845;CCC39421;ADD07046;AAV45468;AGB32239;AAG20512;AGN01135;AFZ74305;AHB65612;AEN06269;ADJ15534;AFO58573;ADQ66427;ACV11012;AGB16113	PF03061	Thioesterase superfamily							24	5	0.5	Euryarchaeota;unclassified Archaea.
Gene_ID_6926	ADP17212;ADG68764;AGW91417;AEB44586;ADK79176;ABG64030;AFN77801;BAI98455;ABR89658;BAB52114;CAL60325;AEC21262;ADB19143;ADH90923;AGB47813;AEG56957;ADY59640;ABE45236;AFP30713;AHB04898;ADX74565;AFP39395;AFK63682;ABL68356;ABD85684;ADV14483	PF00465	Iron-containing alcohol dehydrogenase	GO:0055114	oxidation-reduction process			GO:0046872;GO:0016491	metal ion binding;oxidoreductase activity	26	5	0.5	Actinobacteria;Planctomycetes;Proteobacteria;Spirochaetes
Gene_ID_23201	AEE48480;AEV32316;ADO69342;ACT91929;ACH39561;ABQ06175;AFY99504;ACM22085;AGC47264;ACN14422;ACT17732;ABD80307;AFC24043;AEV96870;ACE83844;AGA79805;AFD07203;AAZ48335;CCM09819;ACF11306;ACE05958;AEL28446;ABV94193;ABK98000;BAB75016;ACU61392	NA								26	6	0.5	Bacteroidetes;Chlorobi;Cyanobacteria;Proteobacteria
Gene_ID_50046	ADM27561;ABN69683;AET34269;AGL49915;ACX73140;ADT84830;AFA38037;BAA29999;ADX84677;ABO08145;ACB07453;ACP44858;AGT36177;AFN03362;BAA79372;ACB10139;AAL80691;AEC52115;ABL78382;AEA13172;ACM23766;ADI31342;ADG91043;ACP35092;AFK51620;EHR78046	PF06634	Protein of unknown function (DUF1156)							26	7	0.5	Crenarchaeota;Euryarchaeota;Korarchaeota;Thermotogae
Gene_ID_101849	AFT69203;ADN02966;ABI55776;ACL71224;AEN74447;ABC44711;ACX51547;AEF93848;ACY49423;CBV43589;AGA32860;ACB84829;ABM61685;ABG03629;ADQ14609;ACA58875;AEI13860;AEJ62329;AGM34972;ABI67674;AEY02178;AFM21742;ADR23089;ADP99007;AEG60788;AAV80948	PF01661	Macro domain							26	6	0.5	Actinobacteria;Bacteroidetes;Deferribacteres;Firmicutes;Proteobacteria;Spirochaetes;Synergistetes
Gene_ID_122241	AEV87221;ADI03443;BAC72493;ADD39990;ACU37243;AEY90893;AGM04753;AEN08109;AGL16203;ACZ90613;AGC48563;BAJ29353;CAM04103;ACU73534;AGT87363;ADJ48526;AFO80235;AGK78159;AEM82004;CCF64263;BAG20204;AGS67527;AFU03584;AGZ43243;AGF65050;ADB33346	PF13460	NADH(P)-binding							26	5	0.5	Actinobacteria;Proteobacteria
Gene_ID_131876	AGI07470;ABS65012;ABM41628;CAJ24059;ADV01718;ACM32652;CAP51797;AEA83174;ACT05340;AFI89604;ABF09208;AAY49106;ABX36795;CCH12096;AFM64700;CAP44630;ABI58391;BAK88292;ACQ94023;CAI07488;ACX87433;ABE31753;ADP14435;CAL62144;AHC65324;AHB57745	NA								26	9	0.5	Proteobacteria
Gene_ID_136288	BAG06124;ACK66843;AFK05912;ACV02090;ABQ88732;ACA98512;CBL45870;ABQ26894;AEN72967;AFZ05115;ACY47983;ACL26169;AFZ53750;ABK98893;AFZ35144;AFY85927;AFZ15375;AEB10002;AFY84500;AFZ30581;AAY43645;ACV67586;ACF42833;ADD29202;ABB31308;AFY32885	NA								26	6	0.5	Bacteroidetes;Chlorobi;Chloroflexi;Cyanobacteria;Deinococcus-Thermus;Proteobacteria;Thermotogae
Gene_ID_137072	ACX87432;ABE31754;AHC76471;ABS65013;ABM41627;AAY49105;BAK88291;AFI89603;CCH12095;ABI58390;ACQ94024;CAP41814;ACM32651;CAL62145;ACT05339;AGI07471;ADP14436;CAP51798;CAW27396;ABF09209;AFM64699;CAJ24058;AEA83173;ADV01719;ABX36796;AHC65323	NA								26	4	0.5	Proteobacteria
Gene_ID_140866	CBJ13892;ABY98921;AEG04207;ADF61752;AEG53250;AGG74192;BAN54940;ACZ07613;ABP77930;AEG17212;AGF84474;CAC46188;ADN57777;AEH79214;ADY61439;AAZ71966;AGA06588;ACD20964;AAY92718;ABE63739;AAW88129;AGH51203;BAN48670;CCM67390;ACA15733;ADO48556	PF06742;PF06863	Protein of unknown function (DUF1214);Protein of unknown function (DUF1254)							26	9	0.5	Euryarchaeota;Fusobacteria;Planctomycetes;Proteobacteria
Gene_ID_145561	ADC69580;ADJ27036;ABS65153;ACD82384;AEH61157;AFK87283;ADI02046;AEF17008;ACL24030;ABY94581;ADL12899;ABC18966;ADU62666;AFM22462;ABQ13844;ABR41352;ADQ40167;AGB19497;ABA56598;ADV79531;ADD02610;AEE92001;ACZ19721;BAF58887;ABK52585;ADY58758	NA								26	9	0.5	Actinobacteria;Bacteroidetes;Chloroflexi;Euryarchaeota;Firmicutes;Planctomycetes;Proteobacteria;Synergistetes;Verrucomicrobia
Gene_ID_145698	AFU05931;AGZ44425;AEM85523;AGL19471;AFA72349;AGT83553;BAJ32957;CCH27418;ADD45213;ADJ44713;AEV83204;BAC69557;CCB77599;AFR50574;AEN13007;BAG20284;AFO76424;ACU37025;CAJ61999;AGL38505;ACU70060;CCH87313;ADI11713;BAL88678;ADP82699;ABK65698	PF13404;PF01037	AsnC-type helix-turn-helix domain;AsnC family	GO:0006355	regulation of transcription, DNA-dependent			GO:0043565	sequence-specific DNA binding	26	5	0.5	Actinobacteria
Gene_ID_149991	ABZ76058;ACG78709;AGM41620;CCJ08482;ABC91512;AET65371;ADY12140;AFS38148;AFY53083;CAQ98963;AFZ44042;ABN56888;ABM19694;ACE91831;ADF50916;ABK14747;AEJ05692;AEG55621;AGS22549;CAI06953;BAJ66044;ACZ31903;AGS61653;BAI95941;AFY43977;ADU37267	PF04422;PF04432	Coenzyme F420 hydrogenase/dehydrogenase, beta subunit N-term;Coenzyme F420 hydrogenase/dehydrogenase, beta subunit C terminus							26	5	0.5	Actinobacteria;Bacteroidetes;Cyanobacteria;Euryarchaeota;Proteobacteria;Spirochaetes
Gene_ID_63347	AGU96994;AEX22556;ACA41153;ABR70537;ABK38009;AEP28301;AGB10296;ADV88242;AAO08307;ABO90568;ACY51218;ACP11241;ADT88319;AGM44621;ADJ25874;CAV25233;AGV16902;AEE22695;BAC60250;CAG36448;ADN76644;AGQ99952;AAZ25390;AGQ92385;CCU71857;ABM03864;ABG40284;BAC96287	PF00857	Isochorismatase family	GO:0008152	metabolic process			GO:0003824	catalytic activity	28	7	0.5	Chloroflexi;Firmicutes;Proteobacteria
Gene_ID_88871	ADB36313;AGC77546;ADY53183;CCG53968;ABQ07997;AFK04886;ADF51434;AEI46516;CAL65520;ACU02510;ACT91467;ADR20296;AEE53566;EAP86932;AEG99984;AEA42139;ADQ80631;ADQ16333;AFD08384;AFL81677;AEE20025;ADZ78088;AEW00848;AFM04378;AEW87225;CCB69348;CAL42690;ACU63911	PF13578	Methyltransferase domain							28	8	0.5	Bacteroidetes
Gene_ID_125667	ADW13605;BAL80437;ABF40961;ACZ19808;ABA88189;ACS81515;ABQ89011;ACR79632;ADV79978;AER65927;ACH39081;ABC77346;ACL05392;ACI20121;ADI85724;ADJ26432;ABU57260;ACT18204;ADD67591;ABB37668;BAJ62151;ABM29585;ADB47187;AEV29346;ADN14470;ABY95029;AEG61834;ACD96413	PF13426;PF00990	PAS domain;GGDEF domain	GO:0007165	signal transduction			GO:0004871	signal transducer activity	28	2	0.5	Acidobacteria;Caldiserica;Chloroflexi;Cyanobacteria;Deferribacteres;Dictyoglomi;Firmicutes;Proteobacteria;Spirochaetes;Synergistetes;Thermotogae
Gene_ID_132078	BAK97503;ACD23852;ABC77961;ADO35492;ADL13423;AEE17184;AEF80951;BAK46418;AEN96381;ACZ10234;ACR74998;ADL05884;ADQ15246;AEV28987;ACB86168;ADO77713;AFA47322;AEB14936;ACD54080;ADY12673;EFE27818;AGB41311;AEF86443;ABR47419;ABX42428;ADL35937;ADC91548;ACV29683	PF01554	MatE	GO:0006855;GO:0055085	drug transmembrane transport;transmembrane transport	GO:0016020	membrane	GO:0015297;GO:0015238	antiporter activity;drug transmembrane transporter activity	28	6	0.5	Firmicutes;Fusobacteria;Proteobacteria;Spirochaetes
Gene_ID_137213	AEA43483;AFU99257;AEW86470;CAL68143;AEM70617;AEV31671;AEH00998;AEI50754;EAQ41805;AEK22391;AFL80769;CCB70197;CCG52075;AFM04571;AGC76421;AEL25938;ADB41118;ADV49085;EAP87885;EAR16330;ABQ03994;AFK04243;ADF50608;EAR02542;AEF02197;AEE20379;CAL42206;ADY29459	PF02630	SCO1/SenC							28	6	0.5	Bacteroidetes;Proteobacteria
Gene_ID_145299	BAH53592;ACU37940;ABP55152;ADJ48563;ABV97954;CCH31201;AGL16706;ADG96786;AFJ34603;BAC69019;AGM09212;BAK18118;ABY22361;AEY85673;AGF59896;AEB46043;ADB50558;ADV81277;AGP35904;AGK79560;AGT87400;CAM02778;BAG17456;AFO80272;ABB11681;AFS12106;ACZ89675;AEM85701	PF08028;PF02771	Acyl-CoA dehydrogenase, C-terminal domain;Acyl-CoA dehydrogenase, N-terminal domain	GO:0008152;GO:0055114	metabolic process;oxidation-reduction process			GO:0016627;GO:0050660	oxidoreductase activity, acting on the CH-CH group of donors;flavin adenine dinucleotide binding	28	8	0.5	Acidobacteria;Actinobacteria;Firmicutes;Proteobacteria
Gene_ID_146991	CAF26724;AEQ09769;AGF75077;ACD73583;AEW18750;AEU07224;ABY39093;ABQ62453;CAP44054;ACS52024;ACO01947;ACU49205;AEW78113;CAJ12227;AEM19554;ADZ67313;ABX63267;AEW15892;AEE68906;ADZ88181;CAK02496;CCJ65014;ACL64487;AAX75513;CAF28336;AGF76494;AHB02865;AEC20317	PF04335	VirB8 protein			GO:0016020	membrane			28	8	0.5	Proteobacteria
Gene_ID_148132	AEI51875;EAQ99851;AEM71223;ACU61824;EAQ42938;ADR22632;AFK03771;AEE52978;AEL24611;AAO78228;ABR44995;ADQ17990;ADB37714;ADZ77204;ABQ05367;AEW01602;EAR14151;ACU05137;ADY28337;ADF52463;ADV49693;CCB70532;ACT96474;ADY52622;AFD06707;AEH00979;AEE19366;AGA80698	PF12833	Helix-turn-helix domain	GO:0006355	regulation of transcription, DNA-dependent			GO:0003700;GO:0043565	sequence-specific DNA binding transcription factor activity;sequence-specific DNA binding	28	9	0.5	Bacteroidetes
Gene_ID_150054	AFM40063;ADO82873;ADD66940;ACR72486;ACJ76099;ABX41891;ABR46698;AGK95475;CAG37796;AEX85558;ABO51279;AGL01716;AGX42829;ADK81166;BAG07923;CBA63769;ACZ23969;CCK79768;AET66500;AGA70666;BAK46376;CAJ68985;ABR31169;AFQ42872;ACR76882;ADL03287;ADW18886;AFS79386	PF01799;PF00111	[2Fe-2S] binding domain;2Fe-2S iron-sulfur cluster binding domain	GO:0055114	oxidation-reduction process			GO:0051536;GO:0046872;GO:0009055;GO:0016491	iron-sulfur cluster binding;metal ion binding;electron carrier activity;oxidoreductase activity	28	5	0.5	Deferribacteres;Firmicutes;Fusobacteria;Proteobacteria;Spirochaetes;Thermotogae
Gene_ID_68751	AGZ40259;ADB75893;ABV99272;CCB73374;CCG03090;ADG88065;AAZ55086;ACZ85749;AIC72826;ABL82582;ACQ82167;AEG43879;ADI03319;AEI12190;AEA27442;CAM60866;ABK52765;ABP55677;BAJ26703;BAL86715;ACU74408;CCH88895;ADB31929;BAJ75789;AFU03686;BAD57705;ACY98563;ADU09316;ADL48011;AGM27341	PF04073	Aminoacyl-tRNA editing domain					GO:0002161	aminoacyl-tRNA editing activity	30	7	0.5	Actinobacteria
Gene_ID_126101	ADY14010;AEB74998;ACZ39944;ADK16393;BAC14745;ABX40777;ADO76532;AGG29127;BAD65404;CBA60911;ADZ82084;CAJ67361;ADU26483;AGY75471;ADL12712;ABJ58596;AEQ21306;ADE57859;ADX70228;ABK61527;ACZ24662;ADY85083;ABX27206;ADB47960;CDI48724;ADC91119;ACZ08892;ADE02268;ACX67019;AAO35275	NA								30	7	0.5	Chloroflexi;Euryarchaeota;Firmicutes;Fusobacteria;Proteobacteria;Spirochaetes;Synergistetes
Gene_ID_132713	CBA19342;AGW11307;ADM42594;CBJ80963;AFG39157;AGB79858;ACT08496;ACR62648;AGF82598;ACZ75307;ACX87181;ABP59165;BAG75823;AFR04662;CCF08502;AGQ61060;AGE85442;CAG75753;ACT13916;AGQ75102;ACC88169;ADT77920;CCG33761;AGP47270;ADO50070;CBJ47694;ADX52594;ACX40982;BAA77913;ACB01411	PF06755	Protein of unknown function (DUF1219)							30	9	0.5	Proteobacteria
Gene_ID_139221	CCH32378;AAQ59500;AEV85342;ADJ43084;AFO74799;ABP54955;ADD45214;BAL87983;ABV98530;AGN70625;AFU03027;AEB45855;CBG75830;CAQ84281;AGM04596;CCB74105;AGZ42809;ACZ87068;AFC28500;ACO31381;ABQ34740;ABY21922;AEY93773;AGE19176;CAR57546;AGF67930;AGT81928;ABG04249;AEN88484;AHB08592	PF01494	FAD binding domain							30	6	0.5	Acidobacteria;Actinobacteria;Firmicutes;Proteobacteria
Gene_ID_141174	ABK47494;AGK16239;AGW92917;AFU46865;ABR84161;ACO79748;ABF09900;AER56661;AFO46561;ABX35366;ABM42803;ADU98025;AGI23841;ACD27744;AEB84542;AHC89250;AGN82926;AEI75405;CAP42523;AFT71021;ACM32750;AEA61143;BAK87747;AHC83879;AHC79156;AFJ02108;AGK21466;ACL72956;ABX16011;ABJ11766	PF11171	Protein of unknown function (DUF2958)							30	7	0.5	Proteobacteria
Gene_ID_145792	AFV03839;AGL47185;AAM25724;AEC02839;BAL80483;ADQ45653;AAZ43698;AEE97684;ADL42957;BAK47225;AFV04018;CAW94221;ACG62338;ADL69346;CAX00705;BAF59775;AFV11020;AGB18004;AEE90780;ACL18304;ABP68088;AEM79418;ADQ40759;ABI69529;AEQ23080;AEL10007;AFK86134;ABX31152;AEM72966;AGL00192	PF01609	Transposase DDE domain	GO:0006313	transposition, DNA-mediated			GO:0004803;GO:0003677	transposase activity;DNA binding	30	7	0.5	Caldiserica;Firmicutes;Spirochaetes;Tenericutes;Thermotogae
Gene_ID_119410	ACK70986;AFW96699;ACB00354;AFZ43183;AFZ58415;AFY84003;AFY86448;ABB57502;ACB51034;AFY37410;AFY57659;AFZ54292;AFZ07560;AFZ49479;AFZ20821;BAC09368;AFY62070;AFY99731;AFY78269;ABA24385;ABW28196;BAB73540;ACK66761;AFZ34760;AFY67731;BAG02196;AFY45121;AFZ32130;ACV02171;ACL45865;AFY50702;ABG50895	PF01899	Na+/H+ ion antiporter subunit	GO:0006812	cation transport	GO:0016021	integral to membrane	GO:0008324	cation transmembrane transporter activity	32	6	0.5	Cyanobacteria
Gene_ID_124581	ADZ09151;ADC47306;ACD52378;ACS97033;AEB07144;ACV40015;ABN74547;ADL41426;AGA70579;ACV56009;AFM02110;ADK68107;ACX83069;ADU27072;ADU21540;AEN97550;ADO38805;ACV51032;AGN17557;ABQ87798;CBE67968;CDG65552;ABX43896;AEW77977;AEG18600;ACM59214;ABC56621;AGH39206;ADL03174;BAE85093;AEH46345;AFH59666	PF01061	ABC-2 type transporter			GO:0016020	membrane			32	2	0.5	Actinobacteria;Euryarchaeota;Firmicutes;Fusobacteria;Proteobacteria;candidate division NC10
Gene_ID_130153	AEM84507;ADH70780;CCH89666;CAM03732;ADG80611;ADP84772;AFR07352;BAH50478;ACV81434;ABG94309;CAJ59349;CCF66199;ADL46608;AGM07464;ADB76440;AGI89107;AHD19765;ACZ88014;CBT74696;BAG23681;BAJ29505;CCH29773;AEF41431;ADI11868;BAH35724;ADU10789;AEA25526;BAD58073;ABW14583;AGK78917;AGT94574;ACU35638	PF04978	Protein of unknown function (DUF664)							32	3	0.5	Actinobacteria
Gene_ID_132380	AFY34442;AFZ35710;AFY41888;ABB56252;ADG67152;AFZ19676;AFZ53826;AFZ05202;AFZ45156;ABA20760;AAU90349;AEA28523;AFY73220;ACL45144;AFY70737;AFZ02193;ABX03902;ACC80478;BAF88583;ACK67415;AFY78672;ADN16523;ACV01529;AFY46615;ACK69621;CAK24693;AFZ29482;AFU59138;AFY29986;BAB73732;BAC08515;BAD79482	PF01656	CobQ/CobB/MinD/ParA nucleotide binding domain							32	5	0.5	Actinobacteria;Chloroflexi;Cyanobacteria;Planctomycetes;Proteobacteria;Thaumarchaeota
Gene_ID_137353	ADY34115;ADX68537;AGA80703;AEM69634;ADZ79054;ABC45904;AFL80178;AFD56174;AGC39905;ACT92346;AEE18614;AFD05375;ADY53713;AEI47733;ADF50613;AEV98875;AEH00477;CAL68543;AFK03683;AFL79042;AGC76098;ADY29197;ACU05979;ACU58466;EAP87923;ADQ79601;AEV33863;EAQ42419;ADZ12323;AFR35476;ADR21278;ADV48872	PF12771	Starch-binding associating with outer membrane							32	6	0.5	Bacteroidetes
Gene_ID_141010	CCK82512;AGK61726;ACT18841;ABC78735;AEW04885;ABB32314;AET67372;ACH38464;AEA47564;ADK85387;AAB89477;ACM18586;ACF12604;ACN17751;ACL04525;AGL01417;AEG14664;ADN51648;AFQ43658;ADG07154;ABW66578;ACU53907;AFM41262;ABK16745;ADB57980;AEJ41679;ACM05727;ABO50308;AFM24622;ADJ26013;ADY00845;ACV62591	PF13183;PF02754	4Fe-4S dicluster domain;Cysteine-rich domain					GO:0051536	iron-sulfur cluster binding	32	7	0.5	Actinobacteria;Chlorobi;Chloroflexi;Crenarchaeota;Euryarchaeota;Firmicutes;Proteobacteria
Gene_ID_5010	AGX02687;ACQ50474;ABS22368;ABY44195;AFV19031;AEW56376;AAT55407;ACK60591;AHA72721;ACP15288;AAP27116;ACM13523;ACJ82228;ADK05858;BAL18902;ADY22476;ACO27493;AEA16884;AAU17265;AGE79138;ADH07786;AFQ11623;AAP10253;AFQ14098;AGG01982;AFU13848;ABK86232;AAT32453;AAS42216;AAT61705;ACK88714;ACK96907;AHA06538;AFQ26958	PF01047	MarR family	GO:0006355	regulation of transcription, DNA-dependent	GO:0005622	intracellular	GO:0003700	sequence-specific DNA binding transcription factor activity	34	13	0.5	Firmicutes
Gene_ID_135797	ACM20266;AGF67910;AFA48243;AET68051;ADI83075;ACL01941;AFS53705;ACH38716;BAH73793;ADW15470;EGJ51956;ACA86283;ABB31924;ADG81423;BAI60099;ACS78594;ACT18564;CCK81998;AGF76725;AFM25954;BAM07072;ACD95911;ADO39161;AFL77887;ABW68369;ADH85824;CAG36582;AEY93753;ACN14674;AGL00613;ABK98549;AFV10800;AEH45306;ABQ27762	PF02310;PF04055	B12 binding domain;Radical SAM superfamily					GO:0031419;GO:0003824;GO:0051536;GO:0046872	cobalamin binding;catalytic activity;iron-sulfur cluster binding;metal ion binding	34	7	0.5	Actinobacteria;Bacteroidetes;Euryarchaeota;Firmicutes;Nitrospirae;Proteobacteria;Thermodesulfobacteria
Gene_ID_140760	ADQ39665;ACE05386;ABE32719;AFM24864;ACF69971;AEV30180;ABR74575;ACV62405;ACL05628;AFT72784;AEE47265;CBG76027;ABK17132;ABC20811;ACN17946;AEO46477;CAX22839;BAG04104;BAL96338;ACF43797;ADD68385;AFZ01744;ADE13929;AEJ03075;ABQ25222;ACB50476;ACC42018;ABL65965;ADO47349;AGA32733;AAU90510;ABV39427;ACB95176;ADW16439	PF01381;PF06114	Helix-turn-helix;Domain of unknown function (DUF955)					GO:0043565	sequence-specific DNA binding	34	7	0.5	Actinobacteria;Chlorobi;Cyanobacteria;Deferribacteres;Firmicutes;Proteobacteria;Spirochaetes
Gene_ID_140776	AFR50523;AFA72517;AGZ39040;AHD20000;CCH35683;ADH67577;AEN12508;AGF65997;AGM04720;ABS05397;BAH52588;AFU02399;ACY20006;AEA27844;ADD43066;AEF41478;AFN46830;BAD57473;ACQ80746;BAG22990;ADB30358;CCF63600;ADW03290;BAC70471;AGS71951;BAL87154;ACZ83479;BAK36799;AEY91841;ABG96211;ACU37388;ADI12781;ADG77661;AGJ57412	PF13280;PF08279	WYL domain;HTH domain							34	11	0.5	Actinobacteria
Gene_ID_153430	AFP37690;CAM62169;ADG77020;AEV84441;AHC25325;ACV76565;AEE44318;AEI10656;AHD20042;ABN98969;AGF60909;AFC54745;ADU01193;ADB75242;AEY85544;AEG44781;ABP54394;ABM16717;AFS13433;AEB44318;ACS30191;CAQ05782;ABG09285;AFC42521;ACV06874;ABL92434;ABS04316;AFC48702;ADG76516;AGJ78249;AGE37342;CCH89228;AEK36794;ABP45672	PF00665	Integrase core domain	GO:0015074	DNA integration					34	7	0.5	Actinobacteria
Gene_ID_74400	ACA90639;ABB08225;ABE30131;ABA47659;AGK48060;ADN57973;ABN01683;AGZ27423;CAR51794;ABC36416;ABN83712;AFI66515;ABF75915;CBW74947;ABI86928;AFJ85688;ACD16030;AEA60432;ACB63898;ABO54463;ABO06117;BAN22903;ADX54806;CAH35929;ABX15455;ACR29123;AFT85458;ABM50299;ADG15261;AFR15675;ACC70924;AGR71848;AET88861;ABK08240;ABN90100;AFQ48364	NA								36	10	0.5	Proteobacteria
Gene_ID_95939	ACK41690;CAI09873;ADJ29691;AFZ70079;ACS89759;AFN47173;ADG91619;ABI59318;AEG18254;ADE10577;AEE94719;AEJ00511;ACB07149;EGB15737;AFN78820;AAU93158;AGF73550;ADL19128;ACP48863;ADZ09245;ACM21631;ACS30695;ADN02114;ADM27627;ABA59394;AAZ97158;CAD86339;ADG75810;BAN34705;ACZ19700;ACQ81728;EAT98890;CBT74379;ACU85338;AFM22455;ABV32884	NA								36	10	0.5	Actinobacteria;Crenarchaeota;Dictyoglomi;Euryarchaeota;Korarchaeota;Proteobacteria;Spirochaetes;Synergistetes;Thermotogae
Gene_ID_140147	AGI06853;ACS84794;ACV75911;ACI99319;ABN76948;ACT15298;ADP70811;ABQ66566;AAM38787;ACD27731;ABI64455;ABF09914;ABX35380;AHC79170;ABQ33479;ADV01838;ABD26615;ABB05589;ADM09272;ABK43867;ABW67895;ABS68218;ABR73092;ADZ69139;AFI92831;BAL95128;ACI06664;ACD94011;CAG77351;AFJ02092;ACB81258;ABL69629;CAI06255;ACX90293;ABP78298;AAY49480	PF13280	WYL domain							36	8	0.5	Proteobacteria
Gene_ID_151477	EAR15208;AGA78601;ADY30386;ADY53283;EAQ41660;ACT93591;AEM71459;AEW86164;ADB37704;AEL26907;ADF52238;ABG57914;ACU60473;ADR23552;AEV32028;AFL84818;ACU08881;CAL42845;AEH02487;AEI49666;AFL81973;CCB69089;EAP86738;AEE48741;EAR01889;ADV50174;ADZ80664;ABQ06423;AEE20852;ADX68698;AEV97905;AGC77798;CAL66801;AFM05050;CCG53097;AFC25671	PF06175	tRNA-(MS[2]IO[6]A)-hydroxylase (MiaE)							36	9	0.5	Bacteroidetes
Gene_ID_96961	AFT87573;ABN82310;ACR27275;ACC72202;ACA89297;ADX56939;ACB62603;AET90493;ABB06885;ABA48231;AEA58790;AGR72354;BAN24519;CAR50337;ABF77850;AGZ26995;ADN59397;CBW73668;AFQ46557;AFR17904;AGK48169;ABI85653;ADG17151;AFI68252;CAH37413;ABE32892;ABK06855;ABN03797;ACD18286;ABO53133;AFJ84467;AHB08011;ABX13796;ABN92380;ABM50531;ABO05961;AAU48027;ABC37209	PF00137	ATP synthase subunit C	GO:0015991	ATP hydrolysis coupled proton transport	GO:0033177	proton-transporting two-sector ATPase complex, proton-transporting domain	GO:0015078	hydrogen ion transmembrane transporter activity	38	8	0.5	Proteobacteria
Gene_ID_129894	AFH48114;AFL85469;AFU04338;AEE13552;AFK01921;ADU12470;AEC02832;AEF02200;AFD07356;AAZ71391;AAQ66929;ADF51826;AGF98552;AEE20286;ADK99324;ABC46006;ADE83755;AEW22158;BAG34397;ADK95418;ADQ17542;ACV27226;ACV78626;AEV28977;AGA24721;ACU63672;AAO78218;AFN74335;AFC24808;AAM32894;BAD59088;CCF64734;AHC14950;AEA45921;ADY32772;ADR20468;ADY26069;AEI48748;BAK24389;AAM06307;ADV61486;AGA79266	PF12697	Alpha/beta hydrolase family							42	4	0.5	Actinobacteria;Bacteroidetes;Deinococcus-Thermus;Euryarchaeota;Ignavibacteriae;Planctomycetes;Proteobacteria;Spirochaetes
Gene_ID_130120	CAI37953;AGJ59129;ACU38887;ABG93154;CCH86559;AEQ51326;CAM02312;ADW01777;ADI04713;AEH07630;AGK75415;ABS02295;ABY37013;AEA22523;AHC16087;AEN08571;AGL15084;ABG03392;AEF39000;AGT93355;ADB30422;AFP36505;BAH34512;AHC27380;ADD44971;ADI14288;ACU97279;BAH49294;AGM06263;ACZ83867;BAG23543;AGN21409;AGZ39867;AFA71691;AGN18386;AGT04639;BAK35957;ACM55499;CAQ04292;CBG75490;ACZ40000;BAB98039;AFR09487;ADB52702	PF01497	Periplasmic binding protein					GO:0005488	binding	44	7	0.5	Actinobacteria;Chloroflexi;Deinococcus-Thermus;Proteobacteria;Spirochaetes
Gene_ID_137348	BAD60430;BAJ26708;ACU75926;AGM06557;ABD09887;ACU37115;AEM82312;CBG75000;ABV98813;AEF40732;AFR06275;AGF65108;AFO73935;ABW11888;AFU05310;CCH31149;ABY22978;ADI10106;AGZ39069;AGJ54323;ADD39874;AHC25315;CAM06495;ACU97890;AEN11644;AGK79127;ADJ42221;CAJ62345;ADH66957;ADB29360;BAG18582;BAC75027;CCF63492;AGS71097;ADP79467;AEY90951;AGB22478;ADL45122;AGL14239;ACV80553;ADW06245;AGI89740;AGT81064;ACZ87233	NA								44	7	0.5	Actinobacteria
Gene_ID_138645	CAJ53722;ADC64298;AEN06084;CCC41772;CBW26175;ACV12891;AEH35540;AEM57781;ADJ14691;AEA46539;AAZ69305;AGK61037;CCQ34586;AFV23056;AFO56492;AGN01031;ADE36424;ADE03839;AAV46564;ADI73355;AFZ71455;CAI48112;ADB59464;AAM30226;AFL96093;AFK17812;AGB31462;ACJ16271;ABC45217;AAG18789;CAP13048;AGB16682;AGB39181;AFN74246;ADD04277;CCQ35281;ACV46877;AGF95971;AAB89635;AGB48697;AFU59865;AHB66530;ADQ66510;ACM58264	PF00582;PF13520	Universal stress protein family;Amino acid permease	GO:0006950;GO:0003333	response to stress;amino acid transmembrane transport	GO:0016020	membrane	GO:0015171	amino acid transmembrane transporter activity	44	10	0.5	Bacteroidetes;Euryarchaeota;Ignavibacteriae;Proteobacteria;Thaumarchaeota;unclassified Archaea.
Gene_ID_121063	BAM01921;ABC98543;ADD27998;ADG89430;ABQ90915;ACV35444;AAZ54763;CAI50027;ACM52332;ACZ43536;ABF45839;ADU42501;AGB29688;ABK44517;ABC30536;AFV76071;AGZ52173;ACZ90495;ADB18087;CCJ05601;ABD24801;AFS52280;ACV11879;AAW61247;AEE50663;AEI64559;AEP13708;ABL69626;ABY34073;ACF43681;ACX52451;ABY28697;ADG76176;AEG01198;CBG68749;ABL65333;AEM46592;ACL25460;ACS63942;CBL44290;ABX04600;ACB54351;ABD02660;AEG15867;AEV…	PF00271;PF00176	Helicase conserved C-terminal domain;SNF2 family N-terminal domain					GO:0005524;GO:0003677	ATP binding;DNA binding	46	10	0.5	Acidobacteria;Actinobacteria;Bacteroidetes;Chlorobi;Chloroflexi;Cyanobacteria;Deinococcus-Thermus;Euryarchaeota;Firmicutes;Nitrospirae;Planctomycetes;Proteobacteria;Thermobaculum.
Gene_ID_135374	AGA69410;AEV69188;ABR35760;ACM61275;ADQ07425;ADU23176;AGU76684;AHA74784;AGE78582;ACL21333;AET67801;ADL08802;AEA17416;AFR99766;ADK14814;AFQ16816;AEJ40443;AFK85515;BAF60787;BAE85340;BAK97293;BAH05070;AEE91762;AFV18258;AGG01353;ACV54465;AEF16694;AEB15187;ACB84618;ACZ09568;CCG44960;AFC64891;ADL69213;ADQ40439;ABN52777;BAD65347;AGX44615;ACR77040;BAK46041;AFH60663;EDK32108;AEM74236;AEG60962;ACV22120;CCK…	PF02371;PF01548	Transposase IS116/IS110/IS902 family;Transposase	GO:0006313	transposition, DNA-mediated			GO:0004803;GO:0003677	transposase activity;DNA binding	46	6	0.5	Actinobacteria;Firmicutes;Fusobacteria;Proteobacteria;Spirochaetes
Gene_ID_132053	ABM41632;ABI58392;AHA26252;CAP51793;AEA83175;AFT86009;ACX87436;CAP44633;ADX55414;ABF09207;CBL45374;AEJ04477;CAW27398;CAJ24063;AGI07469;ACQ94019;ACT05344;AHB58161;AAY36513;ACS61968;AEK58778;CAI07490;AEB84147;ACK53738;AAY93931;AHC76473;ADV01717;ACF29725;AFT70366;CCH12097;AGK47283;EEZ47795;ABM31145;AFM32488;AHA20453;ADP14429;ABJ13865;CAL62140;ACL73912;BAK88699;ABS65008;AHC65325;ABE31751;AAM37096;ABR…	NA								48	9	0.5	Proteobacteria
Gene_ID_127638	AFI65533;ACD26068;ACS62283;BAN23731;AFT86694;ABN90174;AGR72623;CAH36442;AEI77769;CAL62216;AAU49383;AFQ48804;ACB43686;ABR91725;AET89742;ABI86559;ADN58470;ABA48081;ABF09304;AEA59725;ABO54054;ABN83623;CAR53174;AAZ61625;ACC70020;ADG16199;ACD17303;ABN02992;ABP33621;AGG33993;ADJ63434;ABO04356;ACR28134;ABK07876;AEG69609;ACA90259;ABF75554;AGW91257;ACB63495;AGZ27470;ABE31871;CBJ51705;CAD14755;AFR16744;CAJ…	PF00550	Phosphopantetheine attachment site							52	13	0.5	Proteobacteria
Gene_ID_130008	ABM24309;AGC40172;ADQ79463;ADK95726;AEW21224;AGB28479;ADL06342;CAQ32449;AFG36143;BAD51241;ADY33962;ACF14584;CBW24866;AEE16173;AET70523;AFJ01908;ADY51386;ACT28677;AFL76537;ABV86734;AEQ13128;CAH09965;ADU75976;ADN74476;ADL33458;AFJ08899;ACX76255;AFV02094;ADR20596;AEL26809;AEV34256;ADZ78341;AEA20641;ACU06802;ADU20948;AAO78040;AEE12905;ABQ05268;ABN53537;AFQ45939;ABR38578;AEC21759;ADV42880;ADV46972;AEI…	PF01943	Polysaccharide biosynthesis protein	GO:0000271	polysaccharide biosynthetic process	GO:0016020	membrane			54	10	0.5	Bacteroidetes;Chlorobi;Deferribacteres;Fibrobacteres;Firmicutes;Proteobacteria;Spirochaetes
Gene_ID_136403	ADG83327;AGL00362;ABI69805;AEG61209;ADP76107;ACK41908;ADG07373;AAM25778;ABY93579;AEF18277;ADN55915;ADU75949;ACX52111;ACA60308;ABN53500;ACI21483;ADH61856;ACJ75699;AEH51234;AGA59187;ABO49084;ABB14082;ACL21947;BAE84554;ADL70065;AEH49388;ACX77840;ADL06866;AFV12617;AFK85418;AGB20222;ADD03489;BAF60096;ACV64954;ACM61722;ACS23236;ABY93806;ACI19470;AFM22196;AEE97374;AER66007;ABS60791;ADQ08233;ABP65719;AEG…	PF01930	Domain of unknown function DUF83							54	9	0.5	Dictyoglomi;Firmicutes;Nitrospirae;Synergistetes;Thermotogae
Gene_ID_27853	AFK53636;ABV11983;ABS68298;ADZ71863;ADU68904;AAZ97878;AFC86644;AEG01107;AGK21737;AGH98745;ABQ39278;ADI12713;AEG58019;ACS22302;ADP69477;ABD89288;BAL73681;ABD68610;ABQ29743;BAN36041;AGA85834;CCB86307;ABE31049;ADN35109;ADQ16003;ABE48860;ACF52925;ACF01023;AGK16091;BAJ79941;AGB79307;AGN87471;AAY47987;AEL08404;AGJ87301;CAK07463;ABR90309;ADO74328;ACA73618;ACU57627;CAN97986;AEV24950;BAK78216;CAP50323;CCH…	PF01613	Flavin reductase like domain	GO:0055114	oxidation-reduction process			GO:0042602;GO:0010181;GO:0016491	riboflavin reductase (NADPH) activity;FMN binding;oxidoreductase activity	56	14	0.5	Actinobacteria;Bacteroidetes;Chlamydiae;Euryarchaeota;Proteobacteria
Gene_ID_134761	ABX07584;ABM32501;AEV33753;AGA80717;ABQ25550;ACK66020;ABM26497;ABD82582;AEH01120;ADV81010;AGC76012;ACA17873;AEF88875;AEU35796;ABX47351;ACT92586;AEI39003;ABX37618;ADO76133;ABN63655;BAB51097;AFC27305;AGB43372;ABM04358;ABW28679;ACK53506;AGA92241;ACT00088;ABF41455;ABE57002;ABP77260;ACA87444;ABS06336;AET70825;ACE85235;AEI63324;AEE52994;BAN04252;AGC41676;ABJ81164;AEH16011;AFH59449;ACV00900;ACL59739;ACV…	PF07484	Phage Tail Collar Domain							60	12	0.5	Acidobacteria;Actinobacteria;Bacteroidetes;Chloroflexi;Cyanobacteria;Firmicutes;Proteobacteria
Gene_ID_73964	ADB95826;ACK65686;BAJ64025;AFM26823;ABJ81428;BAB60048;AFS53971;AEF80070;CBE67999;ABY36928;AGS75950;AEN95295;ACB77251;ABZ74042;ADJ61316;ADY55819;ACD94519;AAW40519;BAL35314;ADG94573;BAM01674;ABQ16738;BAK43918;ADN36150;CAN93906;ADG10349;ACM55412;AGG05840;CAK15272;AEM40180;ACB50317;BAL28976;AFQ45990;CBK42041;CAL98911;AGP37028;CBW21981;AFZ52713;ABX75659;BAE49877;ADJ65880;AGF51493;AGV74065;ADU61104;ACL…	PF08544;PF00288	GHMP kinases C terminal;GHMP kinases N terminal domain					GO:0005524	ATP binding	62	12	0.5	Acidobacteria;Actinobacteria;Bacteroidetes;Chloroflexi;Cyanobacteria;Euryarchaeota;Firmicutes;Nitrospirae;Proteobacteria;Spirochaetes;Verrucomicrobia;candidate division NC10
Gene_ID_120972	ACI50801;AEJ38298;BAK35247;ADZ72044;AEB68892;ACV58264;ACS54510;AFZ09148;AFN45893;ABN76952;BAD70839;AFV11426;ADC90219;AAU90963;ADR37669;AEF34756;BAD59295;ACL18703;ACE05390;ADL58529;ABS28166;ACA59052;BAF59041;ABS68222;ABC77540;ABA21810;AET64037;AEE98001;AGG33843;AFS13638;AGB03427;ADM09269;AEJ05537;ADD41297;AEH51464;ABA57174;ABD41474;ABL64690;ABI69304;ACZ43046;ACZ40242;AGG73081;ACL44466;ABG53236;AFY…	PF06634	Protein of unknown function (DUF1156)							64	15	0.5	Acidobacteria;Actinobacteria;Aquificae;Chlorobi;Chloroflexi;Cyanobacteria;Deinococcus-Thermus;Euryarchaeota;Firmicutes;Ignavibacteriae;Proteobacteria;Thermobaculum.;Thermotogae
Gene_ID_127246	AGS74482;ACB89413;CAR69098;AGU77825;AGG59835;CAB12293;AAM99818;AGS06051;AGL47521;ACA36356;AAO82068;BAB56571;ACO22165;ACO23578;CBI48362;ABV61247;CBY71180;CBI14188;CBY76128;AGR33281;ABD21667;BAF77289;AFR72983;AGR12688;ACF55350;AFC95513;CBZ01515;CCG15946;ADL66631;BAK28457;ABP89897;ABX28653;EFE28725;CBY74053;CCW41738;AGY88515;ADI70421;AEL09729;CAZ55326;AFI27050;AAW36769;CCE59378;ADP30963;CAG40294;AGP…	PF01580	FtsK/SpoIIIE family	GO:0007059;GO:0007049;GO:0051301	chromosome segregation;cell cycle;cell division	GO:0016021	integral to membrane	GO:0000166;GO:0005524;GO:0003677	nucleotide binding;ATP binding;DNA binding	64	14	0.5	Firmicutes
Gene_ID_132782	AHA28507;AEE20564;CBS86252;AFM24479;ADI82905;AGF66488;AEF02182;ADN57300;ACQ69102;AGU53463;AFY54766;ABI72654;CCG44145;ABK39245;BAI96818;AEL26610;ACS22029;AEW20654;ABG40276;AEY92333;ADV83130;AEH00295;CAI86903;ADE54047;AET92479;AFM03219;ABE33328;AFY39068;ACD19502;AFY82367;ADO00827;ADW14445;AEG28011;AEM84242;ACO32565;CAL77480;ABS68169;AFY71710;ADH91605;ACU73919;AEF45353;AEV33116;AEE22687;AFZ54635;ADY…	PF00578	AhpC/TSA family	GO:0055114	oxidation-reduction process			GO:0016209;GO:0016491	antioxidant activity;oxidoreductase activity	64	15	0.5	Acidobacteria;Actinobacteria;Bacteroidetes;Cyanobacteria;Deferribacteres;Firmicutes;Proteobacteria;Verrucomicrobia
Gene_ID_151846	AEB12792;CCQ33714;ACV11629;CCK81114;ADL43514;AEV15290;CAO81149;ABY93796;ACX77837;AEF18281;ABY93585;ABR56649;AGB03159;ACZ43321;ACX52108;ABX32568;AEG14077;ADO45629;ABP65712;ACS23233;CCC40224;ABI69808;ABB14134;ACN99478;ACI19906;ACK41911;AER66004;AGL00359;ADN55921;AEH51741;ADQ08236;AEM58841;AGL50735;ABS60788;ABC56821;ADU92811;EAT98243;ABG03246;ABV32775;AFV12620;ADD03495;AFK07936;AGB20227;ABK14429;ADV…	PF05107	Family of unknown function (DUF694)							74	16	0.5	Actinobacteria;Aquificae;Cloacimonetes;Deferribacteres;Deinococcus-Thermus;Dictyoglomi;Euryarchaeota;Firmicutes;Proteobacteria;Synergistetes;Thermobaculum.;Thermotogae
Gene_ID_149966	AGF57168;AEY66174;BAL27765;ADZ85569;AFZ54132;AFY71457;AFY58534;AAS82310;AFZ01573;AAS13171;AGC43402;CCH30855;ACC81864;ABN44049;ACL44765;AEA00252;AFZ31848;ACU72356;BAM50293;AFV76884;ABV09297;AFY89087;ABP56843;AEI67905;AFW94294;BAD62800;BAK48766;ACZ85170;ADD26973;CBH22612;AFZ45699;BAG07463;BAD69851;AFY82814;AFY48011;AFY79663;AFZ60766;ACK67003;ABX07292;ABA23703;AFZ11263;AFE10936;AAM04582;ABX31417;ABW…	PF07690	Major Facilitator Superfamily	GO:0055085	transmembrane transport	GO:0016021	integral to membrane			78	13	0.5	Actinobacteria;Caldiserica;Chloroflexi;Cyanobacteria;Deinococcus-Thermus;Euryarchaeota;Firmicutes;Fusobacteria;Proteobacteria;Spirochaetes;Thermotogae
Gene_ID_145964	ACQ79681;ABL92597;CAM63253;BAG17332;BAD59364;AEV86401;AGT90984;ADU09123;AGI92120;ABW11105;AFO76712;CCF61526;AFT99762;AFP40660;CBG74834;ACU95287;ADX71739;AEF41361;ADH67454;ADB52467;AGL36766;AEY87913;ADG75902;AGP63525;AIC71785;AHC26375;ADW01742;CCG03322;AFC48563;ADD44928;AGT83840;AFR46677;ADT98885;AGJ59167;BAH52215;ACL38633;AGK81748;ADG77654;AEB45180;AGB24215;CCH86728;ABG95902;ABP55836;CAM06498;AFR…	PF07883	Cupin domain							90	21	0.5	Actinobacteria
Gene_ID_123619	AEH10650;ADB74542;AGT91153;ACC38776;AFA71335;ABL06724;AHD21465;AAZ55526;AFS17116;AFO51362;ABE39095;AGP66590;BAD58946;AFN62226;AGZ51560;AEM41873;ABM42277;ADW01955;AAZ21662;ADH67126;AGH48183;AGC60408;AHC26153;AAZ64806;ABP44269;BAG23778;AEN14246;AFM19052;AFP41915;CAN95107;CAM60174;ABS62786;BAC49122;BAN02402;ABI76430;ADG96620;BAH32071;ACY19440;ABW13093;AGJ58928;AGB25570;ABB06186;ADI03907;AGM26678;AGZ…	PF13738	Pyridine nucleotide-disulphide oxidoreductase							96	19	0.5	Actinobacteria;Firmicutes;Proteobacteria
Gene_ID_144632	ACK83593;ADW67290;AFK06230;ADQ14962;ABZ98499;ABZ94830;ACN99190;ACL04040;ACN17018;ADY13351;ACL66560;ADR17953;ADO76945;ACY17462;ACZ10337;ACE03719;AEU39008;AGH93456;ABK18802;AAN49848;BAH39734;ABA89952;ABG03633;AEV30087;ADE35942;ABB23406;ADD67803;ACF11783;ABB36980;AFG37237;AEJ19627;ABF88960;AEG46514;ADE57959;ADB15404;ACL69257;ABM29862;ADG67264;ABF43497;ADP85309;ABD42903;ADK85340;AET64499;ABY30925;ACO…	PF00875;PF03441	DNA photolyase;FAD binding domain of DNA photolyase	GO:0006281	DNA repair			GO:0003913	DNA photolyase activity	108	21	0.5	Acidobacteria;Actinobacteria;Aquificae;Bacteroidetes;Caldiserica;Chlorobi;Cyanobacteria;Deferribacteres;Deinococcus-Thermus;Euryarchaeota;Firmicutes;Fusobacteria;Gemmatimonadetes;Ignavibacteriae;Planctomycetes;Proteobacteria;Spirochaetes;Synergistetes;Tenericutes;Thermobaculum.;Thermotogae
Gene_ID_4241	AET54185;ABX86792;AGK08852;AFJ99083;ACX39375;ABB65722;AAS60701;AGX37655;ADZ40841;ABX20882;ADT92317;AFJ46640;AEF07838;AGQ29216;AGE16246;CAQ98867;ABP60940;AEG26253;AGN84666;AEJ97972;ACB03119;ACK44653;AGB77698;BAI36375;ABR76936;ADF61213;AAV76884;ABB61248;BAI55323;ACR62495;ABG15968;ABS06279;ABS48704;CBW17990;CAR58985;ACH50007;ABV18023;AGO53384;AHB43817;AEE56991;AGQ73554;AGQ86422;ACC87345;AGK66527;BAH…	PF01206	Sulfurtransferase TusA							163	49	0.496933	Proteobacteria
Gene_ID_153660	ABF08348;ABM33924;ABM18810;AAO28851;AFR13990;CCJ05557;AEH87197;CAH34065;AFJ02662;AGI07742;ABA57134;AEW15602;ACD18369;ADX54435;AGR71025;ADX45789;ADU44887;BAI95406;BAJ80336;ABG61899;CAS10329;ACI93578;ABS62793;AFT86290;ABD88606;ACG77832;AEG39632;ABX63549;ABJ07195;CAJ24161;AEQ13683;AHC37714;ACC72391;ABA05396;AEO46831;ACB92474;AEE57711;AEU07509;AEA61161;ABP86232;CAR18827;AGS60117;ABI62049;ABC21159;ABC…	PF00589;PF13356	Phage integrase family;Domain of unknown function (DUF4102)	GO:0006310;GO:0015074	DNA recombination;DNA integration			GO:0003677	DNA binding	105	25	0.495238	Proteobacteria
Gene_ID_133567	ACL72948;AGM35504;ABZ00632;AFO49982;ADM97012;ADW16326;AGP96756;AGH81541;AAM37032;CAV18840;ABV86586;ACK44914;AEF05647;AEH33835;ACQ60751;ABK39200;AGQ01098;AEJ05534;CAR44822;ACM34961;ABX16004;AGM42940;AGI07321;AEA78763;ACP06031;BAK87753;ABK48037;ACS86131;ABJ11756;ABA57144;AAW87592;ABO90185;ACQ92768;CAL62006;AEA66898;ABO23127;AHC64998;AEC20334;AEA84280;ACP09896;AGN82933;ABP83946;AGQ99389;AAF94935;AGU…	PF04002	RadC-like JAB domain							81	12	0.493827	Proteobacteria
Gene_ID_122737	AFN75916;BAH39009;ABM00464;ADT84904;AEB68996;ADJ65665;ABY37085;AGA72298;AEV34245;AGU52440;AGA88912;ABF42316;ABM43150;ABR43915;AGB04696;ACI18664;ABV37578;ABQ92761;CBJ83418;BAM02077;ACD95225;AEA44047;AGP40630;BAK24173;AAQ61786;ADY32030;AEN73042;AEH25421;ABQ93201;EAQ42686;EHR79144;AAQ65260;AEW21045;AFY41464;ADL45642;ADU07727;AAS80634;ADU91932;AEE65598;ADG94217;ABV66928;ACK41866;ADP19580;ADI00838;BAL…	PF00132	Bacterial transferase hexapeptide (six repeats)							156	25	0.49359	Acidobacteria;Actinobacteria;Aquificae;Bacteroidetes;Chloroflexi;Crenarchaeota;Cyanobacteria;Deferribacteres;Deinococcus-Thermus;Dictyoglomi;Euryarchaeota;Firmicutes;Gemmatimonadetes;Ignavibacteriae;Planctomycetes;Proteobacteria;Spirochaetes;Synergistetes
Gene_ID_26310	CBL45684;ACT58327;ACN15161;AEI10153;ADO47353;ACX76035;CAB12497;BAM49598;ADH98290;AGG60031;ADU45027;AGR33175;AGR70871;AFQ56598;AHA76635;ACK84149;CAJ23843;ADG30928;AAM41391;AGQ05234;AFG42982;AEL10803;ABD24712;ACR17091;AER17073;AEB81293;CAP51759;ABM57505;ACH83523;AFM05467;ABZ88054;AGP74651;ABI62416;BAM02436;ADB38008;CDF60946;AEL08339;AGP46737;CBY70013;ABM42689;AGW87206;AFY83212;CBY49353;AEK57082;AEM…	PF00270	DEAD/DEAH box helicase					GO:0003676;GO:0005524	nucleic acid binding;ATP binding	61	9	0.491803	Actinobacteria;Bacteroidetes;Cyanobacteria;Fibrobacteres;Firmicutes;Planctomycetes;Proteobacteria
Gene_ID_148428	AAY49093;AAO54395;AGN81854;AEJ04499;AGI07484;AAY36493;CAI07469;CAL62163;AFM64678;CAP51811;ABA74760;ACK53715;ACT05323;ABE31768;AHC82396;CAJ24045;AGK14575;ACS61983;AHC33480;ABS65026;AHC87774;AEA83160;AEK81737;AFM32521;AHA26225;AGO43118;ADP14449;AHC65302;ABI58375;AGK47726;BAK88278;ACL73931;ABM41481;AEV63315;ACQ94038;AEA68227;AGK21492;AFI89585;AEI78090;ABM31109;AEB84186;AHB58191;ABR84099;ABJ13901;AEJ…	NA								59	4	0.491525	Proteobacteria
Gene_ID_131867	AFJ47855;ACB78252;CAX23327;AFY37863;ADB52296;ABR88334;AGA73503;ABB34865;ABZ77508;ACC73673;CAR53646;ABV62795;AGW92605;ABR84524;CCB66251;ABK07457;ABS66814;ADB37696;AEI77266;ACF03136;AFL86970;AFT71166;AGG88831;AFC45260;ACA84513;BAM53683;ABV35137;AEV76740;BAL76270;ABB07391;AEA58871;ACS17224;BAL30500;ACD17109;ACR27358;AFT85429;ACS54332;ADO77321;ADX47241;AFJ84977;ABO53678;ACB84656;ADH90983;ACB22271;CAL…	PF00795	Carbon-nitrogen hydrolase	GO:0006807	nitrogen compound metabolic process			GO:0016810	hydrolase activity, acting on carbon-nitrogen (but not peptide) bonds	177	36	0.491525	Acidobacteria;Actinobacteria;Bacteroidetes;Chlorobi;Chloroflexi;Cyanobacteria;Deinococcus-Thermus;Firmicutes;Planctomycetes;Proteobacteria
Gene_ID_151100	BAM07043;ACF46754;ABE43505;AFT69536;CAJ96274;ABP84942;AEJ06064;AEF88747;ACB66987;ACS22638;ABP36680;AFN77693;ABB37709;AEC20774;ABR69217;ADW14421;ACU89739;ABE35523;AER56316;AEY01342;ABB06072;ABQ24809;AGK13461;AHB57757;BAI94984;ABM57774;ABM37209;ACE03835;CCG07375;ABL69634;AEC18145;AFY18456;ACK53138;ADZ69565;ABD86603;ADJ63761;AEI80442;AGI74094;ACO81066;AGW93989;AAZ47396;ADV48160;AGX88746;AGK17870;ADH…	PF02661	Fic/DOC family							53	12	0.490566	Bacteroidetes;Chlorobi;Nitrospirae;Proteobacteria;Spirochaetes
Gene_ID_121400	BAB73277;AFZ55054;AFZ17427;ACC82565;ABA22590;ADN13417;AFZ09407;ACU99967;AFY67107;ACK65082;ACA98189;ADI63596;BAD80189;ADI15805;AGY60249;AFY44853;AGF51121;ABB58124;AFY90083;AFZ35440;ABD03798;ABW31300;BAG05226;BAI62956;AFY27529;BAK49606;AFZ42993;BAL28605;AFY83553;AFY62504;BAC07773;AFY77101;AFY50807;ACK69553;BAL31774;ACB50400;ACL47161;BAM51160;BAC88947;AFY37686;BAL34943;AFZ00190;AFZ14540;AFY74940;AFZ…	PF02469	Fasciclin domain							51	11	0.490196	Cyanobacteria;Deinococcus-Thermus;Euryarchaeota;Firmicutes
Gene_ID_135202	AGZ23039;ACI21400;AFU72175;BAN98299;CAQ97626;ADZ91069;AGA92120;BAJ64426;CCD07442;AEN73388;ACB51486;BAI70868;CCU70873;AAZ33542;AFM26548;AFA46957;AAO53821;AFJ08683;CAD17040;AAS08866;ACE05376;AEW06226;ABL65527;AGU76907;ACF14029;AEC16364;AEL11396;ACY48297;CCE74072;ABM59270;AFN46096;ADV55869;ADL08544;BAH37985;ABY35028;ABB15522;AGN21322;AGN18299;AGU78706;ACZ20281;ACD91496;ACJ00504;CAG70085;ADX69929;AFT…	PF06114	Domain of unknown function (DUF955)							51	8	0.490196	Actinobacteria;Bacteroidetes;Chlorobi;Chloroflexi;Cyanobacteria;Firmicutes;Gemmatimonadetes;Nitrospirae;Proteobacteria
Gene_ID_145018	CAP41357;AFU46860;AGU49093;ABN00060;CCH12051;ABM42675;ABN94816;ADE16398;ACD20106;AEG02506;ABX33134;CAH38906;ACB35380;AGK48128;AGZ31073;ABC31351;ABF54047;AFS54270;ACS65197;AGR67954;ACM32809;AEI77433;ABN86103;ACL73902;AFR19850;AGH50682;ADI28869;ABF07218;ADZ25336;ADP18050;ABX19371;AAZ60514;CAJ93276;ACG77855;ADQ84377;AFI69764;AHC76427;ABO03005;ACT48714;AAU46770;AEP08957;ABC35453;ABA52885;CCJ06853;AFM…	NA								51	12	0.490196	Nitrospirae;Proteobacteria
Gene_ID_147532	ACY51818;BAL99163;ADZ69390;AEE88013;BAM11961;AFC31115;ABO68624;ACM29582;ABE35580;AFD24674;AAK88919;AEA78207;AAM04320;AGS59996;AEI43468;AGI35978;ABR00653;AAW36459;ADE65075;AEM40777;AGT90716;ACY60425;AFH82506;ACV57177;AEW19494;ABJ70649;ACA37758;AGT23971;AEJ54229;AFY02311;ABG61864;AAP77013;ABC89551;AEH52887;ACD74246;ACY64195;AAW61858;ACE89803;AGY89026;AFH63434;ABY24051;AAX64751;ADO42615;BAN97238;ACI…	PF00528	Binding-protein-dependent transport system inner membrane component	GO:0006810	transport	GO:0016020	membrane			51	10	0.490196	Actinobacteria;Chloroflexi;Deinococcus-Thermus;Dictyoglomi;Euryarchaeota;Firmicutes;Proteobacteria;Spirochaetes
Gene_ID_151026	CAJ61154;ACM27510;ACT60369;AFH62993;ADU39497;AFV00501;ABQ07132;AFP37600;BAC48568;AGA77952;ADZ78895;ABM59224;AET92962;AFT69782;AEQ50139;AEG56687;ACF00086;ABS13036;ACZ10325;BAJ75533;AEE66724;ADB50918;ACS22243;AFK64098;CCJ59079;ABD56668;ADZ70896;ABU58629;AEI42984;AGB47675;BAH50937;AFR27955;ACL41270;ADY51054;CCJ63425;ADE53245;CAP43221;ACU04955;AEP31524;AHD21474;AEH90298;AEA60160;ADG19654;CAJ48216;AEC…	PF02515	CoA-transferase family III					GO:0003824	catalytic activity	51	12	0.490196	Actinobacteria;Bacteroidetes;Chloroflexi;Firmicutes;Fusobacteria;Proteobacteria;Verrucomicrobia
Gene_ID_99543	ADY31866;BAD49405;ADV49642;AEE19954;AFL80156;AGA78755;AFK03225;ACX83844;ABR42363;ADY51963;CBW23184;AEL26839;ADB41442;AEH01583;AFD06361;ADV44030;BAM99515;ABG60533;ADY28383;EAP88366;CAH08375;AEM71175;AEW85055;ABR41694;AAO75635;AEE52819;AFL85910;CCG53411;EAR14201;ADZ79644;BAG83655;ACU05223;EAQ40794;ACT94998;EAR00663;ADF51181;AEI48922;ADY37481;ABQ07894;ADX67643;CCB69929;CAL67628;ADR21037;ADQ81024;CAL…	PF00697	N-(5'phosphoribosyl)anthranilate (PRA) isomerase	GO:0006568	tryptophan metabolic process			GO:0004640	phosphoribosylanthranilate isomerase activity	49	9	0.489796	Bacteroidetes
Gene_ID_6993	ABM62813;ABM27345;ADN35736;ADP87964;AEI15862;ABC78422;ACN17625;ADD69244;ADU96735;ADK84535;BAH75193;ADW16667;CCK82142;ABN06512;ACV67755;ABK13910;AEH44478;ACL09318;AEH22795;AHC14510;AEB10240;ADU65853;ACB85981;ADO83267;ADU61202;EGJ48813;ABB37339;AEE14798;ADH86914;ADR18520;AEA34135;BAI80304;ACS78230;ABK16061;ACL17624;ACL03478;ABD41861;ABW67442;CAO81342;AET65141;AFV12451;EGB15032;ADY73323;AEB69203;CAG…	PF04055	Radical SAM superfamily					GO:0003824;GO:0051536	catalytic activity;iron-sulfur cluster binding	47	11	0.489362	Aquificae;Chrysiogenetes;Cloacimonetes;Deferribacteres;Euryarchaeota;Firmicutes;Fusobacteria;Proteobacteria;Spirochaetes;Thermodesulfobacteria
Gene_ID_125506	AGL47520;CAZ55327;CCW37446;ACA35852;AFC95512;AGS74481;AGS06050;AFC62135;AAM99819;AGU83549;EFE28726;AGY88517;AFR72984;BAF77291;ADL64478;AGP27408;AGU77824;AGK71656;CBI14189;AGU79084;ADX77629;CAJ70292;BAK30687;AEA93475;ADC91314;ADX78803;AEN97862;ADI70420;ACB90572;ACA45469;CBJ22564;CCW41737;AAO82070;ACO24063;AEL09728;ACF54995;BAB56573;CAR69097;CAZ51616;BAK28458;ABP89898;ABP92096;CBZ01513;ADV06650;ACO…	PF06125	Bacterial protein of unknown function (DUF961)							47	10	0.489362	Firmicutes
Gene_ID_126897	ADB29900;AFP37476;ADU10835;AEM81981;CAK08471;ADU42695;AFE07358;CCF65532;ADW04144;ABZ71995;ACU35952;ABW10383;AGJ56528;ACS56798;AGM08595;AEN13519;BAL91109;ADC58643;AGT87990;ABD09197;ABS03686;ADL46554;AEV87291;ACI08880;ADH69717;BAG23831;CCH30000;AGI90716;ABP55382;ABV98973;AGP33982;AEY85949;AEB44492;BAK37247;ADD45821;AGK76062;ADI03889;AGS67345;AGL14285;ADJ49154;AGZ41452;AFO80862;ACU72193;AEU35260;AGF…	PF00440	Bacterial regulatory proteins, tetR family					GO:0003677	DNA binding	47	5	0.489362	Acidobacteria;Actinobacteria;Proteobacteria
Gene_ID_132412	EAP86727;EFC70013;CDF59590;AGB29626;AEW21146;ADZ12100;ABQ07352;AEM72337;ADR20443;AEA43680;ACT95405;ADX66794;AEW87107;AGC39661;AFL98144;AEA22189;ABR43869;ADE82119;CBW22340;AFR36032;ACU91710;ADK97330;ADF51848;CCG53649;AFJ08919;AFL78698;BAG32613;ADV44610;AFD56409;CAH07532;AEE13335;ADY31190;BAD49750;AFL85793;EAR14721;ADY30209;ADZ76892;AFD07253;AAQ66503;AEV97475;ADQ15936;ADY35736;AAO77035;ABR41345;ADY…	PF00589	Phage integrase family	GO:0006310;GO:0015074	DNA recombination;DNA integration			GO:0003677	DNA binding	47	9	0.489362	Bacteroidetes
Gene_ID_132605	ACQ61893;AFS72012;BAJ38855;ACB63179;AEC17966;AGS60990;AFU01355;ACE62475;AFU36572;ACZ85691;AFS54804;CAV01872;ADP16946;ACA31512;ACT27399;ABF75193;ADA73410;BAL96316;ACJ39699;AGH37401;AGQ07533;AAK89234;AEP04721;CAR44740;AGQ08833;AGR96062;CAM88376;AET15278;AGR99778;CBG36937;AGS02596;AGL18725;AGE18287;ABK07516;CAR53582;ACI10979;AFI97120;ACA89910;ABS14646;CCW76558;ADX90702;AGG29466;AGQ12648;ADC59035;AGS…	PF02909;PF00440	Tetracyclin repressor, C-terminal all-alpha domain;Bacterial regulatory proteins, tetR family	GO:0045892	negative regulation of transcription, DNA-dependent			GO:0003677	DNA binding	47	12	0.489362	Actinobacteria;Chlamydiae;Proteobacteria
Gene_ID_149268	EAR00027;AEW02746;AFL82960;AEH02640;CAL43751;AFM04646;ADR36577;ADY54185;ADY25276;ADD26885;AGC75902;CAL65952;AEM70628;ADY31089;AEE19695;ACY47175;AFK01545;ACU60798;AEL27068;ACU05195;AEW87277;AFZ66605;AFG36365;AFC24182;AEN72200;AEK23538;ADZ80130;AAF12311;ABQ07881;AEA44985;AGA78542;ADX66893;ACU08028;ADQ16703;ADR23616;EAP86714;EAQ42962;AEE49845;ADV47805;ACT94331;EAR16683;CCG53522;ABG58305;AFD08467;ADF…	PF04143;PF14241	Sulphur transport;Domain of unknown function (DUF4341)							47	13	0.489362	Bacteroidetes;Deinococcus-Thermus;Spirochaetes
Gene_ID_151667	AER03353;CAW95216;ACK79146;ABE49487;ABD07755;CAI07590;AFW01303;EGB16357;ACH84222;AAS69541;CAJ48149;CAQ86057;ABJ75030;BAH41690;ABQ97890;ADV44517;AEH15537;BAC93579;AGM41847;ACV63412;AAF41243;CAJ22142;AGV17852;AEB13466;ADY95941;BAM06339;ABK42657;AGK48413;AEW71930;AFR17751;ACE60948;AGK70568;ABQ07402;AFF24936;ACR14038;AAX87275;AFC85089;ACT05804;ACD25604;ABN63190;AEA44961;ABJ80113;AGA68721;ADQ80096;AFM…	PF13166	AAA domain							47	8	0.489362	Bacteroidetes;Firmicutes;Nitrospirae;Proteobacteria;Spirochaetes
Gene_ID_60478	AFY60984;ADF54495;AFY42811;AEM69963;AFZ17532;BAB74794;BAK51455;BAG00833;AFW97164;AFY46666;AFH49658;CAL68549;AFY53467;BAL33622;ABA23402;AFY87619;BAL36791;ABW30048;ACL19954;CCG53643;BAM03862;AFZ14091;AGY58428;AEE18622;BAL30453;AFY30932;BAM53733;AFY64658;AFZ32506;AFZ50395;AFZ06540;EAR00509;AFZ44353;AFY82372;AFZ56115;AGF52961;EAP88092;BAC91296;AFZ48315;EAR16979;ADI62949;AFL85261;AFY73863;ACC80555;AFZ…	PF08241	Methyltransferase domain	GO:0008152	metabolic process			GO:0008168	methyltransferase activity	45	10	0.488889	Bacteroidetes;Cyanobacteria;Firmicutes;Ignavibacteriae;Planctomycetes
Gene_ID_124629	AER55467;ACO34557;AGU49118;ABX32730;CBE69961;ACR14426;AGI22759;ACU89403;AGA91402;ADK81740;ABB23395;CCD06457;ACE03705;ADD67484;CBJ13338;BAC90602;ADL55497;BAC47193;ABL64708;ADU42504;AEQ96202;AEB84208;ACD90964;ABP36682;CAH13576;ACS22240;AGX86631;AEQ53615;ACV33592;ACM24865;ABK17738;ABD88592;AFZ50150;ABM41154;CCD09716;ADU12349;ADE16766;ADP71040;BAE69753;ABQ27254;CCU73147;ACD59967;ABW68941;ABM56339;ACF…	PF13338	Domain of unknown function (DUF4095)							45	10	0.488889	Acidobacteria;Chlorobi;Cyanobacteria;Deferribacteres;Proteobacteria;Spirochaetes;candidate division NC10
Gene_ID_135518	CCW41743;ABP89894;ACF56503;BAK28454;CAJ67331;CAR69101;ACO22545;BAK30692;ADC91369;AGL47525;AER65309;ADL64472;CBI14185;AFC62142;BAF77285;AGY88511;AAO81635;AFC95516;ACA37337;AAM99815;CAZ55323;ADX77635;AGS06056;AEA93481;CBZ01518;ADX78811;CAZ51612;AEL09732;ADV06646;CBA66897;CBJ22570;AGS74485;ABP92092;AFR72979;CCW37442;BAB56567;AGU83545;EFE28722;ACO20815;AGP27402;ADI70429;ACB89416;AGK71664;AEB87535;CBI…	PF07275	Antirestriction protein (ArdA)							45	10	0.488889	Firmicutes
Gene_ID_132955	ACU60328;CAH06720;ACU05568;AAO08014;ABG40362;ACT93017;AEX25229;ABR40621;AEC01590;ACA87922;ADB40245;EAR17108;ADZ81549;AFK04429;BAC97661;AEL27276;ADB15579;AEK22821;AEE22772;AFL98249;BAD47814;ACD03966;AEE51431;AEI47131;AAO79736;ABJ83569;ABR44328;AEW21401;ADY28261;ADK95239;CBW21607;AGA31172;ADV42076;ADY61513;ADG66205;ADY12245;ADY54333;EAR02282;ADV89523;AGA80028;ACU92003;ADE54061;ADV49786	PF00884	Sulfatase	GO:0008152	metabolic process			GO:0008484	sulfuric ester hydrolase activity	43	10	0.488372	Acidobacteria;Bacteroidetes;Planctomycetes;Proteobacteria;Spirochaetes;Verrucomicrobia
Gene_ID_54063	ABY36148;ABQ86371;ACM04933;AEA46789;AEF18351;AEX84728;CBA65917;AEG18429;AAL81244;ADI36219;AEE48387;ACD89537;BAG34482;CCK79125;BAJ64869;ABU59352;ACA59801;AEF93615;BAA30347;ADI02109;AFK85609;AFN03911;ABW10837;EHR79721;AAZ69293;ACM54572;BAD49297;AEC52739;ACL23508;ACF14187;AFL94590;AAM07020;AEI51284;ADG13587;ACY48525;ABQ90257;BAL99623;BAD84649;AEH24643;ABP53476;BAK73770	PF00270	DEAD/DEAH box helicase					GO:0003676;GO:0005524	nucleic acid binding;ATP binding	41	8	0.487805	Actinobacteria;Bacteroidetes;Chlorobi;Chloroflexi;Euryarchaeota;Firmicutes;Proteobacteria;Thermotogae
Gene_ID_85610	AEV32599;EAQ42093;BAK49032;AFZ47688;BAM50571;ADD27239;AGA77321;AFZ53034;AHB06692;ACT95141;AEL24952;ABR66647;ACF14197;ABL00799;AFU57093;ADB41572;ACU59826;BAL34370;AGF50549;AFK03477;AFL79861;AEV97394;AGC78239;ABA88304;ACD96074;CAF30126;ABG52006;ADF52034;ACL44563;BAD80386;AFH49626;AEK19604;ABB57929;BAL28031;ADE35958;ABX01144;AEI48532;BAC08382;ABK18447;BAL31201;AFY62318	PF06172	Cupin superfamily (DUF985)							41	5	0.487805	Bacteroidetes;Chlorobi;Cyanobacteria;Deinococcus-Thermus;Euryarchaeota;Firmicutes;Ignavibacteriae;Proteobacteria;Thaumarchaeota
Gene_ID_139098	ADG94207;ACV01300;AFU01517;ABE45885;ADH07859;ABD13288;AFY83098;ABD89743;ACT58261;ABY29253;ADQ83301;AGF66418;ABK37652;ACB23225;ABM60120;AHA06604;AGZ36244;ACO75697;ABU59146;CBL46242;BAH54057;ACG76910;ACJ20722;AEU07581;AEM85126;AEW15522;ACA19315;ACT02474;ABX77691;CBJ10552;BAK49233;AEG56157;AHD04063;ADU09885;ACJ79692;ACO02264;AFY36960;ADZ88529;ABB56089;ABD41829;ACB78950;BAG17459;ABG51493;CAX22608;ACJ…	PF13489;PF08484;PF08421	Methyltransferase domain;C-methyltransferase C-terminal domain;Putative zinc binding domain							201	34	0.487562	Actinobacteria;Bacteroidetes;Chloroflexi;Cyanobacteria;Deferribacteres;Deinococcus-Thermus;Euryarchaeota;Firmicutes;Nitrospirae;Proteobacteria;Spirochaetes;Thaumarchaeota
Gene_ID_129052	AFL79975;AGC39865;ADV49936;ACU63462;AEE53778;CCG53094;EAR00133;ADZ77634;AFR35439;ACT94959;AEM69373;AEA43971;AGC75717;ADZ12283;AFL97512;ADQ18354;ADY27885;AEH01297;EAQ41656;AEE19753;ABZ95036;ACU08946;EAP85924;ADR20849;EAR14968;AEV97410;ADF54064;AGA80135;AFH47917;AFD06488;ADY53387;CAL42738;AFK03079;CAL67666;ABZ98712;AEI48421;AFD56214;ADB41306;ABG58918	PF01625	Peptide methionine sulfoxide reductase	GO:0055114	oxidation-reduction process			GO:0008113	peptide-methionine (S)-S-oxide reductase activity	39	6	0.487179	Bacteroidetes;Ignavibacteriae;Spirochaetes
Gene_ID_129193	ABK45516;AEH46065;ACN13210;CCK78455;AGZ81659;EGJ50084;AFL73701;AGA90170;ADG93521;AEH22653;AFQ42547;ACL65509;AFM26915;ACL04256;AGF78832;AET69250;EGB14761;AFM39875;ABE51452;ADK84998;ABC81537;ACV69665;ABV38968;ACM93230;ABK81848;AFI05741;ADU96390;ADC65356;ACA89004;ABB37101;EAT99005;ABW67438;ABU82135;ABD67821;AFI03766;ABK18228;ACU88344;ABZ75660;ACG73304	PF13447	Seven times multi-haem cytochrome CxxCH							39	5	0.487179	Aquificae;Crenarchaeota;Euryarchaeota;Firmicutes;Proteobacteria;Thermodesulfobacteria
Gene_ID_135032	ACL77057;AEQ23134;ADN55243;AFV12511;ACY15342;ADB47446;AEG61759;ADU21889;ADB68623;ADJ26911;ACV62368;ADU62660;ADY54417;ADY12130;ABB38663;AEV30587;BAH07396;ABY92542;ADL68338;ABZ85394;BAL01669;ADU75418;ADB71668;AEV70176;AGL02875;AFV02395;ABK19509;ADL53645;ABN52858;ABF90269;AEE97950;ADW14373;AGA69214;AFC63704;AEY67639;BAE81825;EDK34658;ADL05660;ABQ13471	PF12224	Putative amidoligase enzyme							39	3	0.487179	Chloroflexi;Firmicutes;Proteobacteria;Spirochaetes
Gene_ID_137969	ACO34439;ACB64764;BAC51246;BAG00916;AEH32008;AFL89741;BAF73086;ADL33275;ACF11857;AGI47116;ABF41850;AGA66881;CAJ48854;AGU58762;AFT84793;AFR69476;AGA28157;ADW67263;BAL75466;ADL03203;ADG71239;ACU94735;ADV47281;AGH49891;ABM79557;BAK44792;ADZ83433;ACK67298;ACV01643;AFY29299;AGF59154;ABJ83226;ADO38802;CAE19659;ACB43632;AEU37636;ADV82303;AGG32896;ADN36136	PF00535	Glycosyl transferase family 2							39	6	0.487179	Acidobacteria;Actinobacteria;Chlorobi;Cyanobacteria;Euryarchaeota;Firmicutes;Planctomycetes;Proteobacteria;Spirochaetes
Gene_ID_44054	ACU88576;ABR69163;CBW26028;ACV25992;ABB40133;ADP96749;CBH21756;AFA50169;ABE59713;ABZ86468;AFS37924;CCG97230;AFT75160;AGA89662;AEF53215;AFM05756;ACY14226;EGB14616;AHB98169;AFJ43597;ACA98963;ABM20914;ACL05884;ABO23064;ADD67906;CBL46543;AFT95982;AFY82238;ADU66714;ABC30368;AGQ99988;AEX24626;ADC62053;ABD83105;AFY01457;AEY02900;AEI36675	PF04828	Glutathione-dependent formaldehyde-activating enzyme	GO:0008152	metabolic process			GO:0016846	carbon-sulfur lyase activity	37	6	0.486486	Bacteroidetes;Chrysiogenetes;Cyanobacteria;Deferribacteres;Firmicutes;Proteobacteria
Gene_ID_83782	ACR27776;ADG16656;ABX16376;ABN01727;CAH36905;ABC39075;ABA48105;ABN88960;ABB07379;ACD17731;ABI86144;AGR72754;ACB63108;ABO07181;ABE32314;AAU50212;AHB04376;CAR53658;ABM52449;AFJ84968;AFR17293;ACC71724;AET88176;AGK49053;ADX56399;BAN22100;AFT87083;ABK07445;CBW76041;AEA59312;ABO53669;AGZ29158;ABN84242;ADN58876;ACA89837;AFI65081;AFQ49229	PF02954	Bacterial regulatory protein, Fis family					GO:0043565	sequence-specific DNA binding	37	11	0.486486	Proteobacteria
Gene_ID_121284	CBL46709;ADK85170;AGF77357;BAN35245;AGG33001;ABE43135;AEB84685;ABI60165;ACU90015;ACI91988;ADV56189;ADL56489;ABM38139;ACK54667;ACV27442;ACM33142;AAZ46420;ABD71326;ABS25254;ADG30512;AEI04155;ACN13191;ACB35511;ABX35323;ABL65274;ADE11371;ABK99528;CAI09697;ACF43591;ABA90112;ABM18341;ADU99868;ABM42021;BAH40566;ADE57464;ACD94769;AAZ97314	PF12700	HlyD family secretion protein							37	7	0.486486	Chlorobi;Gemmatimonadetes;Proteobacteria;Synergistetes
Gene_ID_140006	BAJ26129;AEM85448;AGW40724;AGB23813;ADI03437;ADP81740;ABD10906;BAK33902;ACU38928;ADW07224;AEY87823;ACU69278;BAD60450;AEB43351;ABW13549;ADL46273;CBG75795;BAL89410;ABG95610;AEV85344;ACZ88195;AGM02952;AGT92749;AFU05918;AEE44213;AEA22620;AGJ53254;ACQ80166;CCF63502;ABP53720;AGF61978;AFA73259;ACY21781;BAH33861;AFM17445;BAH52753;ADU11118	NA								37	6	0.486486	Actinobacteria
Gene_ID_142900	ADX74570;ACD83703;ADJ29266;ABQ35413;ACT58356;AGZ37135;AEE14729;ABB16023;AFS55976;ADY52198;AEP10476;ABC90779;ACU72916;ABB09795;ACD18242;AAY48097;ABR79501;ADL45413;AEG04215;CAU98777;AFS73172;ACY98107;CBE69094;AGA90173;ACV62295;ABN07151;ADN61988;ABA57200;CAL80024;ABQ88711;ADM97219;AAM42412;ABV06903;AGI22760;AEB99137;AFS87596;AGY82761	NA								37	9	0.486486	Actinobacteria;Bacteroidetes;Chloroflexi;Euryarchaeota;Firmicutes;Proteobacteria;Verrucomicrobia;candidate division NC10
Gene_ID_65960	AFI65405;ABN01680;AET88504;ADG16354;ABB07705;ABN88809;ACR28014;ABA51134;ABC38471;AAU50025;ACD17476;AGZ27169;ABX16085;ADN58630;ADX56126;ABE32039;AFJ85257;AGK48080;ABI86419;AFR16899;ACA90137;AEA59599;CAH36570;ABK07753;AFQ48930;ABM49943;AGR70749;ABO53928;BAN22509;ABN82110;CAR53333;ABF75433;ACC69860;ACB63363;ABO04991	PF01192	RNA polymerase Rpb6	GO:0006351	transcription, DNA-dependent			GO:0003899;GO:0003677	DNA-directed RNA polymerase activity;DNA binding	35	9	0.485714	Proteobacteria
Gene_ID_75382	CCH29107;AEV87695;AGM05644;ADG77798;ADI08824;AGK79757;AFO82067;AEN08139;AGT89196;ADG87167;BAD56203;ABV98277;ABP54747;AFR10694;AFU03084;BAG17260;BAC67794;ADB31565;ADD45799;CCF63852;ADJ50360;BAJ27328;CBG70923;AGZ42592;BAH35229;CAM03942;AEM84657;ACZ87846;BAL91784;ADH67375;AGI87279;AGL13651;AGT94078;ACU74704;ACU37391	PF13411;PF00376	MerR HTH family regulatory protein;MerR family regulatory protein	GO:0006355	regulation of transcription, DNA-dependent			GO:0003677	DNA binding	35	5	0.485714	Actinobacteria
Gene_ID_124046	ABM42804;ABX35365;ADM97017;ABM31285;AEB83985;ACM32751;AEA61142;AAV90560;AGN82925;CAD16315;ACO79747;CCH11464;CAP42524;AHC79155;ADU98024;ABK47495;AGI23840;AER56662;AFJ02111;ABF09899;ABJ11767;AFT71023;ACL72957;AHC89249;AFO46559;ACT06011;AGK16240;ABX16012;ACD27745;BAK87746;ABI87539;ABR82859;AFU46866;AGK21465;AHC83878	PF10074	Uncharacterized conserved protein (DUF2285)							35	5	0.485714	Proteobacteria
Gene_ID_124969	ADK13525;BAH05629;ABW17888;AET68445;ACL19882;BAE85350;ABN52035;ADL04737;ACZ07401;ADZ84761;AEG59742;AFC27651;AEF93252;AGF57053;ABX41993;ACT04704;AEE92169;ADY54841;ABR48155;ABI69467;AFM39749;ADG83475;AGA59472;ADK67985;ACV54363;AGY76724;AFH59809;EDK32706;ACV22339;ADU74484;ACU94086;AEY67303;AGL03508;BAK97242;AEI39378	PF00512;PF02518	His Kinase A (phospho-acceptor) domain;Histidine kinase-, DNA gyrase B-, and HSP90-like ATPase	GO:0007165	signal transduction	GO:0016020	membrane	GO:0000155	phosphorelay sensor kinase activity	35	8	0.485714	Actinobacteria;Firmicutes;Fusobacteria
Gene_ID_127650	AEI36265;AEE26251;AFM34924;ABC75888;ABM04243;ACH39025;ABZ88004;ABP78334;AGQ92288;AFN76654;AFY67100;AEF23702;BAL22505;ABO89736;AEG01826;AEG12410;AFL72242;ADE38248;AEB27794;BAF72445;ABL98524;AAZ26590;AFJ02696;ABA57168;ABK36665;ADG69425;ABP86780;ABM20062;AHA20002;AGA34925;AFL67817;AHA25801;CAL92976;ACN17034;AGS40631	PF01396;PF08378	Topoisomerase DNA binding C4 zinc finger;Nuclease-related domain	GO:0006265	DNA topological change	GO:0005694	chromosome	GO:0003916;GO:0003677	DNA topoisomerase activity;DNA binding	35	6	0.485714	Cyanobacteria;Planctomycetes;Proteobacteria
Gene_ID_142146	AGB21094;ACU77693;AEY90151;ADP83172;BAG19863;AGJ55626;AGF64309;CCF61443;AFT98663;ADD39824;AGM07773;ABG95316;BAH54407;ADG89907;ADI08600;ADU05806;AGI91932;BAC68498;AGK75555;BAJ32455;ADH67124;ADW04988;AEV83571;AEM87146;CAM04045;AGS70859;AEA22529;ADJ49781;CBG71452;AFO81489;ADL43837;BAD55467;AGT88618;ADB34094;AEN10566	PF02627	Carboxymuconolactone decarboxylase family	GO:0055114	oxidation-reduction process			GO:0051920	peroxiredoxin activity	35	6	0.485714	Actinobacteria
Gene_ID_142383	ACS31583;ACZ22910;AFN45871;ABM10270;CCG04398;CBL55571;BAH34778;AFV88792;ADU49857;ABK05173;CBT77002;BAK34304;AEF40453;AFR30575;ADP81015;ACQ79724;ACY19707;ADG77406;ACL41472;AFA71223;AGT93626;BAJ76494;AGF73560;ABG93466;CCH90910;ACZ29324;ACV76491;BAG30161;ADX74744;AGZ53792;ADG76193;BAH49595;ACU86115;AEG44078;ABD11775	PF00271;PF00176	Helicase conserved C-terminal domain;SNF2 family N-terminal domain					GO:0005524;GO:0003677	ATP binding;DNA binding	35	7	0.485714	Actinobacteria
Gene_ID_147511	AGZ23033;AAO82053;CCO71459;AFJ26116;AER19620;ACO16632;ACO21231;CCF02715;ADV69672;AGU79176;AER15085;AGY45515;AGU73808;CCW40257;CAR69091;ADM84458;CAJ68721;ABF38633;AER17278;EFE28748;ACV22907;BAJ71312;ABP89939;ACA35858;BAK45909;ADH93373;ADE30952;CBZ49215;CAZ51658;BAN76028;BAK46950;AEA00420;ACB90565;CCW38141;BAH05294;AGU83807;BAM61618;AGU77816;ADX24420;CAL97970;BAL51155;AGY39857;AGU72052;ADU27414;ABP…	PF02534	Type IV secretory system Conjugative DNA transfer	GO:0009291	unidirectional conjugation	GO:0016020	membrane			70	11	0.485714	Actinobacteria;Firmicutes
Gene_ID_47829	AEY90153;BAJ73165;BAC71715;ADP82053;ADD41858;AGK77499;AEA26694;ADI08724;CAM03986;ABS05665;BAG21413;BAK33524;ADJ42647;AGJ53036;CCH88649;AFR30175;AEB42503;AGT81490;ADB30435;CBG72040;AFU04672;ACU75306;AGT92566;CAJ60999;AEN08175;BAH33675;ADW07427;AGF64311;AFP38996;ABM08091;AFO74361;AGS70382;AGI88052	PF02311;PF12833	AraC-like ligand binding domain;Helix-turn-helix domain	GO:0006355	regulation of transcription, DNA-dependent			GO:0003700;GO:0043565	sequence-specific DNA binding transcription factor activity;sequence-specific DNA binding	33	5	0.484848	Actinobacteria
Gene_ID_49564	AGF59776;BAH36144;ABA23463;AFY86324;ACC83905;AEY85554;ACC39042;ABP54793;AFW95872;AFZ29122;AGT94995;AFM14977;ADO69190;AEV84575;ABV98332;AGM08030;AFY52747;AGG90701;CCH32528;AFZ13246;ACA45465;ACK73334;ADG98892;ACU38114;AFZ02505;ACE84801;AFJ55097;ACB52470;AFZ35204;CBL44970;AFZ08125;ABG52135;AFY49165	PF01761	3-dehydroquinate synthase	GO:0009073	aromatic amino acid family biosynthetic process			GO:0003856	3-dehydroquinate synthase activity	33	8	0.484848	Actinobacteria;Cyanobacteria;Firmicutes;Proteobacteria
Gene_ID_62939	ADG17924;AGG30657;AEF50373;AFP69958;AGE18156;AGP44421;ACT12553;ADC58570;ACX88704;ADO48520;CBG90234;ACZ38774;ACI11553;ACS86219;ADI90900;AGJ85913;AEG28080;ACZ77328;ADM98011;AFI91024;CAG75719;AEI79304;AGO55137;AGN84160;AHB70106;ACL48117;AEF45422;AFR02938;AGQ31079;AFN32567;ABV41439;AEN64714;ABJ87192	PF12681	Glyoxalase-like domain							33	8	0.484848	Acidobacteria;Chloroflexi;Proteobacteria
Gene_ID_107629	AEI47407;AEM70587;EAR02572;AEW86736;ADV49068;ADF54858;AEL27108;AEK24486;AEV33175;EAQ42753;AFC25383;CAL44456;AFD06792;ACU58642;ADY29503;AEE18790;AFM05358;EAR16347;AEH00578;EAP87482;ABG59768;AFL80923;ADB41471;AFL85655;CCB68615;AEW02038;CAL68031;ADR20549;AGC76912;AFK02455;AGA80609;ACU03690;ACT94640	PF12700	HlyD family secretion protein							33	8	0.484848	Bacteroidetes
Gene_ID_114640	AEW54647;ABY42677;ACK88077;ACO26960;ABK84704;ACP15101;AAP25464;ACK62739;AHA10014;ABS21551;AFQ16094;AFQ08082;AAP08486;BAL17278;ADK04216;AAS40562;ADY20882;ACJ81352;ACK96663;AAU18861;AFQ25268;ADH06155;AEA15119;ACQ46778;AFH82822;AFU12162;AHA70910;AAT53736;AAT30625;AFV17241;AAT62719;AGG00164;ACM12003	PF14069	Stage VI sporulation protein F							33	12	0.484848	Firmicutes
Gene_ID_127496	BAK47678;AGX07003;ADU74756;BAC12314;ABR34216;AFA48504;ABN51774;AAK78504;ADZ19575;AFM41496;EDK34624;ADK15776;BAH07364;ADF98707;ADZ85721;BAN77828;ADU28788;AGA57092;ABS42620;CAJ70493;AEB07193;ADL35597;AEI33113;ABX42445;ADL53838;BAH45828;AEV68649;ACQ54758;AAO36431;ADO38354;ACV55505;ACX65626;CBA66822	PF00512;PF02518	His Kinase A (phospho-acceptor) domain;Histidine kinase-, DNA gyrase B-, and HSP90-like ATPase	GO:0007165	signal transduction	GO:0016020	membrane	GO:0000155	phosphorelay sensor kinase activity	33	5	0.484848	Actinobacteria;Firmicutes
Gene_ID_79856	ACC91146;BAE77589;AER34669;AGE88243;ABR79491;CDG09876;AEG30774;ADN00710;AGK69187;ABE09684;CAQ91435;CBJ03499;ADX53196;CAR00679;ADZ44398;ACT09055;AAL22700;AGP46694;ADM43315;CCI79374;AGO57673;ACY91013;CAR20415;CAR61715;AAV79477;ABV39139;AFP67942;ADW76023;BAJ38944;ADC55937;ACA79886;CAR05334;AEL71731;CAQ34049;ACA70503;CBW19899;AGX40081;CBA24179;AFS59693;ABP62803;AGK11479;AFS83796;CAV00762;AEF09674;AGJ…	PF01809	Haemolytic domain							97	27	0.484536	Proteobacteria
Gene_ID_149471	ADZ72694;ABM60117;ABK08515;ABK38299;ABB56086;ADC62870;CAR52137;ADO58842;ADN78407;CAL84273;ABJ08171;BAN35480;AGK20866;ABI87256;ACA74195;ABA73259;ABS64950;AFY83101;CBL46240;AFZ14227;ABS34675;ABS36386;AFC44318;ABC78505;AHD04066;ACS58741;ACP26194;AHB47559;ABW67769;AEV61568;AFS83788;ACO78945;BAF89469;ACM35451;ADR19067;BAM50624;AFL72919;ADE13118;AGF50602;ABF81178;AFC54685;ABQ29821;ACA90945;AEV24491;CCI…	PF04989	Cephalosporin hydroxylase	GO:0008610	lipid biosynthetic process			GO:0008168	methyltransferase activity	64	12	0.484375	Actinobacteria;Cyanobacteria;Deferribacteres;Firmicutes;Proteobacteria;Thaumarchaeota
Gene_ID_16816	AEG15104;ABZ84521;ABC19565;ACA59858;ADI02192;ACL05124;AEH23073;ACV62131;AFM25274;ADH87214;ABI68010;ABC76449;ACX52371;ABO50682;ADL12085;AEG59884;ADG81997;CAG37810;ACN14201;AFV11741;AGF77013;AEH44062;ABR46302;AEB09865;BAF59151;ABW69039;CCK79033;AGL01512;ADW18745;AEF94401;AGK99072	PF13241	Putative NAD(P)-binding	GO:0019354;GO:0055114;GO:0006779	siroheme biosynthetic process;oxidation-reduction process;porphyrin-containing compound biosynthetic process			GO:0043115	precorrin-2 dehydrogenase activity	31	6	0.483871	Firmicutes;Proteobacteria;Thermodesulfobacteria
Gene_ID_19457	AGE80699;AEW57949;ABY45797;AGG03629;AHA08051;AAP11708;ACK96889;AFQ10120;AFV20649;AAS43867;AAT56998;ACQ47163;ACK88742;AFQ18359;ACJ78866;ADK07390;ACK63485;ADY23973;AFQ28695;BAL20517;ACO27289;ACM15049;AFU15517;AAU15710;AEA18494;AAT34189;ACP12381;AAT60971;AAP28742;AHA74436;AFH86222	PF04023	FeoA domain					GO:0046914	transition metal ion binding	31	11	0.483871	Firmicutes
Gene_ID_34302	ADQ18826;ACT96878;CCG54515;ADV49025;AEM70547;CAL42171;ADZ78138;AFL80781;ADY53442;EAR02631;CAL68153;ADB40563;AEH00982;AEI48897;AFD08754;AGC76764;EAR16397;AEW86702;AFK03050;ADF50489;AEK23652;EAP87831;AFM06342;ABQ04002;ACU02444;EAQ42928;AEV31192;CCB68427;ADQ78832;ADY29425;ADX66942	PF01553	Acyltransferase	GO:0008152	metabolic process			GO:0016746	transferase activity, transferring acyl groups	31	8	0.483871	Bacteroidetes
Gene_ID_137881	ACV33550;ADZ72175;ADE86449;ABC32354;ABK43738;ADV62985;ACI91926;ADU99610;AAU91257;BAL73754;ADO41864;CBL45881;ABD82022;AGH98972;CBK39858;AHD01988;ABO56262;ABL70173;AEI04215;AEG67521;ABA05203;CBA16864;CAD17035;ACI97486;BAE49148;CDL00289;ACM34661;CBJ49581;CAD86453;ABR90174;AEB84444	PF07508;PF00239	Recombinase;Resolvase, N terminal domain	GO:0006310	DNA recombination			GO:0000150;GO:0003677	recombinase activity;DNA binding	31	6	0.483871	Nitrospirae;Planctomycetes;Proteobacteria
Gene_ID_142195	ACF45134;ABQ33776;AFO79828;ABM39300;BAF71830;ABK14755;CCG04875;BAM04474;AEM87794;ABC77255;AGF98583;AFL73999;ADQ60698;ACY15228;AGU51124;ADY55759;AFM04154;ADJ48117;ABQ89053;AAM32600;BAG05370;AEB68684;ACB33046;AFY70282;ABL66613;ACF43718;AGT86956;ABJ87761;ACE04183;CCQ33062;ABW25806	PF13358	DDE superfamily endonuclease							31	7	0.483871	Acidobacteria;Actinobacteria;Bacteroidetes;Chlorobi;Chloroflexi;Cyanobacteria;Euryarchaeota;Firmicutes;Planctomycetes;Proteobacteria
Gene_ID_144825	EGJ51856;BAI21766;BAI71453;ABA23110;BAI00496;CCW76551;ACF67924;AEY01639;AGA85049;AGP96743;BAI12690;AGQ01085;ABK66895;ACI93532;ABK43802;AEJ99569;AFY45245;AGE28277;ABS28407;CAJ22243;AFY83025;ACD18240;ABE32845;ADG81764;BAI09642;ACS30535;ADP97508;AFS87935;ABR81712;CBJ80554;AEI02767;ABS01502;BAI18717;ABZ85370;ADC63694;BAF72046;ABV18119;ACR11879;ABI69545;BAI15736;AEG15308;ABA05346;ADK96231;ABM34090;ADL…	PF00004	ATPase family associated with various cellular activities (AAA)					GO:0005524	ATP binding	93	24	0.483871	Actinobacteria;Bacteroidetes;Cyanobacteria;Deferribacteres;Euryarchaeota;Firmicutes;Ignavibacteriae;Planctomycetes;Proteobacteria;Thermodesulfobacteria
Gene_ID_62722	AHA72469;ADK05588;ACJ78757;AEA16671;ACK60873;AAP26830;ACK90706;AAT61761;AGG01760;AFH84260;ABS22305;BAL18646;ACK96442;AFQ26692;ABY44005;AFU13620;AHA06300;AEW56064;AAS41959;ACQ46861;ADY22226;ACP16241;ACO28134;AGE78552;AAT35360;AFV18808;AFQ14368;AFQ11856;AAP09941	NA								29	9	0.482759	Firmicutes
Gene_ID_64693	AEB29796;AGG89636;ACD89663;AEA61150;AFY60228;ADI02371;CAL61702;ACM32737;ABR34959;AFU46846;AEW76523;AGM44766;ABV87379;ABM42789;AHC86146;ACA73844;ABI42037;AFI05936;CAD86010;AHC80714;ACX81593;ABN74272;AFM14198;CAW93166;AGO56415;AEB84004;AGE19434;AGP48696;ACB66893	PF08937	MTH538 TIR-like domain (DUF1863)							29	6	0.482759	Chlorobi;Cyanobacteria;Firmicutes;Proteobacteria;Spirochaetes
Gene_ID_123001	AEB45996;CCH30438;AGI88854;ACU77508;AGM05369;AGC43463;ABW14132;AGZ40829;ADJ45531;CAN96529;AEY91818;ADI04211;AFR07178;ADH68621;BAL89385;ABV98067;ACU38271;ACZ87962;AGP39019;AFT98503;ACZ21186;AFO77243;ADB32856;BAJ33132;ADP84593;AGF65974;AGL16065;AGT84371;AFE11054	PF12833;PF12852	Helix-turn-helix domain;Cupin	GO:0006355	regulation of transcription, DNA-dependent			GO:0003700;GO:0043565	sequence-specific DNA binding transcription factor activity;sequence-specific DNA binding	29	7	0.482759	Actinobacteria;Proteobacteria
Gene_ID_125961	ACZ77112;ABP62036;CBA33744;AFJ45776;AEN66354;AHB68989;ADO47061;AFI90062;ACX87805;AGB76781;AGE84887;ADU68164;AFR03164;AEW75196;AGN85690;ADM97856;AFP71565;ACS86006;AGJ89174;CAG75472;ADF63829;ABU75620;ACT07163;ACT12794;ADW73222;AEG94945;AFM61516;AFJ98171;AFE57790	PF06857	Malonate decarboxylase delta subunit (MdcD)							29	6	0.482759	Proteobacteria
Gene_ID_126848	AAO75137;AGA78287;BAD50692;AFD06155;ABR43808;AEM72363;AEI46871;AFK01571;ACU64063;ABR38955;AEV97590;ABQ07814;ACU04922;ADK97087;ACT92926;ADZ77416;ADV42482;AEW22562;ADY53597;ADQ17572;CAH09403;AEE51426;ADY36087;ADB38473;CBW24247;ADF51052;AFL77449;ADY28580;AEL27148	PF07980;PF14322	SusD family;Starch-binding associating with outer membrane							29	7	0.482759	Bacteroidetes
Gene_ID_145413	ACB75405;ADE53170;ABJ61981;ACQ91852;AEG44466;AFK01746;AAK22492;ABR38806;ACO31613;AEV98196;ACL94004;ABD79829;ACX86581;ADF53589;AEI46863;AFN75591;EAR15067;BAM47929;ADB42035;BAL83975;ACT93348;AEE48811;ADU13395;AET59421;ACT59574;AEM71313;ACU83939;AEL24618;AEN64621	PF07632	Protein of unknown function (DUF1593)							29	6	0.482759	Acidobacteria;Actinobacteria;Bacteroidetes;Firmicutes;Ignavibacteriae;Proteobacteria;Verrucomicrobia
Gene_ID_154679	AGA78099;ACT95784;CCB68304;CAL65996;ACG78570;ADV60844;AEW02485;AEE51337;ADY29486;AFL86291;ADZ80675;ADY54321;AEN73629;ABR43566;ACB76843;ACU05841;ACY48626;ACU64676;EAR16367;ACA84666;ADQ18246;AFK01734;AEL25633;AEM70568;AEE19233;ADB40629;AEI51484;ADV49049;ADF52761	PF06439	Domain of Unknown Function (DUF1080)							29	5	0.482759	Bacteroidetes;Planctomycetes;Proteobacteria;Verrucomicrobia
Gene_ID_146133	ABI91882;ADJ42280;AFO73994;ABL83933;AEY87448;AGI88758;ACV76759;AGK78348;CCH86866;AGZ45969;ABP43811;ADL45472;CAR54444;ADU07558;ABG11423;AEM80392;AGN02244;AHC26034;AEN09548;AFP38883;AEG57378;AFS15939;AHC36138;AGT81123;ABV99451;AAO56668;AEV85271;AGS67734;AFC55499;ACY95641;BAB49367;ACU64591;AGF61604;ADE04147;AAV47685;AGC62800;ABD53806;ADV84050;AAY38084;AFK18675;ACU72112;CCE76726;ADU01387;AGL14058;AFJ…	PF00248	Aldo/keto reductase family							58	13	0.482759	Acidobacteria;Actinobacteria;Bacteroidetes;Chlamydiae;Deinococcus-Thermus;Euryarchaeota;Proteobacteria
Gene_ID_127464	ABP77932;ABA87386;AGQ41680;ACS63795;BAN33986;ACE62481;CAR57618;AGI33794;ACD65864;AAU38622;ABD79452;ACV79899;CAM88432;ABM41564;ACX81554;ABB33263;ABO89170;ACK78888;CAJ24019;AGR74060;AGQ26125;BAE52561;AEW76484;ABB44868;ABK10004;ACD28058;AFI97129;AFU36563;ABB42238;ADW68067;CBG36924;ACV25457;ACJ39984;AFK68658;ABF79780;ADF63363;ACO03729;ABO59045;AGQ08808;BAJ38875;AGR78389;ABO10687;AGA76074;AAO53612;AEB…	PF05621	Bacterial TniB protein							56	16	0.482143	Acidobacteria;Actinobacteria;Aquificae;Proteobacteria
Gene_ID_149173	ABS27457;ADI03175;ACQ80381;CCH31654;CBL55733;ADD44927;AFR07247;AFM17995;BAD60172;ADT98887;AGJ57506;ADW03205;ABN99128;AGL17531;AGK77718;AGM06477;AEN12577;AGZ42494;AFO76711;ADJ45000;AFC53624;ABK66241;CBT77515;AFS14137;ACU77515;AFC43439;AFC48564;AGP63526;ADB48917;ABV98452;AEV74952;ABG09446;ABP45372;ACU83976;AFU04840;AGL36767;AFJ35044;AGB24213;ADL47186;ACU36918;ABM14406;ACZ87874;ACV76949;CAJ62418;ADB…	NA								56	13	0.482143	Actinobacteria;Proteobacteria
Gene_ID_10905	CBE68600;AFY36814;ADP77345;AEA47005;ABC78685;ABW28640;BAI79682;AFZ53128;AEN72443;AFY79348;ACB00010;ACY47403;ADE36445;AEB10844;AFZ35033;AEH61207;ADB57654;CBK43871;ADK83584;ABE51701;AEI14338;AFM26808;AFV24904;ADG91875;ADI73070;ACL05792;ACO04040	PF08282	haloacid dehalogenase-like hydrolase							27	6	0.481481	Aquificae;Bacteroidetes;Cyanobacteria;Deferribacteres;Deinococcus-Thermus;Euryarchaeota;Nitrospirae;Proteobacteria;candidate division NC10
Gene_ID_22918	AAM37744;AFM02672;AAF85758;AGX41062;CBJ13305;AFN76091;ADW14367;ABD09584;CBK41626;AGX88617;AGB48892;ACY51395;AFD26705;ABB38657;ACA13117;AGI21889;ACB93571;AEB84425;ACC83663;AAO29894;AAU90501;ACK52460;ADT87856;AAG06122;ADJ27169;ADO82835;ADN62938	PF01420	Type I restriction modification DNA specificity domain	GO:0006304	DNA modification			GO:0003677	DNA binding	27	8	0.481481	Actinobacteria;Bacteroidetes;Cyanobacteria;Deinococcus-Thermus;Euryarchaeota;Fusobacteria;Nitrospirae;Proteobacteria
Gene_ID_24389	ABS21698;ADK04373;AFQ25423;AGE77474;AAU18715;ACM12153;AEA15271;ACO28487;AFV17397;ACK92079;AGG00322;AEW54800;AAS40710;ABY42828;AHA71120;AHA10162;ACK95359;AAP08639;AFQ15940;BAL17443;ACK63128;AAT59522;ACJ77612;ADY21040;ADH06343;ABK84840;AFQ07937	PF01052	Surface presentation of antigens (SPOA)							27	11	0.481481	Firmicutes
Gene_ID_73718	ACZ62404;ADN12534;CBL57612;CCO13052;AEH54990;AEN89213;BAG29661;BAI80352;ABM61923;AEJ19928;ADQ80344;ADW11994;AGG08455;CAM64894;ABD81227;ABW16053;AEG49189;ADY35809;AGF25613;BAN34106;ACK70856;AER20474;AFY83070;AEW87103;AGB49282;ABS52530;CCW41155	PF13307	Helicase C-terminal domain	GO:0006139	nucleobase-containing compound metabolic process			GO:0003676;GO:0016818;GO:0005524;GO:0008026	nucleic acid binding;hydrolase activity, acting on acid anhydrides, in phosphorus-containing anhydrides;ATP binding;ATP-dependent helicase activity	27	5	0.481481	Actinobacteria;Bacteroidetes;Chloroflexi;Cyanobacteria;Deferribacteres;Euryarchaeota;Firmicutes;Proteobacteria;Spirochaetes
Gene_ID_97218	ABQ24840;CDG65922;AGF97361;AAM31645;ADI04126;AEG19217;ABS56805;ABK16210;AAM06109;ACI21818;ACL15859;AET65477;ACL55366;AFO75551;ADK83781;ADJ43838;ACL01808;ADW17316;AGT82680;ADB29724;ABD39842;AFM26281;ABN56824;AGB01433;AFV23519;ADZ09977;AGA91002	NA								27	3	0.481481	Actinobacteria;Euryarchaeota;Nitrospirae;Proteobacteria
Gene_ID_123948	AEG57069;ABN78713;ABJ88747;ABM56696;ACM05087;AAK86086;BAM91711;ACM04119;ACM29847;ACS22127;AGZ32449;CDI07183;AEG92239;AFK64162;ACB82322;CAH39552;BAL76215;AEQ52586;BAC50541;ADH89205;BAB53495;AGR68090;AEH87316;BAL99549;ACQ79718;ADY63250;ABS16467	PF01188;PF02746;PF13378	Mandelate racemase / muconate lactonizing enzyme, C-terminal domain;Mandelate racemase / muconate lactonizing enzyme, N-terminal domain;Enolase C-terminal domain-like							27	5	0.481481	Acidobacteria;Actinobacteria;Chloroflexi;Proteobacteria
Gene_ID_131103	BAN00549;ADG11736;BAC91540;CCH30038;AFL90215;BAC52492;BAL90074;AFZ33142;AGL20066;AFS38223;ABJ08257;CAK07353;AFT75469;ABE44316;BAL79035;CAD85949;ABN78172;ADL46032;ACY96475;ADB73586;AGZ45152;ACM03453;ADU11327;AFY56402;CCH87932;ADO67855;BAB53248	PF03098	Animal haem peroxidase							27	2	0.481481	Acidobacteria;Actinobacteria;Cyanobacteria;Proteobacteria
Gene_ID_135391	ADB34930;ACU70691;ACZ83860;BAD57813;AGK75118;ACY98130;AEN12872;AGM03869;ADW07281;CAM04895;ADB51138;ADL43695;AGF66621;ACQ79017;AFR06219;ACZ21957;ADU05663;AGT95378;BAH36521;ADD42555;AFU04301;AGI88264;ADH67103;CCB78439;AEY92466;BAG19411;CCH28997	PF00126;PF03466	Bacterial regulatory helix-turn-helix protein, lysR family;LysR substrate binding domain	GO:0006355	regulation of transcription, DNA-dependent			GO:0003700	sequence-specific DNA binding transcription factor activity	27	2	0.481481	Actinobacteria
Gene_ID_136382	ADV42266;AEI49923;AFL78006;ADF50709;AFD07548;ADQ19072;CBW21348;ADV49307;ABR41883;AEE53659;ADE82877;ACU62818;CAH06469;BAD47545;ACU06177;ADY53515;ADY29047;AAO79159;AEA22209;ADY36270;ADZ77500;ABR38296;ADQ79949;ABQ07951;AFK05101;EAR01805;AEW00658	PF12833	Helix-turn-helix domain	GO:0006355	regulation of transcription, DNA-dependent			GO:0003700;GO:0043565	sequence-specific DNA binding transcription factor activity;sequence-specific DNA binding	27	6	0.481481	Bacteroidetes
Gene_ID_142005	ACF42609;ACO45499;ADQ06869;AFM14240;ADU51937;AFT74739;AGM43174;ABE37255;AEJ20205;ADQ41111;ACM60696;ABD26614;AGG29176;AEM79519;AGA67680;ACQ55109;AGI39797;AGH50156;ABE62179;ADQ45987;AGY75873;CBK39915;AEM73650;ABD02677;AEW00270;AGX86976;AEE58223	PF04465	Protein of unknown function (DUF499)							27	2	0.481481	Bacteroidetes;Chlorobi;Cyanobacteria;Deinococcus-Thermus;Firmicutes;Nitrospirae;Proteobacteria;Spirochaetes
Gene_ID_142462	AAF12297;AEH02639;ADV47806;AFC24183;AEM70627;ACU05194;CAL66245;EAR00028;ADX66892;ADR23617;AEE19694;CCG53521;AFZ66604;ABG58306;ADY31090;AGC75901;ADY25275;AEK23539;ADF52152;EAR16684;ADD26884;ACU60090;AEW87276;EAP86713;CCB69299;CAL43750;ADI13935	PF04143	Sulphur transport							27	8	0.481481	Bacteroidetes;Deinococcus-Thermus
Gene_ID_144748	CAS08359;AFP71251;AGQ87062;AGE84929;CCI78776;AGS63869;AFD59632;ABV05274;AGT25090;AGK10359;AAV78455;ADX18500;AEE55526;AGF84322;AEZ48146;CAR60642;BAJ37721;AFG41585;AGR59932;CBW18801;CBY17609;ACT29790;AGC86325;AGK69837;ACA78410;ADX51612;ADF63961	PF06183	DinI-like family							27	7	0.481481	Proteobacteria
Gene_ID_151482	ACT05349;AFI89613;ABE31744;ADP14419;AAY49114;AGI07461;CAL62130;AFM64713;ABX36788;BAK88300;AHC76483;ACX87440;ABM31152;CAP41803;CCH12107;AAF84570;ABI58399;AER55495;ABS65002;AEA83182;ABF09197;ABM41518;CAP51786;AHC65335;CAJ23948;CAW27408;ACQ94011	PF12101	Protein of unknown function (DUF3577)							27	5	0.481481	Proteobacteria
Gene_ID_126896	AEH16159;AHC16016;BAK14696;ABA90166;AEM79499;AEE24798;ADU31326;ADM71992;ABA23094;ADD67054;ABO12968;AEG02840;ACB83845;ABP77641;ABC33678;ACQ91934;ABO92255;ADL55257;ACK70747;AGX43877;AAV83444;ABA77457;AEJ15795;ABO25693;ADV56621;AEV66954;AGS40808;ABN52348;ACH84988;ADQ05539;AEJ07468;AGZ37902;AFK86115;AGA70945;AGM37488;AEM46893;ACK79296;CAL62349;ADU63529;ACA75669;AAS39111;ACE86262;AFZ11597;AFP32794;ABN…	PF00665	Integrase core domain	GO:0015074	DNA integration					54	9	0.481481	Cyanobacteria;Deferribacteres;Firmicutes;Proteobacteria;Spirochaetes
Gene_ID_138801	EAR14538;AEW85407;AEE20845;AFL97010;AFL81983;ADV47547;AEM69180;ADZ80897;ACU60143;AAO76183;CAL43714;AFD05761;ADV43411;AEW22587;ADQ80864;ABR44273;AEE52050;ACT92060;ACU08992;ADB38130;CAH09777;AEI50031;EAQ41565;ADQ18785;AEL26224;AEE12568;ABR40243;AGC39635;AFH47837;ADR23639;ACU04988;AFK02075;AFL83441;CBW24590;CAL65991;ADZ12076;ABQ07907;ADF52756;AEV32696;ADY31571;AFD56435;CCG52934;ADY30336;BAD51034;AEW…	PF04397;PF00072	LytTr DNA-binding domain;Response regulator receiver domain	GO:0000160	phosphorelay signal transduction system			GO:0003677	DNA binding	54	15	0.481481	Bacteroidetes;Ignavibacteriae
Gene_ID_139521	ABM31171;ACL73886;CAP41775;ABI25987;AGI83583;ABM61427;CAD09304;AAM37058;ABS47273;ABM41539;ACA73771;AAY36584;ACS61938;AGO43199;AAO71688;AAP95855;AEC16419;ABS64981;CBJ82486;ADP10376;ADE63201;AHC76510;CAJ24091;CAP51764;ACS97392;AEF43425;AGI35083;AFK67177;ABF09169;AER55511;ABR86453;AAX87089;AAY49131;AEV26972;AHB58104;AGK46775;ACK53765;BAN98968;AEE59478;AFO50064;AGI07441;CAW27434;ABX70608;AEG26085;CCG…	PF01656	CobQ/CobB/MinD/ParA nucleotide binding domain							108	24	0.481481	Proteobacteria
Gene_ID_133647	AFR10721;AEF35604;ACI92079;AEI04068;ACM27486;BAG21859;ADG80101;CAN97003;AGA56689;AGT88947;BAD55340;AFS13937;CAM64801;ACU69569;AEI42356;CAM01245;ABP43673;ACC42103;ADB75152;ACU84121;BAC75135;BAH48974;ACL66735;ABL05764;BAJ30834;ABM15485;ADD42978;ADJ50110;ADP83696;ADL46898;AGZ40327;ABG92752;ABD09559;ABF42513;AFC48367;AEM83380;ADG09350;AEY93829;CAJ62348;AGP35927;AGM31376;ADH66108;AGC63546;ADG73312;AGP…	PF04542;PF08281	Sigma-70 region 2;Sigma-70, region 4	GO:0006355;GO:0006352	regulation of transcription, DNA-dependent;DNA-dependent transcription, initiation			GO:0003700;GO:0003677;GO:0016987	sequence-specific DNA binding transcription factor activity;DNA binding;sigma factor activity	79	16	0.481013	Acidobacteria;Actinobacteria;Firmicutes;Proteobacteria
Gene_ID_9260	CAN92253;ADU98789;ACL24398;AGC48174;ABE61698;AFL88760;ABF39859;AFY34124;AEM85035;BAK76595;CCG04031;AEB86307;ACM53732;ABY35379;AGK51447;BAC68099;AFZ12035;ABZ70944;CBK41947;ADW69488;AGG87670;CAL78125;AFY57587;BAM02122;AGA89628	NA								25	6	0.48	Acidobacteria;Actinobacteria;Chloroflexi;Cyanobacteria;Nitrospirae;Proteobacteria
Gene_ID_12512	ABV84942;AAL03270;AFD19738;ACP53566;AFB27712;ACR47597;AEK74793;AFB26363;AAY61698;AFB25029;ABE05030;ABV76341;AEV92314;AFC73190;ABY72704;AFB23683;AFC72537;BAK96792;ABV79137;AFC69909;AFC74921;AFB28757;ABV75067;AFB22085;AFC71116	PF02082	Transcriptional regulator							25	5	0.48	Proteobacteria
Gene_ID_26942	AEF43438;ABF51781;ABD68937;AFO92753;ABQ88503;ABX66540;ABM59455;ABI77789;AEF48390;ABS66027;AFE58115;ADV84501;ABU60218;CAX22062;ABM37753;ACT58375;BAI96870;AER57008;AEG26098;BAC59346;AAO58181;ACB82250;AFC85851;ADU68339;ADU43712	PF00580;PF06114;PF13361	UvrD/REP helicase N-terminal domain;Domain of unknown function (DUF955);UvrD-like helicase C-terminal domain					GO:0016787;GO:0005524	hydrolase activity;ATP binding	25	8	0.48	Acidobacteria;Chloroflexi;Proteobacteria
Gene_ID_45600	AFL81214;EAR02159;AFR36462;ABQ03484;AGA80071;ACU07181;CAL67833;AFL96271;AEW86968;AEK23678;AEM69771;AGC40720;ADX67164;CCB68725;CAL43460;ADV48073;ACU91739;EAR17167;EAP88620;AEH01344;CCG52512;AEE18551;ADF54221;ADY29902;AGC75398	PF00535	Glycosyl transferase family 2							25	3	0.48	Bacteroidetes
Gene_ID_57159	AGC77884;EAQ41534;CAL66861;AEH02592;ACU03623;AEW86211;EAR15883;CAL42830;AEE20098;AEA44247;ADZ80534;ADY28070;EAP86069;ABQ05520;AFD07374;AEM71297;ADV49884;CCB69991;AEK24066;CCG52605;ADY52629;AFL82302;EAR00914;ADF52175;ACU92749	PF02535	ZIP Zinc transporter	GO:0030001;GO:0055085	metal ion transport;transmembrane transport	GO:0016020	membrane	GO:0046873	metal ion transmembrane transporter activity	25	5	0.48	Bacteroidetes
Gene_ID_58053	ADO36748;BAK47447;ABR34946;AFA49362;AGZ82096;ACV50875;ADL33327;ADK68380;BAG07626;ABX41477;AEE15491;ABK83351;ACR71708;AEN97337;AAP76938;EAT97723;BAK44210;ACU94880;AEB13542;AEB07461;ACV56097;ACR74284;CBH20920;ADU21485;ACX76291	PF03167	Uracil DNA glycosylase superfamily							25	4	0.48	Actinobacteria;Fibrobacteres;Firmicutes;Proteobacteria;Spirochaetes
Gene_ID_90981	CCK81001;ABJ83660;AEF82476;ADE53381;ADY73942;BAD41484;AEF94452;AEN96389;AEB13892;BAN35721;BAG07651;BAK47195;ABO50721;ADU97063;AEA33890;ACL16640;ACL06587;ACB77613;ADL32962;AEF84592;ACR76904;ADL55649;AEG59813;ADK81849;AFM25311	PF14574;PF00111	Domain of unknown function (DUF4445);2Fe-2S iron-sulfur cluster binding domain					GO:0051536;GO:0009055	iron-sulfur cluster binding;electron carrier activity	25	4	0.48	Acidobacteria;Aquificae;Euryarchaeota;Firmicutes;Proteobacteria;Spirochaetes;Verrucomicrobia
Gene_ID_100669	ABS62670;BAM91969;AFY74309;ACH83214;ACT03371;ACI52505;AEF85539;CAD86222;AGA76201;CBE69096;ACK79953;CCB63357;ADV83159;AGK49082;ACS22440;AEA82804;ADY51843;ACI20175;AGA85514;AGZ27733;ABD70752;AEA69785;ACM14724;AET64575;ACV09393	NA								25	6	0.48	Acidobacteria;Actinobacteria;Bacteroidetes;Cyanobacteria;Euryarchaeota;Firmicutes;Nitrospirae;Proteobacteria;Spirochaetes;candidate division NC10
Gene_ID_107850	AFK67282;ACR11857;AEB56624;AEF54335;ABM02554;CCG94655;AEQ52399;AFK52163;ACE82696;ADC71476;ACX97031;ABR72630;AFP31911;ADR60826;ADG92064;AGI71876;ABB40637;CCU74073;ABQ79365;AFT69380;ADP96779;CCA91928;ABI57926;AGY92049;AFO49272	PF02560	Cyanate lyase C-terminal domain	GO:0009439	cyanate metabolic process					25	5	0.48	Proteobacteria
Gene_ID_121733	ACV48666;ACV10956;CCC41089;AGB30699;AFO56009;AFZ74891;CCQ36396;AAV45407;AEM56712;ADQ66712;ADB61808;CAP14032;ADJ14154;AHB65512;ADD03628;AFK20346;AGN02028;AEH35746;AGB37636;ACM56649;CAJ53015;AEN05453;ADE04909;CCQ32806;AGB15878	PF02826;PF00389	D-isomer specific 2-hydroxyacid dehydrogenase, NAD binding domain;D-isomer specific 2-hydroxyacid dehydrogenase, catalytic domain	GO:0008152;GO:0055114	metabolic process;oxidation-reduction process			GO:0051287;GO:0016616	NAD binding;oxidoreductase activity, acting on the CH-OH group of donors, NAD or NADP as acceptor	25	5	0.48	Euryarchaeota;unclassified Archaea.
Gene_ID_123002	CAX24241;ACM38205;ABS17154;ADZ67250;CAJ12167;ACU49143;AHB02906;CDI10771;ACD73530;ADZ88118;AEQ09711;ADY67014;AAX75454;AEM19493;AAK89498;ACM28593;AEU07163;ABY39033;AEG57098;AEW18691;ACI94744;ACO01890;ABQ62423;ABX63210;AEW15954	PF03428;PF11800	Replication protein C N-terminal domain;Replication protein C C-terminal region							25	6	0.48	Proteobacteria
Gene_ID_123065	ABX61353;AHB02556;ACS38125;ADZ65367;AEQ07913;ABC89065;AEU05286;ABY37376;ACU47274;AEW13835;ACO00087;ADZ86232;ACA15372;ABJ04517;ACK81182;ACL62241;AEM17618;AAX73689;AEW16378;CCB63755;ACD71807;ADH87942;ADE85668;ABE61182;CAJ10244	NA								25	5	0.48	Proteobacteria
Gene_ID_124849	ABE37982;ABS13382;ACI50721;ADX67619;ACZ77138;ACU63750;ABI66752;ADF60246;ADD68143;AAU93094;AEG61423;BAE49845;ADJ64400;AEQ98131;AFT86058;ABP70310;AEG51015;CAR34198;ADH91855;AAW74615;AGA25125;AGN14982;AFC23537;ABB40136;ADO47629	PF01527	Transposase	GO:0006313	transposition, DNA-mediated			GO:0004803;GO:0003677	transposase activity;DNA binding	25	4	0.48	Actinobacteria;Bacteroidetes;Deferribacteres;Firmicutes;Planctomycetes;Proteobacteria
Gene_ID_128772	ABI69374;AEF93156;AET68023;ACA58894;ABP66236;ADG83030;ACL70081;AGI38412;AFV11205;BAF58647;ABC19137;ACI20491;ABN51915;AEV66896;ABC75982;ADW17350;ACX51388;ACV61276;ADK85288;ABB13794;ADU74605;EGJ51644;AGK99985;AEG13891;AEB10138	PF01810	LysE type translocator	GO:0006865	amino acid transport	GO:0016020	membrane			25	5	0.48	Firmicutes;Nitrospirae;Proteobacteria
Gene_ID_136837	ACU03449;ADR21484;CBJ12246;ABQ05978;ADX68216;CCG54249;AFK02126;ACT91407;AEV31582;AEL24449;ACU61576;AEV99825;AEA45457;ADQ17584;AFL84968;ADQ80801;ADZ79913;ABG60169;AFM03433;AEE53468;ADY54179;AGA79752;ADB41577;AFL97429;AEI49081	PF01594	Domain of unknown function DUF20							25	5	0.48	Bacteroidetes;Proteobacteria
Gene_ID_140228	AFJ37349;AFM15750;AGL39117;ADT98078;AHC24277;AGP65922;ABO00350;ABL94114;ACC43239;AFC45559;ABK68188;CCF62356;BAH53391;ABM11171;AFC55987;AEV76596;AGB21425;AFS16462;AGZ52255;BAH35766;AGT94609;ABP47047;ABG96864;ABG10941;AFC47054	PF00440	Bacterial regulatory proteins, tetR family					GO:0003677	DNA binding	25	5	0.48	Actinobacteria
Gene_ID_143701	AFZ00632;ABA24296;AFZ59007;AFY33042;AFZ19292;ADN13393;AFZ42264;BAG00136;AFY56562;ADI64388;ACB52685;AFY68068;AFZ35124;ACU99263;ACC80096;AFY76237;AFY42807;AFY83391;ACK64400;AFZ46328;AFY46147;ACK71652;BAB73074;ABG49641;AFZ10215	PF13692	Glycosyl transferases group 1							25	4	0.48	Cyanobacteria
Gene_ID_147076	ABM58113;ABE46248;AGT08932;ADD05361;AEG57887;ADN57313;CAJ96612;ABG63330;CAX61368;ACL59138;BAB52577;AHB06923;AFT86171;ADH89340;AET93001;ADB53355;AEW78031;BAF88475;BAN26753;AFA72603;ADX55546;AEI80741;ACF03619;AGZ41419;ABE38271	PF00528	Binding-protein-dependent transport system inner membrane component	GO:0006810	transport	GO:0016020	membrane			25	7	0.48	Actinobacteria;Euryarchaeota;Proteobacteria
Gene_ID_149313	BAC47422;ADV84910;AEU36322;AFL79454;AAO77474;ACT92874;AFL90112;ACD05611;CAH06083;ABR40139;AGA78990;ACU64059;ADZ77486;ABR45018;ADY54160;ADY34771;ABQ07803;BAD47113;ADW67453;ABG59015;ADV42704;AEV98816;CBW20966;ACU05332;AFD06063	PF01757	Acyltransferase family					GO:0016747	transferase activity, transferring acyl groups other than amino-acyl groups	25	4	0.48	Acidobacteria;Bacteroidetes;Proteobacteria;Verrucomicrobia
Gene_ID_151186	AFA38562;AET33066;AHC52027;ACP47527;ACX90996;AGE74031;BAB66680;ABP51181;ADX83687;AFZ70727;AEA13642;ADX86348;AAY81148;CCC81050;AAL62737;AGE71759;ACP46783;ADN50438;ABO07885;ACB40002;AAK43049;AGJ63692;ACP36530;ABW02301;ABL89124	PF12644;PF07788	Protein of unknown function (DUF3782);Protein of unknown function (DUF1626)							25	6	0.48	Crenarchaeota
Gene_ID_152400	AGR59956;ABB66016;BAI30697;ADT77563;BAJ37633;ACN45072;BAG77393;CBG90367;CCF08046;AEG39686;AGW10971;CAR03481;ABE06407;ACB16538;AGQ87079;AGS30782;ABV18559;AAZ88560;CBJ01510;ADX52964;ACF62745;ADE92230;AGC86418;AER31165;AGY84225	PF02413	Caudovirales tail fibre assembly protein							25	4	0.48	Proteobacteria
Gene_ID_41982	ADY61401;ADY28030;CCG44124;AFL78530;CCG53036;AEA45458;AEN73339;ADB41760;ABF42649;ADN77354;ADL56604;ABJ81140;ADV62980;ABI60384;ACO34232;AEI48469;ADU51473;AFD06500;ABC45773;AEH01861;AGM42199;AGG88167;ABK38452;ABO91878;AFT67658;ADV28570;ABA03332;ADF52198;CAL66836;AGA79970;ADE11468;ACZ40942;AGS39172;ADG67683;EAP86752;AEB51677;ADR23359;AFM06351;AFY36916;ABG59034;CAD85475;AEW85293;ABQ05950;CAL43103;ABE…	PF01902	ATP-binding region							50	12	0.48	Acidobacteria;Actinobacteria;Bacteroidetes;Cyanobacteria;Firmicutes;Planctomycetes;Proteobacteria;Thermobaculum.;candidate division NC10
Gene_ID_134042	ABR69266;ABQ94940;ABF62929;ADF54656;ADW73905;AEA45490;ACQ93424;ADZ92974;CAX60317;AEE20612;ADZ81297;AAK23430;AFM04266;ACU07453;CBV41316;AHC37704;ACM35841;ACT93909;ADE84882;AFL84559;ADQ79382;ABQ07487;AAZ46088;AEW85394;AFK03885;AEI51336;AEP28240;ADV51327;AEV31421;AGA77166;ACU61733;ADX47807;ABM34560;ADQ17840;AEF53268;ADW68124;AAK88956;AGI73039;ADY67521;AFE58551;ADY30660;ADX68674;EAP86384;AFC25569;ABD…	PF00881	Nitroreductase family							50	14	0.48	Acidobacteria;Bacteroidetes;Proteobacteria
Gene_ID_145601	ACM02787;ABB73590;ADY55860;AEB44397;CAC46884;ACR12220;ABJ86980;AAK80156;AEG05035;ADZ21250;ADW67557;AFM32821;AEG54007;AGT09203;BAM15024;ADG99439;BAL75469;ABP80522;AGL15973;ABW28607;AGA87388;ABN75304;AEJ06200;AEA84920;BAM91494;ABS66135;CCM68181;AEH09388;BAI98576;AEH78226;AFU01367;AEI32227;ABV98018;CBG73304;ACC80706;AEU38964;ABF39420;AEV19298;ADP82247;BAB05564;ABW14019;BAN01772;ADU20759;CAJ62711;ADV…	NA								50	9	0.48	Acidobacteria;Actinobacteria;Bacteroidetes;Cyanobacteria;Firmicutes;Proteobacteria
Gene_ID_150086	ABA21812;ACM54309;ABQ66570;AFN47126;AEJ18699;AEP11956;AFA71243;BAK35244;ABN76953;ADB09876;AEE98002;ABA57173;AFS13639;ABK45213;AEJ05536;AGP88151;AGG73080;ADR37670;ACI50800;ABR89598;ADD41298;CAC41936;ADV63931;ABK99486;ADM09268;ABS65938;AFZ48915;ACE05389;ADZ72043;ABL64691;ABQ91920;AGA75507;ACZ43047;AAU90952;ADT97569;BAD59293;ACV58265;AEF34755;ACS54509;ABD41477;AFC52219;ADI14316;AFY89234;ACL18704;ADW…	PF04465	Protein of unknown function (DUF499)							50	9	0.48	Acidobacteria;Actinobacteria;Chlorobi;Chloroflexi;Cyanobacteria;Deinococcus-Thermus;Euryarchaeota;Firmicutes;Planctomycetes;Proteobacteria;Spirochaetes;Thermobaculum.
Gene_ID_137157	AEJ00748;BAF70812;ADO96368;ABX77340;AAX88430;ADV50860;AAZ18732;AGX88487;AFI85980;AFN76163;AGR77210;AGA76700;ABQ88712;ADY37902;CCG93852;AEK22535;AGS40767;AGF80043;AEA83394;BAM07965;ACX82791;AEM46876;AEC19112;BAF71693;AEI35229;AEA21760;AEE48675;AGM36922;ADW17645;ABK89191;AFM32803;AEB27239;AEY00098;AEW03377;ADD69576;AEA45119;ADY33479;ABA58275;AGH37775;ADE12656;AFL78127;ABF46307;ABI56474;AFL68772;BAI…	PF13310;PF02661	Virulence protein RhuM family;Fic/DOC family							73	12	0.479452	Bacteroidetes;Chloroflexi;Deferribacteres;Deinococcus-Thermus;Firmicutes;Nitrospirae;Proteobacteria;Spirochaetes
Gene_ID_152339	AFL77710;ABO23274;BAC88407;ADL00464;BAA29518;AFL83573;ADN08335;ABJ88351;AGB45416;AFK22060;ADV11924;ABM40833;AEE57148;AFV88620;AFR47702;ABR43164;ABE50280;AGK15265;ADB39156;ACK85025;ABB65529;CAM02456;ACV80731;AGB29395;ADX74169;AFD00208;BAJ73915;ACO77837;BAB49304;ABB32398;ADV48883;AEH87625;AEB83027;ADG73796;CCB70270;CCH86409;EAQ43173;AEL26068;AFM16111;AEW21587;CCG54663;ADE84842;ADW13702;ADZ78368;AAZ…	PF00534;PF09314	Glycosyl transferases group 1;Domain of unknown function (DUF1972)	GO:0009058	biosynthetic process					73	12	0.479452	Acidobacteria;Actinobacteria;Bacteroidetes;Cyanobacteria;Euryarchaeota;Firmicutes;Proteobacteria;Spirochaetes;Thermodesulfobacteria
Gene_ID_152826	CCK80933;ACB54539;AFL83516;ABP37320;BAE52067;ACE03723;AEJ40866;CCC44650;ADD67900;ACF44888;ADG30955;AAW61931;CAI09892;AGS40074;ABM35751;AEV67409;AEG15752;ACD90017;ACV34783;AFO92517;AEP06374;ABB40155;AFV11443;ADX04036;ADQ17913;AEJ19104;BAC46808;CCD08911;CAL65851;AGL00125;AGF77236;ACD93756;AEA34641;ABM17342;AEA60161;ADU63541;ACN16555;AEM49230;ABQ17557;CAC47680;EAR16458;ADZ71011;ABI68310;AGU96187;CBS…	PF13276;PF00665	HTH-like domain;Integrase core domain	GO:0015074	DNA integration					71	13	0.478873	Actinobacteria;Bacteroidetes;Chlorobi;Chloroflexi;Cyanobacteria;Deferribacteres;Firmicutes;Nitrospirae;Planctomycetes;Proteobacteria;Spirochaetes
Gene_ID_6717	AAX88607;AEV31028;ABF46310;AAF85526;ADD69316;ACK80477;ADD29203;AEM46531;CAR35838;ACS80788;AAM30126;AAU93076;AEW76663;ACH84611;AGU67218;AAO54616;ADT69764;ACX81742;ABX00867;AGH49427;AET56714;AGS66008;BAD40894	PF01420	Type I restriction modification DNA specificity domain	GO:0006304	DNA modification			GO:0003677	DNA binding	23	4	0.478261	Bacteroidetes;Deferribacteres;Deinococcus-Thermus;Euryarchaeota;Firmicutes;Proteobacteria
Gene_ID_33212	AEK22219;AEW85750;ADF50954;CAL65178;AEA43906;CAL44170;AEM70914;AEE19566;ABQ04692;AEH01233;AEV32884;ADY29707;EAP87322;AEE52709;ADV49378;AFC24240;AFL80380;CCB70257;AGC76727;CCG52355;EAR02214;EAR15945;EAQ42402	PF00510	Cytochrome c oxidase subunit III			GO:0016020	membrane	GO:0015002	heme-copper terminal oxidase activity	23	3	0.478261	Bacteroidetes
Gene_ID_35372	ABL99127;ABS07269;ABK49365;ABO22966;ACK47723;ADV53528;ACJ30416;ABI72733;ABP74783;AEH12929;BAJ00969;ABV35801;ABM25925;ADT93358;ABI40032;ABI44027;ABN60574;ACA85579;ABZ75696;ABV86406;ABX48327;ABE56006;AEG12452	PF01022	Bacterial regulatory protein, arsR family	GO:0006355	regulation of transcription, DNA-dependent			GO:0003700	sequence-specific DNA binding transcription factor activity	23	3	0.478261	Proteobacteria
Gene_ID_43204	AEA45182;AGC76045;AFL82739;AEE19291;ADY28897;AFC26658;AEV33899;EAQ43149;EAR16786;AFM06303;AFL81436;ADF50523;ADV48517;CCG53238;EAR03036;AEM70169;ADB37620;AEE53855;AEI50520;CAL68128;AEH00701;EAP87588;ADR22823	PF00593;PF07715	TonB dependent receptor;TonB-dependent Receptor Plug Domain	GO:0006810	transport	GO:0016020	membrane	GO:0004872	receptor activity	23	3	0.478261	Bacteroidetes
Gene_ID_54880	CBG75991;ABG95189;CCH87749;AEE47121;BAL88901;AEF34883;AFR28697;AEA27081;AGT85694;ADX71409;ADP78506;ADJ46855;BAJ74712;ACL41505;CCG03860;ABG05175;AGB22308;AGM04151;AGF67998;ABQ34776;AEM84350;AFO78566;AEY93841	PF01557	Fumarylacetoacetate (FAA) hydrolase family	GO:0008152	metabolic process			GO:0003824	catalytic activity	23	8	0.478261	Actinobacteria;Proteobacteria
Gene_ID_66620	CCH34004;ADP78978;CBG75901;ACU36383;AEY86060;AEM84744;ACZ87891;AGJ56454;ADJ48865;AGT87701;AEB42680;ACY97086;ADI12614;ADW04216;AEN11569;ADH66988;AGF60282;CAJ62153;ABW10982;AGI90722;AFO80573;ABL81701;AFR07067	PF00440	Bacterial regulatory proteins, tetR family					GO:0003677	DNA binding	23	6	0.478261	Actinobacteria
Gene_ID_66828	AEV32021;ABQ03055;AEG99860;ADY27841;EAR01547;AEM69064;AFL78822;ADY32822;CAL65603;AEE18171;EAQ41042;CAL43297;CCG52703;ADV47368;AEK23290;EAR15871;ACU93160;EAP86912;AFL81831;AEW85777;ADF53910;CCB68532;AGC77708	PF13302	Acetyltransferase (GNAT) domain					GO:0008080	N-acetyltransferase activity	23	5	0.478261	Bacteroidetes
Gene_ID_87011	ADR19916;ACT16867;AGI85422;ACI17529;AGA68293;AFA38722;AAL62653;AEA20983;ABP51073;ADD67372;ACI18798;AGB05210;AFM22176;ABL79195;ABQ47755;ACB07323;ACA59321;AGT34513;ABW01892;AFZ48537;ADD28007;AFZ17279;ACL11528	PF13337	Putative ATP-dependent Lon protease							23	7	0.478261	Bacteroidetes;Crenarchaeota;Cyanobacteria;Deferribacteres;Deinococcus-Thermus;Dictyoglomi;Euryarchaeota;Firmicutes;Korarchaeota;Proteobacteria;Synergistetes;Thermotogae
Gene_ID_114170	ABL99033;ABX48399;ACK47651;ABE56110;BAJ00852;ADT93431;ACJ27912;ABV86288;ABP74835;AEG12375;ABI72832;ACA85449;ABZ75581;ABV35686;ABO22870;ABS07342;ABK49308;ABI43971;ADV53584;ABM25874;AEH13011;ABI39976;ABN60666	PF01165	Ribosomal protein S21	GO:0006412	translation	GO:0005840	ribosome	GO:0003735	structural constituent of ribosome	23	6	0.478261	Proteobacteria
Gene_ID_124234	ABG98499;CAJ64189;AGZ41814;AHC25808;BAL88595;BAH54958;CCH31821;AEA28011;AGM06534;CCF62278;ADJ47698;CCH87570;BAN01963;AGT86537;ADI11440;AEE44571;ACQ81306;ADB32588;AFT99858;ABM13739;BAG23787;ADG73243;AFO79409	PF13280;PF08279	WYL domain;HTH domain							23	3	0.478261	Actinobacteria
Gene_ID_125980	ADY37663;ADZ80103;AEW19947;AGA79407;ADY52242;ADK96684;EFC70021;AEE13475;AFL98163;CBW21895;ABR39257;CAH06953;ABQ06020;AAQ66520;AFJ08833;AAO75193;AEA21988;BAG32578;BAK26141;AFL78438;BAD48100;ADQ15955;ABR45565	PF13595	Domain of unknown function (DUF4138)							23	3	0.478261	Bacteroidetes
Gene_ID_132507	ADY32413;CBW24830;ADY37069;AAQ66539;BAG32602;ADK97326;ADY52163;ADQ15980;AAO75210;ABQ06043;AFL76942;AEW21620;AFJ08886;AEA20595;CAH07436;BAD46894;AFL98193;BAK26114;EFC70111;ADV42204;AGA79466;AEE13306;ADZ81117	PF13351;PF13101	Protein of unknown function (DUF4099);Protein of unknown function (DUF3945)							23	7	0.478261	Bacteroidetes
Gene_ID_133163	AGI73762;AFL72841;AGG88310;AEG50251;AGB44665;ADE39551;ADL54466;AFS46816;ABQ66902;AEO50229;BAB49725;AEH86798;ACD16165;ABE30491;ADV11336;ABC24478;ABK46206;ACM37379;ABO23044;ABD26115;ABV35873;ABI70743;ADV26598	NA								23	5	0.478261	Proteobacteria
Gene_ID_134553	AGT92326;AHC25047;ADT98988;ABM14292;CCF63820;ABG92273;AGM31436;ADG79071;ACC41250;ABL92821;AFP38532;ADP80941;CAM64832;AFC45173;AGB21667;BAD56035;AEF36014;ABN99336;ABG09661;BAH48714;AIC71014;ABP45487;AHD22437	PF10118	Predicted metal-dependent hydrolase							23	5	0.478261	Actinobacteria
Gene_ID_138608	AGC46707;ABQ70895;AEF37385;AFP42796;AFW01742;CAJ62343;AGB24838;ADO71651;ADT98463;ABL91938;AEV74396;ADP80105;AGP39797;CCB65709;ACY16334;ABW10175;ABI61196;ABG08807;CAN96599;AFM18454;ABN98510;ABP44847;ABM15053	PF12833	Helix-turn-helix domain	GO:0006355	regulation of transcription, DNA-dependent			GO:0003700;GO:0043565	sequence-specific DNA binding transcription factor activity;sequence-specific DNA binding	23	1	0.478261	Actinobacteria;Proteobacteria
Gene_ID_140589	CCH88566;AGK78478;ADU11553;BAC71420;AGF64110;ABG09030;AGL62074;ABW14751;ADB75588;BAG20428;ABD10523;AEY89954;ADU46575;AEH07897;CBG70633;AGS70143;ACV76895;ABL92161;AGB22129;AEB42268;AGI88550;ADW05096;AEN09584	PF00589;PF14659	Phage integrase family;Phage integrase, N-terminal SAM-like domain	GO:0006310;GO:0015074	DNA recombination;DNA integration			GO:0003677	DNA binding	23	5	0.478261	Actinobacteria;Candidatus Saccharibacteria
Gene_ID_143637	ADG07295;AEJ20329;ACL18735;ABR48311;AEF80570;ABX81056;ABC18820;ABX07030;ABO49125;ABZ83560;ADL50603;ADL05501;ACB84362;AGL03219;ADG81467;ACM11447;ACK60336;ACR74197;ABB15426;ABR34950;AEG13951;AFV10683;BAE82499	PF13558;PF13555	Putative exonuclease SbcCD, C subunit;P-loop containing region of AAA domain							23	6	0.478261	Chloroflexi;Firmicutes;Spirochaetes;Tenericutes
Gene_ID_144840	ADU38290;ABF08444;ABE43507;ABX33806;AAM42389;AGK16652;ABM42342;ACS22901;AAY48109;AEB84199;ACL73943;AFM32531;AGK20666;ACO78698;ACC73925;AGU53307;ACK53700;ACE85307;AGK46601;AEJ04509;ABK07658;ACA90053;ABF75338	PF11459	Protein of unknwon function (DUF2893)							23	2	0.478261	Proteobacteria
Gene_ID_151163	AEY85542;AHC25326;ADG77636;AGF59687;ABN98970;AEG44782;ADB75243;ADU00365;AFP43133;AFC48701;CAM62168;AEB44319;ABP45671;ABM11932;AEV84440;AGZ49293;AEK35429;AHD20041;ACU84399;ACS30537;ABG09286;ABL92435;ABP54395	PF01527	Transposase	GO:0006313	transposition, DNA-mediated			GO:0004803;GO:0003677	transposase activity;DNA binding	23	7	0.478261	Actinobacteria
Gene_ID_151703	EAQ99693;AEL27232;ABQ67471;ACY48674;ADV28312;AEE53768;ABW20302;AGH50999;ABI66657;AFL86245;AEI50799;AEH00440;ACV27300;AGM34911;ADB39389;AAV80888;EAR14820;ACT91539;AEN73660;ADR20456;AFU98350;AGA79948;AEM71732	PF13147	Amidohydrolase							23	5	0.478261	Bacteroidetes;Firmicutes;Proteobacteria
Gene_ID_153369	ACB79022;AGZ35574;ABS65036;AHC82325;CAD84203;ACL73941;AEM47706;ABM41471;ABX36819;ABE31778;ADR60522;CAL62173;BAN54871;ACJ00756;ACQ94048;AHC87703;CAP44605;BAK88268;AEA83150;ACS61993;ADP14459;AER55459;AEB84337	PF11663	Toxin with endonuclease activity YhaV							23	4	0.478261	Proteobacteria
Gene_ID_153449	ADO37013;EEQ65851;AGX06940;AFC31361;AGP69621;ACR74961;AET58786;BAC12966;AGN38024;BAL00655;AGY76654;AEB06445;ADK13463;ABV63628;AGF57744;ACT02271;ABO68572;AAU42523;AFH63696;ACX62618;BAD62766;ADK19894;AEI43745	PF06506;PF02954	Propionate catabolism activator;Bacterial regulatory protein, Fis family	GO:0000160	phosphorelay signal transduction system			GO:0043565;GO:0000156;GO:0005524;GO:0003677	sequence-specific DNA binding;phosphorelay response regulator activity;ATP binding;DNA binding	23	5	0.478261	Actinobacteria;Firmicutes
Gene_ID_143077	CAG37182;ACU03669;BAK67504;AEE53505;BAC50409;ADY51891;AGH50285;BAD40104;AEF82470;AGA27863;ABD25187;ACB74521;AEE13906;AFH48429;ADZ78680;BAM93101;ABX02936;ACU76361;ABC77593;ADQ80799;AGF98296;AFV25222;ACY48252;ABQ68935;ACT96360;ACM38468;BAL76275;ADQ16290;AAZ72024;AFM26076;AEO47424;ACA59378;ACK50029;ADK80804;AAM05769;AFN73789;ABQ07320;AAM32641;AFM13065;ADU12375;CCA92541;ADB37213;ABC21726;ADI15168;BAM…	PF00534	Glycosyl transferases group 1	GO:0009058	biosynthetic process					46	10	0.478261	Actinobacteria;Bacteroidetes;Chloroflexi;Deinococcus-Thermus;Euryarchaeota;Firmicutes;Ignavibacteriae;Planctomycetes;Proteobacteria;Spirochaetes;Verrucomicrobia
Gene_ID_123015	ABQ69402;ACR29771;ACI52416;AEB85310;ABD88601;ACD96560;ACX96062;AGN82523;AEK58225;ABO53212;ABE32857;ACM36174;AGZ30746;ADZ41019;ADI30847;ABZ69686;AFK52645;AGR68828;ABF77796;ACT18454;AFO92221;AFU47137;AEG01897;BAN34922;CBG36922;ADV01711;ABK06759;ABR85702;AEJ13944;ADG30478;ABD71889;AGH51422;BAC53464;ACF70138;AHC85291;AAZ34147;ABE61215;CBY25570;AGZ36381;ADN61899;BAK88624;CCH14462;AEV27183;AET25740;ACS…	PF01695	IstB-like ATP binding protein					GO:0005524	ATP binding	69	9	0.478261	Proteobacteria
Gene_ID_118211	AEA28444;AHD19890;AGP37921;ADY51120;ACL41403;AGT05438;AGG66794;ADG77543;ADX74626;ACQ78792;CCH32135;CCH87424;ADD45199;BAL88778;ABG92985;BAC18412;AGF72880;AFR27361;AGT95341;AEB44456;AFU01033;CBT76023;ABK01468;BAH49694;AFR49229;ACT92798;AGM05796;AGN19206;BAG23271;AEE47243;CCF61991;ABM10116;AEK36386;ADL49650;BAH36476;AFD06406;CAN96765;CAM62464;ACZ86147;AGN22231;BAB98865;AEF39670;AFR10831;ADU11562	PF08713	DNA alkylation repair enzyme							44	8	0.477273	Actinobacteria;Bacteroidetes;Proteobacteria
Gene_ID_153887	ADO10861;ACA78419;AGQ87054;CAP77094;AHB69275;AGC86316;AAN79409;AFP71261;AGH72542;AHB45309;AGF84227;BAN98046;ABP60025;ACT38501;CBY26867;ABR80234;AGS30812;AGE20045;ACC90547;ADF63969;CAS08351;AGE84919;CAD09423;CBJ80127;ACZ75622;AEJ97371;ABV05267;AGN83661;ADD78342;AGK10368;AEZ47207;CCI78906;ADU69573;CBG26214;AAL21622;ACF68491;CAR04100;AGR60468;CBW18808;CAR60679;AGS63874;ACF63205;AAO70927;CAO95602;AER…	PF06892	Phage regulatory protein CII (CP76)							65	11	0.476923	Proteobacteria
Gene_ID_8462	CAL94859;ABR89144;ABC30176;BAL94411;ABE50293;AEG92164;ADZ26200;AAZ97748;ACE85849;ACT48700;BAL23274;ACV34173;ABB73550;ADJ63491;AEG00279;AEJ01037;AAU90616;AGX87460;ACB34632;ABE43810;CAL60908	PF02563;PF10531	Polysaccharide biosynthesis/export protein;SLBB domain	GO:0015774	polysaccharide transport	GO:0016020	membrane	GO:0015159	polysaccharide transmembrane transporter activity	21	4	0.47619	Proteobacteria
Gene_ID_8771	AAL03882;ACP53998;AFC75493;AFB22860;AFB28276;AFC73650;AFB26941;ABV76914;AFC69122;ACR47920;AFB25596;AEV92788;AFD20327;ABY73291;BAK97184;AAY62224;AEK75308;AFB24253;AFC71761;AFB29601;ABV85293	PF04221	RelB antitoxin							21	4	0.47619	Proteobacteria
Gene_ID_9614	AFL84641;AGC77080;AEI47839;EAR00493;ADY28652;CCG53632;EAP88172;AEE19516;AFD06230;AFK02817;EAQ42469;AEM69971;AEH00496;AFL80320;AEL27452;EAR16971;AEE49611;ADF54505;ADV48278;CAL68558;ADR23336	NA								21	7	0.47619	Bacteroidetes
Gene_ID_36069	ACY21915;ABD56343;CCJ05623;AFO90098;AEQ52927;ADV01745;CDI09386;CAK08292;ACL49226;ACM37511;ABC91242;ADY65314;ABV92271;AHD10866;ACJ00666;ACI55386;ADU44825;AAK88156;ACS56617;ABS65831;BAF90082	PF13521	AAA domain							21	3	0.47619	Actinobacteria;Proteobacteria
Gene_ID_36674	AGC76321;AFL97960;CCG54570;ACU92585;CAL68507;EAP87626;EAR16838;EAQ99772;AEE19370;AEW87365;CAL44299;ABQ03841;ADF54796;EAQ42756;ADY28859;CCB70699;AEM70106;ADV48420;AEH00698;AEK23856;AFL80849	PF02631	RecX family	GO:0006282	regulation of DNA repair					21	5	0.47619	Bacteroidetes
Gene_ID_36755	AEV32524;AEM70533;ADF50477;CAL68165;AEW86695;ADX67147;CAL42164;AEE19029;AEH00965;EAR16433;EAR02647;CCG52138;AGC76835;AEK22458;EAP87819;ADY29370;AFL80800;CCB68228;ADV48953;EAQ41892;ABQ03975	PF12833	Helix-turn-helix domain	GO:0006355	regulation of transcription, DNA-dependent			GO:0003700;GO:0043565	sequence-specific DNA binding transcription factor activity;sequence-specific DNA binding	21	6	0.47619	Bacteroidetes
Gene_ID_40327	CBA19800;ABO49405;AGG34652;CBJ45537;AGX87420;ABM44198;ACT11901;AGP48316;AGI06870;AEO73194;CCU70871;ABQ28532;ADB14956;ADP11660;CAK13676;ADU62681;ACT59322;ABB30917;ACA84605;ADG30911;CAP50409	PF04851	Type III restriction enzyme, res subunit					GO:0016787;GO:0005524;GO:0003677	hydrolase activity;ATP binding;DNA binding	21	2	0.47619	Firmicutes;Planctomycetes;Proteobacteria
Gene_ID_44736	AGN87938;ACY62132;ACC89301;ABS47865;ADV98574;AEL73510;ADE64442;ABG18134;ABX88176;AAM85553;CAQ84255;AGJ85671;ACA68192;AAS62341;ABG13660;CAL12185;ABP39204;CAH21501;ADZ42573;CAL20973;ACY58407	PF09722	Protein of unknown function (DUF2384)							21	5	0.47619	Proteobacteria
Gene_ID_53308	AEE19933;AEM71275;CCG52904;EAQ41276;CAL43518;CCB70154;CAL67365;AGC77527;AEG99904;AFL79806;AEW86393;ACU91732;ABQ03090;EAP87268;EAR15113;AEV31798;ADV49824;ADF51235;AEK23086;ADY28238;EAQ99607	PF00156	Phosphoribosyl transferase domain	GO:0009116	nucleoside metabolic process					21	4	0.47619	Bacteroidetes
Gene_ID_67419	EAQ42680;CAL68322;ABQ04170;AEW87434;AFL80575;ADY29080;AEV33329;EAR16735;ADV48595;AGC76399;AEE19087;CCG54600;EAP87719;AEK22399;AEM70251;ADF50638;ACU92865;CCB68376;EAR02929;CAL42316;AEH00801	PF00550	Phosphopantetheine attachment site							21	5	0.47619	Bacteroidetes
Gene_ID_68805	AEH02667;ADY30635;ACU07286;EAR15566;ADF52072;AEW85202;CAL42962;EAP87002;CAL67019;AEM72187;ADV51051;EAR01449;ABQ07501;ADX68028;AFL82389;CCG53737;AEE20788;ACU93381;EAQ41061;AGC78136;AEK22796	PF01694	Rhomboid family			GO:0016021	integral to membrane	GO:0004252	serine-type endopeptidase activity	21	6	0.47619	Bacteroidetes
Gene_ID_69012	AEV33319;AGC76698;ADV48538;ADY28948;ADF50686;AEM70206;CAL68362;CCB71018;EAQ42857;CCG52128;CAL42243;AEW87398;ACU93314;AFL80615;ABQ03804;AEE19305;EAP87508;AEH00735;EAR16770;EAR02989;AEK23043	NA								21	5	0.47619	Bacteroidetes
Gene_ID_73260	ACV21359;AEM48474;ADB40827;AAS96494;BAH33601;AEI78626;ABM17666;AGP63461;AFK04316;ADM09200;AEA66896;BAK36829;ADP86459;ACE04594;ADJ26901;ACV75917;ABC65043;AFI63083;AFM32502;CCK81017;ACV01084	PF13337	Putative ATP-dependent Lon protease							21	2	0.47619	Actinobacteria;Bacteroidetes;Chlorobi;Chloroflexi;Cyanobacteria;Proteobacteria
Gene_ID_77907	AFV04956;AAY35171;ACT95678;BAG33447;ABX81665;AER66199;ACF51379;ADE57060;ADX47591;AFV01921;ACF45366;ADD67490;AGI23849;ABL65327;AGG89710;ABR91678;ACX86291;AFM23329;AEV25313;ACM35464;CCE76270	PF13289	SIR2-like domain							21	3	0.47619	Actinobacteria;Bacteroidetes;Chlorobi;Deferribacteres;Firmicutes;Proteobacteria;Synergistetes;Tenericutes
Gene_ID_78095	AGA56690;AEH88391;ADG09349;ADB52239;AGC43136;AGM06917;AGB46092;AGP35925;ADP81721;AEA23887;ACM27485;AHD23212;AGB72206;BAH48973;BAB48566;ABF42514;CAN97002;ACZ89808;AEI04069;ABG92827;BAC53076	PF02627	Carboxymuconolactone decarboxylase family	GO:0055114	oxidation-reduction process			GO:0051920	peroxiredoxin activity	21	3	0.47619	Acidobacteria;Actinobacteria;Firmicutes;Proteobacteria
Gene_ID_91468	ADH69871;BAG20405;AEB42256;ADB30722;BAJ29930;ABW00557;ACU69828;ADL43857;CBG70861;ABW11018;AGM07076;ADG87072;AEM80325;ACU96464;AGK78665;ADU49586;ACZ83726;ACU35230;AFR08080;AEA26548;CCH34997	PF00293	NUDIX domain					GO:0016787	hydrolase activity	21	5	0.47619	Actinobacteria
Gene_ID_121016	AAM04487;AAL81485;ABS56263;ADD08057;AGB49923;EHR79148;ADN37124;ABR54109;ABE52900;ADI35897;AEK73090;AGF78951;ABN56890;AEC51938;AEB67940;ADE35627;AFN04142;CAF30644;ACS91108;AGB02443;ACL16201	PF00534	Glycosyl transferases group 1	GO:0009058	biosynthetic process					21	2	0.47619	Euryarchaeota;Proteobacteria
Gene_ID_125803	CDF61359;AFT87788;ACB96169;BAM01477;AGC43787;BAL90616;AGT08530;ABF89294;ADO72221;ABF45697;BAH34789;ABS01751;AAF84532;AEM84508;AFQ58526;ACM28646;ACU74842;CAL77813;AEI65629;ABY32224;AFR30782	PF00248	Aldo/keto reductase family							21	3	0.47619	Actinobacteria;Chloroflexi;Deinococcus-Thermus;Firmicutes;Proteobacteria
Gene_ID_128084	AFY85319;AFY78764;ACC81231;AFY46828;AGY58209;AFZ57014;AFZ54741;AFY88489;AFZ00746;BAB77932;AFY33384;AFZ33071;AFZ42910;AFZ19095;ADI65209;AFZ11798;BAG02906;AFY52836;ABA23773;AFY42097;AFZ09741	PF10040	Uncharacterized conserved protein (DUF2276)							21	5	0.47619	Cyanobacteria
Gene_ID_128981	AEG16371;ACV69738;ACN15248;ABB39013;ACM19423;ACU89799;CCK79910;ABI67672;AFM24552;AFQ43552;ABW67807;AET69517;ADI84888;AGK99675;ACS81298;EGJ51754;ACL06107;ADG83254;ADK84016;ADU63894;EGB14766	PF03480	Bacterial extracellular solute-binding protein, family 7	GO:0006810	transport	GO:0030288	outer membrane-bounded periplasmic space			21	3	0.47619	Firmicutes;Proteobacteria
Gene_ID_131878	AEB07815;ADZ21657;AEY66978;AEJ20196;ADL03959;ADE70660;AEF80611;AGK95969;AGF56124;AAK80558;AEN96287;ACR71629;AEI32466;AFG36245;AGX44260;ADU21765;ACR74799;AEN88438;BAL81770;ADL35062;ABR34548	NA								21	5	0.47619	Actinobacteria;Firmicutes;Spirochaetes
Gene_ID_133044	ADM98112;EDK34094;AAZ32982;CCB87296;CAX56413;ABI90996;ABY94088;CCP24388;BAK97765;CCI78516;AGQ75229;ABG18492;ABC38394;AAQ59988;BAH06877;BAH42396;BAF60594;AFI91498;ABB60468;BAI60859;ACY57948	PF00872	Transposase, Mutator family	GO:0006313	transposition, DNA-mediated			GO:0004803;GO:0003677	transposase activity;DNA binding	21	6	0.47619	Chlamydiae;Euryarchaeota;Firmicutes;Proteobacteria;Tenericutes
Gene_ID_134007	AEY85929;AGB25207;AFU00395;AGK75242;CCH30890;AFP41514;AGT84953;AEN08153;AGF60151;AGM06610;ADJ46114;ABY24980;ACU75964;AFO77825;AGL16417;ACU37383;ADP79299;AEM82483;ABM15369;AEA26298;CAJ63356	PF00440	Bacterial regulatory proteins, tetR family					GO:0003677	DNA binding	21	4	0.47619	Actinobacteria
Gene_ID_144450	ACL59097;AEB85643;ACC71103;ACI52239;ABD68814;ABM32259;ACI92668;AFI66768;ACM33615;ABE29873;ACR28663;AGU49085;AGR70230;ABO57320;ADV01305;ABM59371;AEI03577;ABA48184;CCM67895;ABX18404;ABM38628	PF07505	Phage protein Gp37/Gp68							21	3	0.47619	Proteobacteria
Gene_ID_147741	AEW73782;AFU45862;AGJ86745;BAE74498;AHC87874;CAQ85225;BAI24874;ADU69466;AHC82495;AEN65446;AFG40733;ACA32549;AGQ07152;ABP59460;CCF09263;CBW74430;CAL12410;AER32326;AGA72616;AEQ11609;CAJ48897	NA								21	3	0.47619	Proteobacteria
Gene_ID_151109	BAL93129;BAJ32475;ACZ86488;ADI03238;ADU07076;ACU96968;AEV89064;CBG67776;AEB43352;AEH10816;ABD09813;AEY86789;ACU38082;AGM08638;AGF61010;AAZ54910;ADL44845;ACZ00223;ABW13763;AGK76532;AFR05968	PF12840	Helix-turn-helix domain							21	4	0.47619	Actinobacteria
Gene_ID_152861	AFC63697;AFV12503;BAH07389;ADL53637;ADL68344;AEE97943;ACL77126;EDK34650;AGR15616;AEV70169;ABY92550;AEY67708;ADN55235;ADU75411;CBY49324;ABZ85388;AAS39338;ABR50108;ABN52851;AGG07312;BAL01351	PF05135	Phage gp6-like head-tail connector protein							21	5	0.47619	Chloroflexi;Firmicutes
Gene_ID_25284	ADW03892;CAJ59797;BAC72703;BAG19599;AGK79460;ACY99785;ADU06073;AGS71279;CCH90240;AGI90134;AEV81752;AGJ56768;ABW00014;AEH11189;ADI09382;AGF65283;AGZ39272;AEM80715;AGL14519;ADG87345;BAL85897;AEN11873;AFR08471;AGM03340;ABD10016;CBG70719;ADB77003;ABP56272;CCG05066;AEB47228;ADU47539;ADH69423;ADL48936;CCB76344;ABK52136;BAJ28920;AEY91125;ABW15346;ABS02224;ACZ84153;ADP84149;AAZ56632	PF00166	Chaperonin 10 Kd subunit	GO:0006457	protein folding	GO:0005737	cytoplasm			42	7	0.47619	Actinobacteria
Gene_ID_97009	ABP79436;AFJ01910;AEI47999;CAG34771;AGI26630;ACQ70110;ACS81654;AEJ04934;ADE10844;AGA87120;AGR78450;ABF77770;ABB23641;AEA83674;CAG74639;AAO77990;ADB38592;AEN65374;AAZ58314;ADQ17648;ACA74236;AFM33631;AFV02104;ABC38832;AHB98776;ABQ03358;AET87937;ABV12167;AFK02944;ABK06987;AEA67648;CAQ86415;AGZ34123;AFJ43293;AFN77453;ACT93990;AFM60591;AFZ53309;ACT13598;ADF60922;AFR04075;AFW95838	PF08889	WbqC-like protein family							42	11	0.47619	Bacteroidetes;Chlorobi;Cyanobacteria;Firmicutes;Proteobacteria
Gene_ID_114764	ABW12965;AEF40770;AFV88802;AHD20248;CCF63072;ACY20770;AGS35002;ABG95317;CCH33069;AFO78287;ADH70037;AEB42997;AEM85723;ACU38458;ADG79055;ADI08445;ADW01946;BAG22785;ADJ46576;BAD59256;AEV84949;AFA75953;AEN08723;BAH36472;AEA22367;BAL88471;AGM05672;AFR48062;AGJ58939;ABP55438;ACZ87723;AGK75014;AGT85415;BAH51183;BAJ74562;AGI91577;ABV99026;CAJ61958;CCE74019;AGT95337;AEY93734;AGF67891	NA								42	8	0.47619	Actinobacteria
Gene_ID_121553	ABS34902;CAJ69201;AET64644;ABA87493;CAL82518;AGB41032;AEE13751;AFK87228;ABI68839;ABB36954;ADY56788;CCK79100;ABC19749;ABK99573;ADK82560;ACD52689;AEF95885;AFA47286;ACD22531;ACS78368;AEB67988;BAL80578;ACV64173;ADK83563;AEA33548;AFM24564;ACN13528;ACV69102;ACA54321;ADK16822;ACB85663;CAG35192;ABW66025;ABS36513;ACZ19837;AEG60293;AGL00404;BAK98669;ADL12018;EGB13978;CBA64140;AFV10407	PF04016	Domain of unknown function (DUF364)							42	9	0.47619	Caldiserica;Euryarchaeota;Firmicutes;Proteobacteria;Spirochaetes;Synergistetes
Gene_ID_61839	EAT99195;AEP36165;AFM26941;ACB86088;CAJ47701;AGM22712;CAQ86407;AGF59094;CCJ61583;ADO37551;AFU45172;AFD08185;ABL83714;ADU91933;CAJ94831;ACK41873;CBW21991;AEE95575;AFM21804;BAL97487;BAG07921;ACD53202;AGX45086;AEE65595;ADQ03900;ADY59228;AGU52433;AEM72936;ABP66705;ADQ47011;BAK75263;AGW94031;AER67528;ABR36729;ADL13605;ADY32018;ADE57834;ADC49371;AAQ61780;CCJ56898;AHB47200;ADU26245;AAG06535;AFN47025;CAP…	PF13579	Glycosyl transferase 4-like domain							63	11	0.47619	Actinobacteria;Aquificae;Bacteroidetes;Cyanobacteria;Dictyoglomi;Firmicutes;Fusobacteria;Planctomycetes;Proteobacteria;Synergistetes
Gene_ID_121511	BAM02850;AFM23521;ACR76223;AAU93037;ADI14780;ADP70487;BAE67550;ACD60968;ABA05198;ABF44539;ABC21632;BAK81140;ADM09593;BAK56464;ADN01352;ADG82736;AGF80044;ACI51409;CBA17366;ABC29594;ADE85055;ADV45012;ABP81371;ABR42944;ADY61449;AGI10364;CCH29339;ABE48874;ABI67813;ABB31307;BAK66416;ACO31469;BAH74929;AEV30966;AER57694;ADW17644;AGB28832;ABI59274;AGR74824;AGB03719;ABB24158;AEN97651;CBN86972;AEI64171;AEJ…	PF05107	Family of unknown function (DUF694)							103	16	0.475728	Acidobacteria;Actinobacteria;Bacteroidetes;Chlorobi;Chloroflexi;Deinococcus-Thermus;Euryarchaeota;Firmicutes;Planctomycetes;Proteobacteria;Spirochaetes
Gene_ID_22398	AGY59966;AFZ55003;BAD78551;AFZ46560;AFY46700;AFY33446;AFY65394;AFZ19282;ACK64288;ABB57219;ACL46203;AFZ58361;AFY38195;ACB00823;AFY79376;ABG50535;BAC88069;AFY42300;AFZ44068;AFZ37305;AFZ05806;ACU99147;ACC84501;ABD01371;AFZ14847;BAB72918;ACK70416;ABW29364;AFY70602;ADN15192;AFY72194;ACB49449;AFZ00154;AFW94216;AFZ30569;ABA20164;AFY89742;AFY80245;AFZ52000;AFY53139	PF12804	MobA-like NTP transferase domain							40	8	0.475	Cyanobacteria
Gene_ID_44427	ACO84651;ABN07012;ABO34953;CBH21385;ADO36136;ABD09583;AEX77659;CAL92622;BAM46954;ADV46550;ABX81871;ADU01812;BAD78678;AEB46161;ACV22922;ACK52459;AEX84387;AFL83013;AAP99752;AGA05562;AAK22605;AEX47456;ABN76961;AFJ01723;ABM27511;ACL94121;CAW98331;ACO74505;EAQ72484;ABR54172;AGQ95842;ADY55194;AEX70929;ABY92516;BAG13520;AEN12143;AEG93237;CAH34944;ABB57090;ABW66086	PF02384;PF12161	N-6 DNA Methylase;HsdM N-terminal domain	GO:0006306	DNA methylation			GO:0008170;GO:0003677	N-methyltransferase activity;DNA binding	40	5	0.475	Actinobacteria;Bacteroidetes;Cyanobacteria;Elusimicrobia;Euryarchaeota;Firmicutes;Proteobacteria;Tenericutes
Gene_ID_134047	ACI94144;ADY82101;AGL84814;CDI11456;AGM43627;AGQ06941;BAB53765;AGA31997;CAK06642;AFY00340;AFZ74139;AFO56249;AAF96775;ADH90432;BAD50536;AGA79546;ABR42134;CCJ60198;CAJ48369;ADZ43706;ADB61984;AGT07937;CAG34933;ADB18002;ABI45055;ACX87089;ADI90298;AEV73817;ACI52037;ABE39191;ACF51449;ABP33915;BAC88309;CBW24063;ADI37892;ACH84697;AFI89290;ADN15812;AHB06654;AHD23381;ACP11733;AFZ55393;CAO95170;AEE65930;ACK…	PF02275	Linear amide C-N hydrolases, choloylglycine hydrolase family							139	19	0.47482	Actinobacteria;Bacteroidetes;Chlamydiae;Cyanobacteria;Euryarchaeota;Firmicutes;Fusobacteria;Planctomycetes;Proteobacteria
Gene_ID_124651	BAB06662;ABD87613;ABX30916;ABK13935;AFH50814;ADP98811;ABQ35785;AEB11131;ADU31226;ABE51196;ACS24508;CCG96627;BAM88167;ACM22744;AGB01777;ADU96669;ADD44140;ACZ91572;AFS81735;ACV22254;AGK16038;ADB58092;ABN06519;AEH47852;AFT71411;AGK60052;AGL49045;AGO57445;CCK78426;ACB09178;BAF70030;AGS67026;ADP74591;AEX85414;ACF10651;ACT04006;AGF77600;AFS83689;ADE14901;AEH45908;AGM36381;AFY18072;ACU36627;ADK83097;CAR…	NA								99	18	0.474747	Actinobacteria;Aquificae;Bacteroidetes;Chlorobi;Chloroflexi;Cyanobacteria;Deinococcus-Thermus;Euryarchaeota;Firmicutes;Ignavibacteriae;Proteobacteria;Spirochaetes;Thaumarchaeota;Thermodesulfobacteria;Thermotogae;Verrucomicrobia
Gene_ID_123743	AEF88733;CAR44883;ABI26019;ACQ61869;AER55479;ACS61974;CAL62149;ACK53729;AHC33491;EEZ47836;ADR29578;AFM32499;AAZ47043;CBJ80663;ADV56200;ADP14440;AFT70400;ABV39436;AEC16392;ABX22949;AFO50045;BAK88681;AFL73516;AAO71718;ADE63220;AEJ04483;CCH12091;CBL45400;AGQ75786;ACX87428;AEG26105;AEF48397;AGI07475;AGP81090;AGH54302;AGI35104;AGR75311;CAP51802;ABE31758;CAD09338;ADF60000;ACN48471;ACD26657;CAI07483;ABF…	PF12696	TraM recognition site of TraD and TraG							137	24	0.474453	Proteobacteria
Gene_ID_17219	ADC51294;AFK02043;CCG44094;ACU63171;ABJ83781;ACX67709;AGA68943;BAC12646;AEB30265;AGY82011;AGX02465;ABQ07697;ACA40008;ADO75413;ADL01001;ADU29334;BAD66584;BAM47518;BAH40683	PF08818	Domain of unknown function (DU1801)							19	4	0.473684	Acidobacteria;Bacteroidetes;Firmicutes;Gemmatimonadetes;Proteobacteria
Gene_ID_24849	ACU93648;CAL43516;CCB70157;ADY28237;AFL79805;EAQ99605;EAQ41277;ADF51236;ADV49825;CAL67363;CCG52906;EAP87266;AEG99903;ABQ03089;AGC77529;AEM71276;AEE19934;AEW86391;EAR15115	PF01479	S4 domain					GO:0003723	RNA binding	19	3	0.473684	Bacteroidetes
Gene_ID_31934	AEW85410;AEH01795;AGC78457;ADY30332;CAL43718;ADV47550;ACU08995;EAR14542;AEM69185;EAP86758;EAR01674;CCG52938;AEE20211;ABQ07912;CCB69866;AFL81644;EAQ41569;CAL65989;ADF52753	PF06580;PF13239	Histidine kinase;2TM domain	GO:0000160	phosphorelay signal transduction system	GO:0016021	integral to membrane	GO:0000155	phosphorelay sensor kinase activity	19	6	0.473684	Bacteroidetes
Gene_ID_35900	AGC78517;EAQ41168;EAP86339;CAL42763;CAL67042;AFL82037;CCG53906;AEE20134;AEV31326;EAR15796;CCB69262;AEM71991;ADY30501;AEW85073;AEH02150;ADV50663;ABQ07718;ADF52047;EAR00323	PF03061	Thioesterase superfamily							19	5	0.473684	Bacteroidetes
Gene_ID_47063	AEL05395;ACF50031;AAY50929;ACD57379;AAM38714;CAP53369;AER57699;AEO44010;AAM43491;AEQ94763;ABJ90033;BAE70657;CBA14951;CCH10962;ADV26056;CDF63178;CAJ25722;AGI10397;AEM49689	PF01165	Ribosomal protein S21	GO:0006412	translation	GO:0005840	ribosome	GO:0003735	structural constituent of ribosome	19	5	0.473684	Proteobacteria
Gene_ID_54896	AFU13591;AEB30895;AEW56033;AFQ26667;AAU17560;AFQ11887;AGX02888;ABY43976;ABK85951;AHA72441;AFQ14396;AGK53660;ACS99865;AAS41932;AGF56047;ACK94488;ACO30305;AAT60122;AGY82521	NA								19	6	0.473684	Firmicutes
Gene_ID_57499	AGC77728;AEE20717;ADY30232;ADV50206;ABQ05612;ADF52917;AEW84962;EAP86585;AEH02447;AEM71490;ACU93479;EAR15242;CAL66478;EAQ42005;CAL42852;EAR01864;CCB69441;AEK23485;AFL82286	NA								19	5	0.473684	Bacteroidetes
Gene_ID_60178	ACA66523;AER34372;AEF48380;ABV43208;ACX86522;CCF11412;ABX70612;AGR57650;ADF59967;ADP10372;BAN98964;AEG26088;CAG73467;AEF43428;CAS10186;ADE63204;AGQ75800;CBG87064;AEE59482	PF10979	Protein of unknown function (DUF2786)							19	4	0.473684	Proteobacteria
Gene_ID_64163	CCB68751;CCG52423;AEH01080;ADY28848;EAQ42958;CAL68525;ADV48408;AEE19730;AFL80838;AEM70091;AGC76739;EAP87634;EAR16853;AEW84861;ACU93012;ABQ04578;EAQ99787;CAL44272;ADF54783	PF01016	Ribosomal L27 protein	GO:0006412	translation	GO:0005840;GO:0005622	ribosome;intracellular	GO:0003735	structural constituent of ribosome	19	5	0.473684	Bacteroidetes
Gene_ID_70880	ADR23733;ABG58084;AFD06755;AGA79289;ADF50840;ACT93725;AEV33217;AFM04081;ACE05802;ADZ78775;AEL28569;AEI48605;ADB42496;ACU03022;ABQ03725;CAL43849;ADY54212;AEM70050;ADQ17865	PF00210	Ferritin-like domain	GO:0006879	cellular iron ion homeostasis			GO:0008199	ferric iron binding	19	3	0.473684	Bacteroidetes
Gene_ID_87681	BAL88706;AEY87961;ACU76084;AGK75792;BAJ32839;ACZ91541;BAC74793;AGJ53519;CBG74777;AGI91860;AEM83194;ADW06992;ADI11974;AGF62117;CCB73091;AGZ38600;BAG23105;AEV81326;AGS68134	PF00583	Acetyltransferase (GNAT) family					GO:0008080	N-acetyltransferase activity	19	2	0.473684	Actinobacteria
Gene_ID_88982	AFT71075;AFO50449;ABF08234;ACD27780;AGK21437;ACO79710;AGK16261;AGI23805;AHC83848;ACM34921;ABM31336;CAD16281;AHC89219;CAP42559;BAK87719;ABK47526;AGN82897;AHC76265;ABX16045	PF10038	Protein of unknown function (DUF2274)							19	4	0.473684	Proteobacteria
Gene_ID_90124	CAL67658;EAP85932;AEE19776;ADF54055;AEK23684;CCG54053;AEM71136;AEW87264;ADY28422;EAQ41815;CAL43539;CCB68630;ADV49598;ACU91793;AEH01290;EAR00704;ABQ03259;AFL79968;EAR14242	PF04542;PF08281	Sigma-70 region 2;Sigma-70, region 4	GO:0006355;GO:0006352	regulation of transcription, DNA-dependent;DNA-dependent transcription, initiation			GO:0003700;GO:0003677;GO:0016987	sequence-specific DNA binding transcription factor activity;DNA binding;sigma factor activity	19	6	0.473684	Bacteroidetes
Gene_ID_93920	AEW73645;BAN98286;ADO46502;AER34092;ADW71813;CCG32837;AGB79430;AFE56451;ABV12699;ADO08226;ADD75765;CCF11111;ADH85802;CAX61337;CBL46053;AEG96090;ABP62713;AGJ88679;CAG72997	PF00144	Beta-lactamase							19	3	0.473684	Proteobacteria
Gene_ID_114176	AGM06042;ADI04998;AEB44688;AEN12551;ADU10763;BAL91903;AFU05427;AGZ41543;AEV85934;AGJ57970;BAC68694;ADW02783;AGA30328;ADP78460;ABX06042;BAG17112;ADL46634;ACZ83086;ABV98752	NA								19	4	0.473684	Actinobacteria;Chloroflexi;Planctomycetes
Gene_ID_122318	AGL02893;ACV62349;ADL05640;ADB68639;AFV10962;ADB71684;AFV05350;AEY67662;BAH08485;CDI50102;BAL01693;BAE81849;AFV02307;AFA47917;AGA68799;ACL77076;ADY54440;ABZ83190;EDK35867	PF08666	SAF domain							19	4	0.473684	Firmicutes
Gene_ID_122691	AEN04829;ADD04155;AGN00020;ACV10544;AFK19511;AFZ72765;ACM57323;ACV49216;AGB39428;ADJ14959;AEH35942;AGB33470;AAV46395;AFO55536;AGB15821;ADB59173;CCQ35529;AEM57637;AHB66397	PF07992	Pyridine nucleotide-disulphide oxidoreductase	GO:0055114	oxidation-reduction process			GO:0016491	oxidoreductase activity	19	7	0.473684	Euryarchaeota;unclassified Archaea.
Gene_ID_123808	ADZ26298;AEI93092;AGF76197;CAD86021;ACU90389;ABI60627;ADZ76891;ABK45998;ACN95215;AFT72703;ABM59872;ABQ25482;ACU03125;ADZ72017;AGJ99935;AAS14094;CBW25431;ABK97735;ACF44186	PF02661	Fic/DOC family							19	4	0.473684	Bacteroidetes;Chlorobi;Proteobacteria
Gene_ID_124717	AFY81222;AFZ03654;BAG02985;ACK72224;AFY47658;AFZ51217;AFZ60540;AFZ46652;AFZ18770;AFZ44704;AFZ31530;ABW28054;ABG53586;AFY39310;BAB73154;AFW94187;ABA20242;ACB50844;AFY54796	NA								19	3	0.473684	Cyanobacteria
Gene_ID_126365	AFZ08325;AFY33526;ACV02291;AFZ42800;AFZ01456;AFW94393;AFZ59609;AFZ50888;ACL46819;ADN12207;AFZ12584;BAG00901;ABG52399;AFZ55455;BAB76644;AFY48425;AFY79978;ACC80573;AFY45100	NA								19	3	0.473684	Cyanobacteria
Gene_ID_127053	AFL76983;AAP77799;AFA48371;BAK44610;ABR40882;ADL05051;BAL00286;ADO38861;AEN96388;ACO84102;ADZ81970;ABS51464;BAE82543;ABS38995;ACL18826;ACC98028;AAO76111;CAL82265;ABS35424	PF07505	Phage protein Gp37/Gp68							19	3	0.473684	Actinobacteria;Bacteroidetes;Elusimicrobia;Firmicutes;Proteobacteria
Gene_ID_127431	AFC99314;AEG18357;ADL58365;ADG13908;AFK22064;AGF97071;AGK60077;ACL17298;AEK19264;ABR66426;ABO35607;ABN56608;AAM31338;ABR55978;AEH07273;ADZ09140;CAJ36731;ABX01400;AAM04480	PF07760;PF09971	Protein of unknown function (DUF1616);Predicted membrane protein (DUF2206)							19	3	0.473684	Euryarchaeota
Gene_ID_128255	BAF89827;AGH51486;ADU42528;ABS62819;ABS68239;ABL69608;ABS15899;ABQ39295;ABG63719;ADH90167;ADZ68728;BAI96838;ABD89093;ACB81237;ACI51381;AEI01471;ACV75832;AEQ53583;ACI91346	PF01464	Transglycosylase SLT domain							19	4	0.473684	Proteobacteria
Gene_ID_128791	AFY50309;AFW95174;ADN13333;AFZ35756;ACV02247;AFY30948;ABA20022;AFZ59780;AFY41249;AFY52807;ABG49710;ACC81243;ADI63635;ACK66685;AFZ32027;AFZ00983;BAB74163;ACK68889;AFY88717	NA								19	5	0.473684	Cyanobacteria
Gene_ID_131175	AFH42733;BAD84759;ABO07685;ABP50739;ACB39939;BAA80729;ADT84167;AFL95884;AFA39108;AAL62532;BAN90555;EHR77660;AET32281;EEB73144;ACJ16471;ABM79944;ACS89289;ABL87259;AEK74005	PF13343	Bacterial extracellular solute-binding protein							19	4	0.473684	Crenarchaeota;Euryarchaeota
Gene_ID_131405	AEF86877;ACZ07472;ACA56892;AEV29510;AFS78967;ADO82399;CAJ67038;ADZ20603;ABX41672;AGN16996;ADO36979;AFA47410;ABQ87498;ABO35441;ADC47791;ADY55734;CBA60458;AAK79518;AEI33083	PF00881	Nitroreductase family							19	5	0.473684	Euryarchaeota;Firmicutes;Fusobacteria;Spirochaetes
Gene_ID_135890	CAP14630;AFZ74008;CCQ36243;AFO59448;ACM56178;ADE04049;AGN00672;AGB38610;AAG20330;AGB15242;AAV46101;AFK18659;AEM57354;CAI49576;AHB66120;ADD03988;AGB33167;AEH35411;ADB59365	PF13386	Cytochrome C biogenesis protein transmembrane region	GO:0017004;GO:0055114	cytochrome complex assembly;oxidation-reduction process	GO:0016020	membrane			19	6	0.473684	Euryarchaeota
Gene_ID_140427	ACP27182;ACZ87540;ABD13563;ADT98836;ABM16716;AFP40349;ABP43679;ABK66043;ADL49521;ADI11726;AFM16213;AGZ50254;AGB25438;AFA75273;ADU46595;AGL37453;ABW12415;AEB46947;ACU77364	PF02371;PF01548	Transposase IS116/IS110/IS902 family;Transposase	GO:0006313	transposition, DNA-mediated			GO:0004803;GO:0003677	transposase activity;DNA binding	19	6	0.473684	Actinobacteria;Proteobacteria
Gene_ID_141138	ABL71286;ABS68224;ABS65150;ABZ72964;ABG63701;ACV75908;AEO47295;ACB81252;CCG08228;ADZ68711;ABC21608;BAI96822;AEI01486;ABS15931;BAF89875;ABD89066;ACI91331;CCJ07322;ADU42475	PF00126;PF03466	Bacterial regulatory helix-turn-helix protein, lysR family;LysR substrate binding domain	GO:0006355	regulation of transcription, DNA-dependent			GO:0003700	sequence-specific DNA binding transcription factor activity	19	3	0.473684	Proteobacteria
Gene_ID_142326	AFY39802;AFY90693;ADI64775;AFY35117;ACC80385;AFY45258;ABW29320;AFZ32638;BAB76811;ACK69290;ADN15121;AFZ18408;AFY70941;AFY50060;ABA21969;AFY58583;AFZ34836;AFZ56323;AFZ02488	PF05860	haemagglutination activity domain							19	5	0.473684	Cyanobacteria
Gene_ID_144574	ADE16137;ADK83532;ADO45827;ABB30284;ADE57803;ACD66829;ACC97650;ABC76521;ACI20833;AEH22523;ADH86323;ABA89723;ACN98396;ABK98716;ACD96522;ABQ27408;ACM20438;ADE12389;ABK16465	PF00149	Calcineurin-like phosphoesterase					GO:0016787	hydrolase activity	19	5	0.473684	Aquificae;Elusimicrobia;Nitrospirae;Proteobacteria;Synergistetes;Thermodesulfobacteria
Gene_ID_146938	AGU82305;AEF25094;AFT68443;ACS19553;AGF57919;AEF90457;AGH47614;BAK30139;ABI66155;AFY02228;ADG71598;AFU46384;AGL17523;ADU36654;AGU49718;ABX35942;ACZ07237;CBL44479;AEP28260	PF00135	Carboxylesterase family							19	5	0.473684	Actinobacteria;Firmicutes;Fusobacteria;Proteobacteria;Spirochaetes
Gene_ID_147629	CCF03252;AEJ26054;ADX24777;AGU72062;AGU81144;AGU79186;BAH81753;AGK70892;AGU83835;BAM61278;BAK30282;BAM23428;AGS05458;AAN00114;AER19325;BAK29004;CBZ49202;CBI12792;AGU73818	NA								19	4	0.473684	Firmicutes
Gene_ID_147880	AFU03809;AGP63624;ABM16666;ACK49362;AFT71630;AGZ40931;ADP82444;AFA72545;CCB78233;AGL14823;AFJ35137;AFC53700;AFC43517;AFS14213;CAM01856;BAK36484;AFP39697;AFC48641;ACU86587	PF00440	Bacterial regulatory proteins, tetR family					GO:0003677	DNA binding	19	5	0.473684	Actinobacteria;Proteobacteria
Gene_ID_151987	ACL70676;AFJ02897;CBY69021;AGN14983;BAB76429;CBW73574;BAI60941;ABP92074;ABP89766;AEQ22036;CDI49948;AAK04361;AGN11387;ABK04777;ABJ70117;BAN92963;ACG62438;AFU70738;ABY24534	PF00005	ABC transporter					GO:0005524;GO:0016887	ATP binding;ATPase activity	19	4	0.473684	Actinobacteria;Cyanobacteria;Euryarchaeota;Firmicutes;Proteobacteria
Gene_ID_152492	ACU99607;AFZ17518;AFZ11105;ACK64733;ABG50871;AFY53321;ABQ91297;AFY82999;ACL46882;AFY42599;AFY35118;ADN12341;AFZ57744;ABD01581;ACC79109;AFW94175;AFZ05528;AFZ00270;ABU58047	NA								19	5	0.473684	Chloroflexi;Cyanobacteria
Gene_ID_6721	BAD66128;ADU21656;ABN07019;ABR74646;ABC78621;ABD71602;ADY55248;ABR47841;ABK46006;AEE17591;ABQ92671;ADB10233;ADJ41388;AET60492;ACB59636;AFR21615;AET67442;CAI07976;AFI86060;ABX27537;AFM40490;AEG59677;BAL61650;AGH38687;BAG27548;ACE84720;AFN35329;AGG05730;BAG13700;ADU26220;BAB04057;ACR12476;ACV64359;ACM21757;AEY65500;AEF28113;ADX69770;AGH40905	PF09709	CRISPR-associated protein (Cas_Csd1)							38	9	0.473684	Actinobacteria;Chloroflexi;Elusimicrobia;Euryarchaeota;Firmicutes;Proteobacteria;Spirochaetes
Gene_ID_72915	ADJ25682;ACO76118;AEG59267;AEF93567;AGB19987;ABY91573;ADN53959;ADQ15632;ABO51078;ADH60138;BAF58723;ABI68238;AEE97800;AEE91743;AGI39050;ADD01604;ADG81785;ABC19555;BAD39442;ADU63653;AGL01017;ACU91128;ACS81267;ABY95586;ACV68757;ACL09117;ABM29941;AAS94515;EGB14264;ADV80521;CAG37194;AEM77844;BAH77710;AFV12293;ACA58908;ACL48434;AEG15917;ABB36959	PF03591	AzlC protein							38	9	0.473684	Chloroflexi;Firmicutes;Proteobacteria
Gene_ID_94201	AEM47673;AFP71461;AGS30085;ADL56398;ACS61952;AGQ61025;AGX13240;AGQ75547;ABP77945;AFM67880;ABM25764;AEB50871;AFY81607;AFJ45859;ABK48571;ACH49869;ACF61135;AHB44670;CCJ06849;CAQ84287;ADV53693;AFI91540;ABP77533;CBG36610;ADZ25333;AEJ00984;ADO48470;AAZ47368;ABD71365;AGF80610;ACM33593;CAI08966;BAK76945;CAL13492;ABX70696;ABE49760;AEG02504;AGG32219	PF06953	Arsenical resistance operon trans-acting repressor ArsD	GO:0046685;GO:0045892	response to arsenic-containing substance;negative regulation of transcription, DNA-dependent			GO:0003677	DNA binding	38	7	0.473684	Cyanobacteria;Proteobacteria
Gene_ID_104781	AAY61577;AGJ01854;AFB26301;AAL03206;AFE55176;AFB24965;AFB22148;AFB28811;AFE50996;ABV84834;ABV79171;AFD19685;AFE50150;AEK74700;ABV75000;AFC74855;AAU03956;ABV73520;AEV92266;AFC69757;AFC72423;AFC73059;AFC71205;ACP53517;ABE04757;ABV76276;ABY72641;AFB23619;AFE52928;AFE54337;AGJ02340;AFB27649;BAK96724;ACR47051;AFE49305;AFE53499;ADE30027;AFB21094	PF01381	Helix-turn-helix					GO:0043565	sequence-specific DNA binding	38	10	0.473684	Proteobacteria
Gene_ID_130685	ADG67102;AEA45733;AFM03492;AGM03927;AFY60933;EAR01661;ADB34856;AFY31020;BAB72696;AFY46565;AFZ59072;ADZ80979;ADB40930;AFZ29268;AEE53094;AEI50131;ADY52581;ABG98501;ADB16671;ACK64499;ADF54262;EAR14506;ABG58996;ACT91553;AFZ03108;ABA24237;ADY30350;AEV31209;BAH54960;BAC87977;AFK02603;AFL82476;ACL46006;AFY45546;AEL28634;AEH01810;ACU99370;ADR21298	PF13376	Bacteriocin-protection, YdeI or OmpD-Associated							38	8	0.473684	Actinobacteria;Bacteroidetes;Cyanobacteria;Planctomycetes
Gene_ID_141767	AFJ07482;ADE13142;CAG73347;ACT08456;CAL10637;EEZ47281;ACS87279;AGA77299;AFZ52238;ACX86327;ACT11465;AFK03387;ADY85886;AEM69869;AFR01844;ADM96649;CAL60247;ADB40158;ADJ26669;AFI04067;AEI49407;AEW86335;AAW89050;AGO53458;AFM11186;AFI88642;ACF29143;BAN34853;ADG67835;ACF45127;ABX07412;ADZ41028;AGG05890;CBY28777;ACV37472;ACE83690;ACZ75325;ABJ58684	PF13391	HNH endonuclease							38	8	0.473684	Bacteroidetes;Chlorobi;Chloroflexi;Cyanobacteria;Firmicutes;Planctomycetes;Proteobacteria;Spirochaetes
Gene_ID_148718	ACK81219;AAY91281;CAK00811;ACI97517;ABK45388;AGT07900;ACR29802;AGO43447;AEO74935;ABQ38501;AEG69798;ABX36070;CBJ49619;CAG36311;CBK39888;CCG07351;ACN95334;AHC82685;ACI91964;AFI65750;ACL58760;CDK97895;ACM34638;AAO56888;ACM03870;AGC43263;AAU91208;AEM40567;AGF76201;ADO42371;ACS50698;AAN68652;BAK75811;AFR15031;ABQ68550;ACD15588;ADK99395;AFK72383;ABR89568;ABA04073;ABC32325;ADZ72195;ADZ91093;ABP71709;AGN…	PF05136	Phage portal protein, lambda family			GO:0019028	viral capsid	GO:0003677	DNA binding	76	11	0.473684	Cyanobacteria;Nitrospirae;Proteobacteria
Gene_ID_127965	AEN13236;AFR28274;ADG88271;ABM09904;ABL72174;BAG17843;AGS69610;CBG72994;ABN98404;ACZ90469;ADG79575;AGK20975;AEH84911;ACO79107;ACZ29474;ACU72682;ABG08691;ABP45636;AFK61146;AGB23760;ACY96956;ADB52235;ACL41241;AGK14808;ADB29314;ACY22671;CAJ61985;ABE33583;BAH53269;AGT95453;BAJ32052;AGL19034;BAH36563;AEE47452;AGP30411;AHD22834;CAN90323;ABW13264;BAD56673;ABG96736;ADP81798;AFP41819;ADG19575;ABL91825;BAC…	PF00528	Binding-protein-dependent transport system inner membrane component	GO:0006810	transport	GO:0016020	membrane			55	8	0.472727	Actinobacteria;Proteobacteria
Gene_ID_128078	ABL64370;ACA59666;ACU90380;CAG37477;ACD89344;ABK17761;ACV62604;ACF12248;ABQ28368;AGF76850;ADO77298;ABB33337;CCK81329;ACQ93268;ABP37593;AET67627;ABC19742;BAI60606;ACE04018;AFZ54303;ACD97166;AEH45510;ABB24779;AFC99680;ABI68240;ACT19949;ADC62390;AFY85350;ACX52881;ADI83228;ACM18850;ADL13747;AGL00267;AFQ43748;ADN02453;ACN15979;AEA33514;ACH40840;CAJ37765;AET65285;ADI02134;AEE14730;AEG60840;AFV12448;AEH…	PF00753	Metallo-beta-lactamase superfamily							55	8	0.472727	Chlorobi;Chloroflexi;Cyanobacteria;Euryarchaeota;Firmicutes;Proteobacteria;Spirochaetes;Thermodesulfobacteria
Gene_ID_144154	ABR34128;CAJ69281;AEB99382;BAI80899;ADL03664;BAL81813;EDK34842;BAK44641;AEE15672;ABR38884;ADZ85717;AFM00415;AFV01862;ADO36373;ABR44601;ADQ41088;ADN02602;CBW20631;AEB15284;CAH05794;BAH07569;ADY32286;AFS79326;AEN98063;ACV50477;ADD67098;ACD04434;ABP66289;AEF85033;ADK97432;ADQ46010;CBA64292;ACL20572;AAO75692;ACR75013;AFV04899;ADU25739;ADQ06891;AEV68190;AEF81174;ACM60663;AEA21754;ABR47484;AEJ61983;AGK…	PF01613	Flavin reductase like domain	GO:0055114	oxidation-reduction process			GO:0042602;GO:0010181;GO:0016491	riboflavin reductase (NADPH) activity;FMN binding;oxidoreductase activity	55	8	0.472727	Actinobacteria;Bacteroidetes;Deferribacteres;Firmicutes;Spirochaetes;Verrucomicrobia
Gene_ID_152070	ABX13724;AGX88299;AFR36590;AGG66644;CAH06793;ABO53061;AGU16146;ACA89227;ABG82425;ACE04086;AGR75380;ABK90358;AEJ18271;CAH34025;CAI98032;CAX29310;ADI27131;ACS50743;ABK97872;AAW39610;BAK36597;AER92328;AGQ24929;ACT11899;ABE61472;AEE12933;BAJ56014;ABN51756;ADU93766;ABN89250;AFL76147;ADG60632;ADU21616;ADD27352;AFF21076;AGK66488;ABF74958;BAK88254;AGM29142;AGH38429;AGF76333;AER87409;ABN73909;ACF43407;CAK…	PF01555	DNA methylase	GO:0006306	DNA methylation			GO:0008170;GO:0003677	N-methyltransferase activity;DNA binding	163	34	0.472393	Actinobacteria;Bacteroidetes;Chlorobi;Chloroflexi;Cyanobacteria;Deinococcus-Thermus;Euryarchaeota;Fibrobacteres;Firmicutes;Fusobacteria;Proteobacteria;Spirochaetes;Synergistetes;Verrucomicrobia
Gene_ID_68536	AGT43493;AGI34281;AGI33806;AFD01037;AEM71519;ADK30556;CAW99252;AEM21169;ADG71973;AGB02760;ADV44604;AEI33287;AFW95402;AAZ71136;AFR70159;AET64089;AHB41672;ADZ22578;CAL43635;ADZ10368;ACN83797;AGQ25675;AGQ41669;AGA65410;ADX24174;CBJ03987;AGB50534;AGR74049;ADU62889;AAK81460;EAP87948;ABN57090;CCE76555;CBY60287;ADD09141;AFV02348	NA								36	10	0.472222	Actinobacteria;Bacteroidetes;Cyanobacteria;Euryarchaeota;Firmicutes;Proteobacteria;Spirochaetes;candidate division SR1.
Gene_ID_135989	EEU31373;ABY91770;ACZ01503;AGF57808;ABN52739;AFL66353;AGT34635;ACI17547;ADV80355;ADV65238;ADO46262;ACL10811;AHC40058;AFH42855;ADI31351;AFK51051;ADU75304;AFD00188;ADL69381;ABN69695;AEC01782;ACV40096;ABB15480;ADN54157;ABR30178;ACI19044;AFG35767;ADX98361;ADG13093;ADG91553;CDG64610;ADU21216;ADD01794;ABY95412;AEB99598;CBZ40871	PF01555	DNA methylase	GO:0006306	DNA methylation			GO:0008170;GO:0003677	N-methyltransferase activity;DNA binding	36	10	0.472222	Aquificae;Crenarchaeota;Dictyoglomi;Euryarchaeota;Firmicutes;Fusobacteria;Spirochaetes;Tenericutes;Thermotogae
Gene_ID_153610	ABM42354;AFM64680;ABI58377;AAO71724;AEC16375;AFM32519;CAI07471;AGW91598;AEA83162;ADE63226;ACT05325;ABR84744;AFI88007;AHB58189;ABV39444;CCH12076;ABS65024;AGQ75778;CBJ82514;AHA26227;ACK53717;AGR61697;CAP51809;AAY36495;ACA31476;AHC82398;AHC87776;ABX36807;AER34336;AGO43120;AEF43453;CAL62161;ABF09227;ADF60007;AGQ42496;AFI91575;CAR45103;AEE59512;ABX70656;AEG26113;AEB84184;AAY49095;AEF48405;AEJ12905;AAX…	PF11920	Protein of unknown function (DUF3438)							108	15	0.472222	Proteobacteria
Gene_ID_121942	ABR35480;ACB74346;AGG06705;ACR71478;ACF46461;AGI38671;AGB50401;ADU26342;ABS32723;ABC76706;ACL20615;AGF97002;ACO85525;ABB13827;AEE14020;EGJ51926;AEF86210;ABC20071;ABX01098;AGK98985;AGI85265;CAG37045;AEH60020;ACD96632;CAH08913;ADZ22527;ADY57202;ADL53852;ACU88580;ADQ39703;AFV01990;BAE83257;AFS77533;AEV68882;ADY32275;AEI32881;ADQ80401;CBH22683;ABQ17637;AFQ45439;ADK82817;ACZ62146;ADL04891;AEB66940;ACZ…	PF03358	NADPH-dependent FMN reductase					GO:0016491	oxidoreductase activity	159	24	0.471698	Actinobacteria;Bacteroidetes;Chlorobi;Chloroflexi;Chrysiogenetes;Deferribacteres;Euryarchaeota;Fibrobacteres;Firmicutes;Fusobacteria;Nitrospirae;Proteobacteria;Spirochaetes;Synergistetes;Thermotogae;Verrucomicrobia
Gene_ID_71213	AGN85124;ABB62667;ACR64049;BAB36710;AEF08342;AFP85527;AEN65872;AEG37327;ADD77930;AAX88767;AFH46371;BAG78230;ADX49947;ADO80695;ACA67722;AGX11258;CAQ83496;CAQ88297;AET52881;AFR02200;AGT23246;CAL21597;AGX38851;AEZ44204;CBJ47065;AGQ65876;AGC87883;ADA74816;AAS62811;ABF14213;ADW72728;AEF51700;ABB66994;ACX38920;AGR59745;AGH73213;ADO10376;ACA76929;ACT11829;ACF68319;CBW18496;CCF08678;CAX54923;AGY85186;ACT…	PF00381	PTS HPr component phosphorylation site							229	57	0.471616	Proteobacteria
Gene_ID_148683	AGA90082;AGS33606;AEK56744;AER56555;AEG43892;ACV54059;AFP37717;ABC77513;AHC15643;BAC00200;CCG04388;ACN13526;ACF53704;AAY51290;AGF77790;CBA17607;AEM53363;BAE71088;CAJ26132;ABL65474;AGW88418;ACF43188;ACZ20327;ABB23402;ABM11967;CDF63559;ABJ82048;ACK52850;ADN62947;AAM43381;AGI10427;AEO44405;AGT06517;AGC46274;ADC63346;AGE36845;AGZ52657;ACP33356;ACE03691;AEL09354;ACS31753;ACD14469;ABA89052;AEQ94464;ACV…	PF11855	Protein of unknown function (DUF3375)							70	11	0.471429	Acidobacteria;Actinobacteria;Chlorobi;Cyanobacteria;Firmicutes;Proteobacteria;Spirochaetes
Gene_ID_140121	AGH50201;AEJ06727;AEB84526;ABQ67275;ABZ71382;ADZ26515;ABM43225;ABD88590;ADZ71602;ABX31411;ABF79831;ADZ41388;BAD41271;AAZ37669;AGI74078;ABN53496;AGR69159;ABR82146;CBE67157;ACI52415;ADU98246;CAX26043;ADB48129;ABE61214;ACR01769;ACD94609;AEE97432;ACE99595;AET25741;ABK06758;ABP78305;AEV26385;AFO89775;AAK88585;ACM36175;AFK52646;ACS18748;ACS62335;ABS13428;AFU47136;ADZ82752;ADI29766;AGZ34736;ADL69615;CDK…	PF00665	Integrase core domain	GO:0015074	DNA integration					87	14	0.471264	Chloroflexi;Firmicutes;Planctomycetes;Proteobacteria;Thermotogae;candidate division NC10
Gene_ID_3662	AFU02161;CCB76438;BAC68391;ACZ87173;BAJ33175;ACZ30890;AGK75130;AGI87140;ACU74925;AGL13581;AEM85106;AGT94946;ADI04263;CCH32516;ACQ79327;AEB44548;BAG23517	PF01636	Phosphotransferase enzyme family							17	2	0.470588	Actinobacteria
Gene_ID_4284	ADV11908;AFJ47172;ABL64149;CAM85073;CAO96013;ADY32309;CAQ81258;ADP86706;ABE10340;ABX47552;ABQ33407;ABG72507;ADT92577;ACD94029;BAI57704;ACJ58815;AAS96224	PF02518;PF13589	Histidine kinase-, DNA gyrase B-, and HSP90-like ATPase;Histidine kinase-, DNA gyrase B-, and HSP90-like ATPase							17	2	0.470588	Bacteroidetes;Chlorobi;Proteobacteria
Gene_ID_12538	AEW15423;ACD74141;AEM20015;AAX76083;ABQ62848;ADZ67766;ABY39535;AEU07685;AEW19376;ACO02354;ABS17113;CAJ12857;ACM29076;ADZ88633;ACU49672;AEQ10219;ABX63724	PF06191	Protein of unknown function (DUF995)							17	6	0.470588	Proteobacteria
Gene_ID_15558	AEE15841;AGK54156;ABX41127;ADU25712;ADU21965;BAK97320;CAJ67461;ABN54175;ADU73612;ADZ82730;ADO37598;ACR74982;CBA61099;ACX74369;BAL83599;AFA47304;ADL05091	PF00027;PF13545	Cyclic nucleotide-binding domain;Crp-like helix-turn-helix domain							17	4	0.470588	Fibrobacteres;Firmicutes;Spirochaetes
Gene_ID_18293	ADY27931;EAQ41165;EAP88301;AGC77791;EAR00179;CAL43727;CAL67255;AEE20944;CCG53850;ADF53430;AEM69404;AEK23325;AFL79854;EAR14933;ABQ07932;ADV47670;AEH00085	PF12730	ABC-2 family transporter protein							17	6	0.470588	Bacteroidetes
Gene_ID_21700	ABB57156;CBE67349;AFZ03535;ACC82894;AFZ32625;ABJ84540;AFY58268;BAD78613;AFY75528;AFY71828;ABG50675;AFZ04963;AFY62267;AFY84662;AFY66779;AFZ45835;AET57611	PF01061	ABC-2 type transporter			GO:0016020	membrane			17	4	0.470588	Acidobacteria;Cyanobacteria;Firmicutes;candidate division NC10
Gene_ID_26532	ADB41056;AFC24762;ADQ19145;AFK03165;ACU59375;AEI48226;AEV34055;ACT95437;AFM05492;ADR21732;ACU06730;AEW00707;AFL83479;AGA77761;AEL26075;ACU05661;AEE52329	PF13795	HupE / UreJ protein							17	4	0.470588	Bacteroidetes
Gene_ID_27400	ADB39167;AEV32057;CAL66009;ACU63237;AFL82487;ADF52774;ABG57747;ABQ04894;AEL28699;ADR22136;ADY51884;ACU06355;AEI51269;AFM03844;AFD06281;ACT93956;ADZ77143	PF00781	Diacylglycerol kinase catalytic domain	GO:0007205	protein kinase C-activating G-protein coupled receptor signaling pathway			GO:0004143	diacylglycerol kinase activity	17	5	0.470588	Bacteroidetes
Gene_ID_37964	AFK05281;AEW01323;AEI49487;ACU64354;AFM05012;ADZ81183;AFD07082;ADR23248;ACU05121;AEL25400;ACT93796;AFL83264;ADY51491;AGA77524;ADQ17046;ABD41184;ADB37439	PF00583	Acetyltransferase (GNAT) family					GO:0008080	N-acetyltransferase activity	17	5	0.470588	Bacteroidetes;Euryarchaeota
Gene_ID_40182	AEQ08699;ACO00886;ADZ87049;ABY38209;ADZ66191;ACU48093;ABQ60307;AAX74452;AEM18443;ABX62174;ACD72554;ABS14919;AEU06111;AEW15144;CAJ11085;AHB01954;AEW17739	PF00216	Bacterial DNA-binding protein					GO:0003677	DNA binding	17	3	0.470588	Proteobacteria
Gene_ID_40557	ACV64069;ADG83382;ACA59971;ACB84112;AEG14037;AEF93593;ABC18868;ACX52634;AFV10835;ABZ85258;ABB15188;ADI01472;ABO51057;AEG59295;BAF58999;AGL02649;ABI68939	PF04085	rod shape-determining protein MreC	GO:0008360	regulation of cell shape					17	4	0.470588	Firmicutes
Gene_ID_58961	CAP41423;AAF84563;ADV01743;ABF09240;CAJ24034;CAP51823;CAW27368;AAY49082;AFC85595;AHC76439;AGI07496;AFM64667;ABB75338;ABM41603;AGK47387;CCH12062;AHC65291	NA								17	2	0.470588	Proteobacteria
Gene_ID_61183	ABX61718;AEW13480;AEW18213;ABY37736;ACO00431;ADZ86589;ACD72141;ACU47625;AHB02292;AEM17973;AAX74021;AEU05641;ABQ61844;CAJ10606;AEQ08259;ABS15366;ADZ65718	PF09917	Uncharacterized protein conserved in bacteria (DUF2147)							17	8	0.470588	Proteobacteria
Gene_ID_66136	AGT95322;CCH32082;ADD43044;BAH36468;ADJ44999;ACZ87873;AFR10273;AGT83838;AEV75476;AEM83831;AHC26757;BAG22622;AFO76710;ACU36917;AEA28050;ADB33037;ADI03176	PF04978	Protein of unknown function (DUF664)							17	2	0.470588	Actinobacteria
Gene_ID_66341	ABK97873;CBL45874;CAP44584;ABM30770;ACS21200;ABE61471;ACF43406;AER66999;ABX36837;AGG05704;ABK43305;BAK88253;AGX88297;AEA62448;AGG07270;AEM46731;ACU54319	PF14335	Domain of unknown function (DUF4391)							17	5	0.470588	Actinobacteria;Chlorobi;Chloroflexi;Proteobacteria;Synergistetes
Gene_ID_76113	AFY28396;AFZ54793;ABW27075;AFZ49856;AFY69747;AFZ20900;AFZ14327;ABM72580;AFY86728;AFY81384;CAK27135;ABM70698;ABM75418;BAG05136;AFY66780;AFZ37651;AAP99724	PF00953	Glycosyl transferase family 4			GO:0016021	integral to membrane	GO:0008963	phospho-N-acetylmuramoyl-pentapeptide-transferase activity	17	4	0.470588	Cyanobacteria
Gene_ID_77721	CAG73846;AEF47418;AGP46032;AGQ32846;AEG30077;ACS86967;AGO56983;ADZ41022;ADM97129;ABV43286;ACT08100;AFI89058;CAL10631;AEF52370;ACZ75691;CBY28784;AGE19942	PF00583	Acetyltransferase (GNAT) family					GO:0008080	N-acetyltransferase activity	17	6	0.470588	Proteobacteria
Gene_ID_77794	AAX74064;ACD72179;AEM18018;ABQ61152;ABY37777;ACO00472;AHB02266;AEU05686;AEQ08300;AEW13440;ABX61758;AEW18174;ABS15327;ADZ65758;ACU47668;ADZ86633;CAJ10648	PF00293	NUDIX domain					GO:0016787	hydrolase activity	17	4	0.470588	Proteobacteria
Gene_ID_78134	ABM61176;AHB47554;BAB76573;AFZ06218;AFY90128;AFY49816;ABA21764;AFY53866;ADI64648;AFZ20773;AFZ31507;AGY59345;AFY45556;AFW95659;ADJ22422;AFY33474;AFZ14359	PF13460	NADH(P)-binding							17	3	0.470588	Cyanobacteria;Proteobacteria
Gene_ID_78319	ADL34707;ADL05326;AEQ23283;BAK47059;EFE29180;AEE90468;BAN76380;ACV23269;ACV56213;ACV50700;ACR75464;AEN95609;ADB46850;BAK98126;AFQ42449;ADU23231;BAK43767	PF13280	WYL domain							17	5	0.470588	Actinobacteria;Firmicutes
Gene_ID_81109	ACO01529;AEU06788;ABQ61217;ABY40216;ADZ66874;AEM19118;CAJ11770;AEW14460;AHB01477;ACU48772;ABS13816;ABX62842;AEW17051;ACD73177;AEQ09347;AAX75103;ADZ87742	PF04390	Lipopolysaccharide-assembly	GO:0043165	Gram-negative-bacterium-type cell outer membrane assembly	GO:0019867	outer membrane			17	2	0.470588	Proteobacteria
Gene_ID_82149	AFL81215;EAR17168;CAL67831;ABQ03483;AEM69770;EAP88619;ACU92648;AEK22592;ADX67163;ADV48063;EAR02158;CCG52513;EAQ42049;AEE18550;ADF54218;AGC75397;ADY29903	PF13489	Methyltransferase domain							17	5	0.470588	Bacteroidetes
Gene_ID_84481	ADB14442;ACZ01888;BAK24774;AEC17576;ADV45108;ADY35759;AAQ66710;AHB41957;ACV28559;AEC01418;BAK46755;ABQ94071;ABJ59119;BAG32935;AAO79119;AEN98806;ADK96261	NA								17	4	0.470588	Actinobacteria;Bacteroidetes;Candidatus Saccharibacteria.;Firmicutes;Fusobacteria;Proteobacteria;Spirochaetes
Gene_ID_87683	AFY87583;AFW95801;ACL42658;AFZ29952;AFY57918;BAB75007;AFY31874;AFY71513;AFZ02373;AFY67646;ABA24563;AFY44495;AFY48267;ADI65470;AFZ56562;ACC79898;ABW28663	NA								17	7	0.470588	Cyanobacteria
Gene_ID_94008	BAJ76475;ABK03675;ADI68058;ACV09017;ADB76479;ACS30787;CCG04532;ACU85234;AEG44395;AEE46153;CCH89692;AEI12100;ACZ30700;ACV06546;ADG74700;ACQ80256;ACZ21687	PF03993	Domain of Unknown Function (DUF349)							17	1	0.470588	Actinobacteria
Gene_ID_98182	AFD06884;ADZ77531;ACT91758;ACE05930;ABQ05851;ABG60154;ABZ96052;AEM72225;ADY50783;ABZ99775;AEV99743;ACU62263;AEE51935;ACU04325;ADQ16201;AGA80467;AEA45726	PF12840	Helix-turn-helix domain							17	5	0.470588	Bacteroidetes;Spirochaetes
Gene_ID_98353	ADZ65705;ADZ86577;AEM17961;ADV14093;AEW13493;AEW18226;ACU47613;AAX74009;AEU05629;ACD72130;ABY37724;AEQ08247;AEH89992;ABQ61925;CAJ10595;ABX61706;ACO00419	PF01755;PF04932	Glycosyltransferase family 25 (LPS biosynthesis protein);O-Antigen ligase	GO:0009103	lipopolysaccharide biosynthetic process					17	5	0.470588	Proteobacteria
Gene_ID_111362	ADZ67398;ADZ88265;AEM19639;ABQ62391;ABY39178;AHB03627;ACO02029;AEW18837;AEU07309;ACD73662;ABX63350;CAJ12316;ABS16910;AAX75594;AEW15803;ACU49288;AEQ09856	PF02049	Flagellar hook-basal body complex protein FliE	GO:0071973	bacterial-type flagellar cell motility	GO:0009288	bacterial-type flagellum	GO:0003774;GO:0005198	motor activity;structural molecule activity	17	6	0.470588	Proteobacteria
Gene_ID_112600	AFD19209;AFB22627;AFC74397;AAY61974;AFB27176;AAL02739;AFB28518;BAK96385;AEV91870;AFB24490;ABY72157;AFB25824;AEK74242;ACP53157;AFC69338;AFB23137;ABV75809	PF10879	Protein of unknown function (DUF2674)							17	6	0.470588	Proteobacteria
Gene_ID_113405	ABD88903;ADW68904;ACO33615;ABC34583;AFR10920;ACK50216;ADU43653;ABF92242;ABG63964;ACF02260;AEI67901;AGC43406;AEC21913;BAL79456;ACC70854;ACB94496;ABX04500	PF00698;PF00202;PF13193;PF00668;PF02801;PF00109;PF00550;PF00501;PF13745	Acyl transferase domain;Aminotransferase class-III;AMP-binding enzyme C-terminal domain;Condensation domain;Beta-ketoacyl synthase, C-terminal domain;Beta-ketoacyl synthase, N-terminal domain;Phosphopantetheine attachment site;AMP-binding enzyme;HxxPF-repeated domain	GO:0008152	metabolic process			GO:0008483;GO:0030170;GO:0003824	transaminase activity;pyridoxal phosphate binding;catalytic activity	17	3	0.470588	Acidobacteria;Actinobacteria;Chloroflexi;Proteobacteria
Gene_ID_114133	ACN84391;ADY37455;ADV43031;ABR39146;ABR45022;EFC70375;ADK31382;ADC90328;ADG71065;AFR71860;AEM23366;CBW23671;CAH08864;AAO77517;AGA66818;ADE81544;BAD50077	PF13523	Acetyltransferase (GNAT) domain							17	4	0.470588	Bacteroidetes;Firmicutes;Spirochaetes
Gene_ID_119575	AEF36460;AFO77866;AGT84994;ACV79955;ADD42505;CAM03960;ABK53437;ADJ46155;BAD57994;AEV70826;BAH48326;BAK35809;AGM06919;ABL82856;ACU71555;ADB31714;AEA25806	PF01227	GTP cyclohydrolase I							17	3	0.470588	Actinobacteria
Gene_ID_120011	ADR20775;AGC76044;ADF50595;ADV49179;ACT94542;AFL80650;ACU64266;ABG60759;CAL68096;EAP87541;ABQ04789;EAR16250;AEE19012;AFD06193;AEW01337;AEM70688;AEV33593	PF00149	Calcineurin-like phosphoesterase					GO:0016787	hydrolase activity	17	5	0.470588	Bacteroidetes
Gene_ID_121158	ADY28224;ABQ07469;ADV47742;ADB37917;ADF52248;AEV31359;CAL43556;AEM69460;CCG52851;ADQ18756;AFK04697;AFC24911;AFL80147;ACU63184;AEI47141;EAQ99966;AEV98255	PF12094	Protein of unknown function (DUF3570)							17	5	0.470588	Bacteroidetes
Gene_ID_121298	ABB07594;ABJ81583;ACU63361;ACT95912;BAK14938;AFK03564;ADV62757;AEE51420;CAJ64734;ADB31015;ADZ77841;ADB15153;AEI47319;AFL89120;ADY59107;AEL25977;ACU03188	PF12831	FAD dependent oxidoreductase							17	3	0.470588	Acidobacteria;Actinobacteria;Bacteroidetes;Firmicutes;Planctomycetes;Proteobacteria
Gene_ID_126294	AFA47985;AGX41442;ADL52171;CDI50319;ACD53639;ADZ82594;ABR34466;CBA65958;AGY76351;ABK60564;AGF56416;ADK13128;AAM25292;ADO38121;ABS34788;CAJ70050;AGK96599	PF00589;PF14659	Phage integrase family;Phage integrase, N-terminal SAM-like domain	GO:0006310;GO:0015074	DNA recombination;DNA integration			GO:0003677	DNA binding	17	3	0.470588	Firmicutes
Gene_ID_128947	ACS38086;ACB27211;BAM92232;ABS65521;ACK49824;ACB78481;BAL75064;CAX21784;ACL57705;ADH88314;ACK81118;BAC51749;ADU45813;ABY28654;AAZ63152;CBS86247;CAK06635	PF04542;PF08281	Sigma-70 region 2;Sigma-70, region 4	GO:0006355;GO:0006352	regulation of transcription, DNA-dependent;DNA-dependent transcription, initiation			GO:0003700;GO:0003677;GO:0016987	sequence-specific DNA binding transcription factor activity;DNA binding;sigma factor activity	17	2	0.470588	Proteobacteria
Gene_ID_130277	ACC80595;ABA24422;AFZ06569;AFY35442;ABG51863;BAG02290;ACB53817;ABK19650;ACK69320;AFZ17353;AFY43408;BAB73519;AFY81125;AFY74578;AFZ59683;AFY38536;AGX86365	PF12770;PF13424	CHAT domain;Tetratricopeptide repeat							17	5	0.470588	Cyanobacteria;Proteobacteria
Gene_ID_131376	AGS73521;ADD40148;AFU02813;ADH68606;AEY91728;AFR09256;AGK77010;AEM83694;ADI10666;AEN08148;BAG23029;BAC70881;BAJ26938;AGF65885;ADB35877;AGI88204;ACZ89516	PF04978	Protein of unknown function (DUF664)							17	4	0.470588	Actinobacteria
Gene_ID_131471	AGM05527;AGF67862;ABD13552;AGT82876;AEM84808;AEY93704;AFU00079;AFO75747;ACU75431;AGZ45765;CCH32293;BAJ33097;ADG75021;ACU38206;AGL20615;ADJ44034;ADD40252	PF13193;PF00501	AMP-binding enzyme C-terminal domain;AMP-binding enzyme	GO:0008152	metabolic process			GO:0003824	catalytic activity	17	5	0.470588	Actinobacteria
Gene_ID_132419	BAL89934;AEF81504;BAK38222;ACT03709;ABS01606;AFH61604;AGZ42141;ACQ81855;ADQ07905;BAJ74634;ADN01792;ACM28173;AFC29426;AEE97755;AEI40833;ADB32638;AGA59407	NA								17	4	0.470588	Actinobacteria;Firmicutes;Proteobacteria;Spirochaetes
Gene_ID_133521	AFY82273;BAB76127;ABA24439;AFY46263;ACL43514;AFY87636;AFY32694;ACC80187;AFZ30998;BAG03978;AGL03932;AFY66519;AFZ17715;AFZ03444;AFZ35407;AFY76039;AFY56614	PF13425	O-antigen ligase like membrane protein							17	6	0.470588	Cyanobacteria;Firmicutes
Gene_ID_134021	ABQ04128;EGJ49596;AFL80429;ADQ17215;ACT96989;ABG57676;ADX68260;AEA43445;ACU91696;ACU64247;CAG36565;AEW21653;AEW87164;ADH85839;AEV31896;CAL44327;AEH01926	PF12698	ABC-2 family transporter protein							17	6	0.470588	Bacteroidetes;Proteobacteria
Gene_ID_137480	ABO00342;ADX73077;ACV05726;AEV73516;CCG05230;BAC67868;ADT99174;ABG08708;ABK03580;AFJ34720;AGZ49110;ABW09506;AGL16150;BAK36776;CAM01622;AGL35788;ABL91839	PF00589;PF13495	Phage integrase family;Phage integrase, N-terminal SAM-like domain	GO:0006310;GO:0015074	DNA recombination;DNA integration			GO:0003677	DNA binding	17	3	0.470588	Actinobacteria
Gene_ID_138557	ABQ03902;EAP87468;CAL68046;AEM70673;EAR16264;EAR02489;CCG54488;AEV97955;AEV31256;AEH01013;ADV47558;AEW86521;CCB70070;ADY29550;EAQ42880;CDF59534;ADF54880	PF00436	Single-strand binding protein family					GO:0003697	single-stranded DNA binding	17	5	0.470588	Bacteroidetes
Gene_ID_138781	AFY37013;AFZ16380;ABA22502;AFZ14569;ABG52819;AFY32143;AFZ56574;AFY48666;AFW96617;AFY53539;AFY84932;ABW29704;AFZ09830;AFZ02715;ACC78942;AFY45077;BAB72436	PF00400	WD domain, G-beta repeat					GO:0005515	protein binding	17	4	0.470588	Cyanobacteria
Gene_ID_139206	AFV12488;AFC63682;ACL77109;CBJ22954;ADN55219;AEE97926;BAH07373;ABN52832;EDK34633;ABY92566;AEV30629;ABS61451;ADU75394;AEV70118;AFG34798;AAS39354;ABZ85488	NA								17	5	0.470588	Firmicutes;Spirochaetes;Thermotogae
Gene_ID_139594	AFN31604;AHB06156;ABI58949;AAP17876;AFS54822;ADF63374;ABM18807;CAH34948;AEY01631;AFS72030;ABM42699;BAK12212;AFS88752;ABJ13025;ACT09050;ABO11113;BAJ80345	PF06504	Replication protein C (RepC)							17	5	0.470588	Proteobacteria
Gene_ID_139916	AEW86557;AEB13800;ACT94293;ADB41589;AEE52283;AFH48439;AEJ19043;AFL82352;AEF82601;EAR16110;AEI46966;AFL83778;ADY37397;BAD46884;AFG36537;AEA43326;AGB28746	PF13173;PF13635	AAA domain;Domain of unknown function (DUF4143)							17	4	0.470588	Bacteroidetes;Ignavibacteriae;Spirochaetes
Gene_ID_145663	AEE50511;AFK05278;AEL25502;ADV81236;AEM71833;AGA79666;ADZ80969;ACT94892;ACU63920;AEU37792;EAR15036;AEI51906;AFL89560;AEW02563;ADB40025;EAQ99667;ACU04086	PF07978	NIPSNAP							17	3	0.470588	Acidobacteria;Bacteroidetes
Gene_ID_146526	AHA74910;AFY02692;AFZ68275;ADV67136;ADB48710;ACO44983;ABM01761;AFK03801;ADB37138;AEY67207;AGH96167;AEJ03003;AGA84678;AEP10879;CBW26201;AER55674;ABD40404	PF00082	Subtilase family	GO:0006508	proteolysis			GO:0004252	serine-type endopeptidase activity	17	3	0.470588	Acidobacteria;Actinobacteria;Bacteroidetes;Deinococcus-Thermus;Euryarchaeota;Firmicutes;Proteobacteria
Gene_ID_147785	AAU90734;ACV02735;AFZ36132;ACL46516;AFY78754;ACK68794;AFZ04325;ACK67832;AFZ31197;AFY84589;AFY86805;ACB51441;AFY47980;AFZ58607;AFY35631;BAB72873;AFY56183	PF00005;PF14524	ABC transporter;Wzt C-terminal domain					GO:0005524;GO:0016887	ATP binding;ATPase activity	17	4	0.470588	Cyanobacteria;Proteobacteria
Gene_ID_148896	AGC75475;ADY37130;ACT92485;ADB38250;ADY51300;AAO77632;AGA77907;ADV42265;AEI48164;AEE48529;ADE82554;AEL28580;ADB17760;ADZ77069;ACB75584;AFK03146;ABR39032	PF05448	Acetyl xylan esterase (AXE1)							17	5	0.470588	Bacteroidetes;Planctomycetes;Verrucomicrobia
Gene_ID_152927	AEW15675;CAJ13088;AEW19596;AEU07430;AEM19760;ADZ67525;ABQ62904;ADZ88392;ABY39298;ACO02145;AAX76286;ABX63472;AEQ09979;ACD74342;ACU49412;ABS15822;AHB03542	PF00027;PF13545	Cyclic nucleotide-binding domain;Crp-like helix-turn-helix domain							17	5	0.470588	Proteobacteria
Gene_ID_153440	AFW96522;ABA21888;AFZ02001;AFZ51848;ACL44379;AFZ21263;AFY34461;AFZ45538;BAB77607;AFY48775;ACC83964;ACB52633;AFY59917;AFZ46962;AFZ54756;ADN12783;AFZ09313	PF08814	XisH protein							17	3	0.470588	Cyanobacteria
Gene_ID_153826	ADQ67436;AGB17522;AEN07091;AGB31390;ADD04266;AGB39464;AFK19151;AGN00554;AAV48457;CAI48583;ADE03835;CCQ32588;ADJ13985;ACM57999;ACV10447;AFZ71538;AFO57108	PF04143	Sulphur transport							17	5	0.470588	Euryarchaeota;unclassified Archaea.
Gene_ID_153835	AGJ63742;ADL19386;AFA40550;AAK42957;ACX90924;CCC80865;ACP46837;AFZ70680;ADY01462;ABL78655;ACP39180;AET33591;AAL62955;ADX83738;ABW01859;ABP51886;ABO09527	NA								17	3	0.470588	Crenarchaeota
Gene_ID_154209	ACD08899;ABB65596;ABF03959;AAN82024;AAZ88034;ABB62103;AEQ11092;AAP18072;BAI25470;AHA65512;ACT41780;ADA74235;CAR17626;AEE55822;AGY87810;CAQ34630;ACT30743	PF01527	Transposase	GO:0006313	transposition, DNA-mediated			GO:0004803;GO:0003677	transposase activity;DNA binding	17	5	0.470588	Proteobacteria
Gene_ID_2179	EAP87746;AEI51732;ACU57728;AFM05483;ABQ03694;AEE52010;AFD05900;ADV48708;CCB68459;AFL84597;AEW01869;CAL42352;ADF54988;ACT94410;ADQ17464;AEW86825;AGA76386;ADR21565;ACU03777;EAQ42983;ADY29118;AFL80633;AEH00818;AEV33070;ADB41788;AEM70333;CCG54472;AFK01612;ADX66765;AFC23295;AEE18653;AGC76606;EAR16635;CAL68277	PF13669	Glyoxalase/Bleomycin resistance protein/Dioxygenase superfamily							34	7	0.470588	Bacteroidetes
Gene_ID_17954	ABY45723;ADY23893;ADK07318;ACM14977;AHA74361;ADH09184;AFQ10201;ACJ81134;ACK92558;ACP13821;AFU15438;AAP11640;AHA07979;ACO29266;AAT63597;AAS43780;AGE80623;AAU15786;AEW57872;ABK87513;AAP28668;AFQ18439;AFV20570;AAT34111;AFQ28615;AFH86152;ACK59059;ACQ45958;AEA18417;BAL20438;AGG03546;AAT56929;ABS23624;ACK95439	PF01503	Phosphoribosyl-ATP pyrophosphohydrolase							34	9	0.470588	Firmicutes
Gene_ID_62759	BAG20856;AEE45578;AGM05629;AGT82699;AGJ52915;AEM87192;BAH36361;AEA27100;ABD11801;AGL17774;AGT95216;AFO75570;CAJ61860;BAH48569;ACZ83102;ADI08153;ADG77595;AFR30287;ADB49615;ABG94405;ADP84958;AGK75222;AGI88827;ADH70323;AGZ42681;ACZ32130;ABM09553;CAM02536;CBG75623;ADW07536;ADJ43857;AEV85445;ABW13523;ACU36029	NA								34	6	0.470588	Actinobacteria
Gene_ID_76816	ADQ18120;ADL33556;ADV83213;CAL76054;AEB09502;ADB38608;AFV97995;AHC35178;AFK02777;ADO36952;AAZ21373;EAR14645;AFM03981;ADY37298;AEI49057;ADM10313;ADY52881;CCJ07826;AFY54859;AEL26825;AEU36208;AGK49336;ACU06099;ABR40306;AFY69920;AFH49122;ACD82603;ABC64536;ACF42878;ACT91523;ACD05902;BAL23237;AFY59950;ADY55900	PF00535	Glycosyl transferase family 2							34	7	0.470588	Acidobacteria;Bacteroidetes;Chlorobi;Cyanobacteria;Firmicutes;Ignavibacteriae;Proteobacteria;Verrucomicrobia
Gene_ID_102789	ADL10925;AGI22761;ADP70746;BAG08368;ACR72779;AEK92788;AFM65110;CBY63098;ACC42011;ADL21332;AGA85225;AFJ08518;AGR07002;ABM04283;ACD58859;CAI37415;ADU34873;ADY30721;ACU60489;BAJ38791;AFF22611;AER55452;ADO26725;BAK15239;AEP70695;CAJ68739;ACB34227;ADK29259;AHC24712;AEX39956;BAD47902;CAJ47972;AGA78190;AGP74649	NA								34	7	0.470588	Actinobacteria;Bacteroidetes;Firmicutes;Proteobacteria
Gene_ID_114274	AHA09072;ADK03225;ACM10999;AEA14114;AAP07518;AAT29591;BAL16268;ACQ50800;AGF99136;ACK93739;AAS39487;ACJ82528;ACK62700;ADH05242;AFQ17165;AFQ24272;AAT62082;AFQ09034;ACK91627;AAP24520;ACP12337;AFH81856;ADY19797;AAU19831;AFU16645;ACO27062;ABK83831;AAT52801;AFV16232;AGE76147;AHA69756;AEW53653;ABS20780;ABY41681	PF13108	Protein of unknown function (DUF3969)							34	14	0.470588	Firmicutes
Gene_ID_121146	ABV94199;ACZ78292;AEV96863;ACN14429;ACF11313;ACT05561;ACT17740;BAB75023;AEI95640;ACT91935;ABD80301;AEL28453;ADM99963;ADO69349;AFY70347;AFD07210;ABE56284;AFL81195;ABK98006;AEV32322;ABG33655;ACH39554;AEX21829;AEE48487;ACM22092;ABR44168;AAZ48342;AGC47271;AFY99497;ABQ06168;AGA79812;ACU62685;ACE84585;ACR11041	PF06841	T4-like virus tail tube protein gp19					GO:0005198	structural molecule activity	34	5	0.470588	Bacteroidetes;Chlorobi;Cyanobacteria;Proteobacteria
Gene_ID_124825	ADN14881;BAK49920;AFZ05326;AFY69128;AFY56298;ACK67501;AFY87775;AFW94933;BAG00603;ADI65523;ACK68724;AFY68132;ABA19972;BAL28919;AFY50914;AFY35671;AFY73051;ABG51605;AFZ53329;AGF51436;AFY80051;BAM51499;ACV01440;BAB72520;AFZ20697;AFZ14225;AFZ56958;AFY42234;AFZ43494;ACL43320;BAL32088;AFY60485;BAL35257;ACC79429	PF13844	Glycosyl transferase family 41							34	7	0.470588	Cyanobacteria;Firmicutes
Gene_ID_127770	ACX40947;CAL63132;AGZ32564;ADZ27828;AGG33879;AGR68877;AEP11133;AHB04113;CAG34905;CAD84146;AEI78618;ACB01447;AEJ00149;ABM43462;BAL24010;CBL44301;ABK08078;BAE76065;AFU46531;ABX36097;AGW91514;AFL76412;ABC38756;ADU99476;AEA60148;ADG32272;CAR51615;ABF75754;ABE43472;ACS20419;CAI06243;ACQ92794;AEB85509;AHB71552	PF00589;PF13356	Phage integrase family;Domain of unknown function (DUF4102)	GO:0006310;GO:0015074	DNA recombination;DNA integration			GO:0003677	DNA binding	34	6	0.470588	Acidobacteria;Proteobacteria
Gene_ID_128014	ADB16266;AFV97656;ABV67392;AFZ34027;ABK98678;AEV25563;ABW66256;AFY38153;ACH84628;ADU66914;BAF71876;ADW14609;AFY69554;ABE52621;AFY66642;ADZ93205;AFV23940;AFT69608;ADI84385;CCU71650;ACX96488;AEF54379;ADL55533;ABS56795;ABD82968;ADG93653;AGF78011;BAD79015;ACK79190;ABB56737;AFZ56777;BAK70794;AEM49183;ACD93802	PF01841	Transglutaminase-like superfamily							34	9	0.470588	Chrysiogenetes;Cyanobacteria;Euryarchaeota;Planctomycetes;Proteobacteria
Gene_ID_131875	AFM11577;AAK81611;ACT03183;ACU64121;ACU07430;AFH62687;AGF57906;AFS70538;AEI32990;CAL68429;AEB30793;AEI41916;ABZ97215;AFC30402;ADZ22734;AGA80026;ADZ81540;AEM71965;ABG61021;ABZ93582;AFL82035;CCB68991;AFD06115;AEV33267;ABQ04740;ACT92694;ADQ78495;AEA45825;ACQ69285;AEW00867;ADY52193;AHA29852;ADQ18907;AFH47766	PF08327	Activator of Hsp90 ATPase homolog 1-like protein	GO:0006950	response to stress					34	5	0.470588	Bacteroidetes;Firmicutes;Ignavibacteriae;Spirochaetes
Gene_ID_138959	AEA17333;ADY22880;ABY44667;ACK63837;AFQ27508;ADH08211;ACK97676;ABS22641;AAT55878;AHA06967;AFV19481;AHA73222;AGE79590;ADK06291;AGG02438;ACO27428;AFU14314;AFQ11219;AAT32970;ACJ77572;AAP10654;BAL19351;ACQ50524;AAP27594;ABK86593;ACK91181;ACM13951;AAU16780;AAT61397;AFQ13663;AEW56818;AFH85058;AAS42661;ACP14377	PF00216	Bacterial DNA-binding protein					GO:0003677	DNA binding	34	12	0.470588	Firmicutes
Gene_ID_140317	AEJ04452;ABE31721;AFM64743;ABX36771;BAK88317;CAW27436;ADP14394;CAP44664;ACS61936;AHC65364;AER55513;ACX88309;ABI58414;ACM32654;CAJ24093;CAG74951;ACL73881;CAI07518;ACQ93991;ABS64979;ACK53767;ABM41665;CAL62114;AFM32465;ABF09167;ACT13274;ADV01700;AAF84595;CCH12133;AEA83199;AHC76512;AEA68253;AFI90611;AEB84124	NA								34	12	0.470588	Proteobacteria
Gene_ID_143324	AGF71313;AHD19599;AEV85580;ADU47199;AGS33774;ACU97679;ADL48392;ADH65470;ACU37112;AFO76762;AFP38203;ADX71869;ACY96327;ABP55909;ADB34638;ABM07606;ADJ45051;BAC19026;CCH32334;CCH86620;AGL17248;AGM06719;ADU08930;AFR48458;AFR30826;CCF62421;AGT83890;AEB46770;BAD59352;ABV99649;ABG95219;ACL38749;ADD41415;AGZ42668	PF14325	Domain of unknown function (DUF4383)							34	7	0.470588	Actinobacteria
Gene_ID_125788	ADU67697;ADB53845;AEI98535;AEB44988;BAJ67539;ADI09668;ADH01409;AGZ42758;BAK13560;BAJ67639;AFV88576;ACU75800;ACQ80836;ACZ42198;ADU46964;AEJ18891;ABK53133;ADG89118;ACD98938;AFR08731;BAL88948;ACU83967;AEM87645;ADK79919;ADO11703;ACU36904;ACI54513;ADB34631;CAK07153;ACE90602;ACS55599;CAX58444;AER34439;AGL17617;AFU70928;BAF40367;AFP36974;ABC90358;ADD75487;ABX03892;AGS21400;AGP35413;AGB72102;CCF11485;ADG…	PF00528	Binding-protein-dependent transport system inner membrane component	GO:0006810	transport	GO:0016020	membrane			51	6	0.470588	Actinobacteria;Chloroflexi;Proteobacteria;Spirochaetes;Thermobaculum.
Gene_ID_138788	CDI48723;BAK98836;AER62929;ABQ86656;AGG29129;ABC57077;ADU61651;ACZ08893;ABB39825;ACZ24664;BAE17308;ADE57858;ABK60783;AAO35274;ADJ14049;ABX27207;CCG43881;ACS80636;CAR85968;BAC14744;AGY75470;CAR88904;ADY85082;ADX70227;ADL12711;AFJ48660;ADE04083;AGP72758;ADY67341;AEF56473;CAJ67363;CBA60915;ADZ90211;AGM23806;ADC90637;ABF63249;ABJ58528;ADO47139;ACX67018;BAI40600;AEB74999;AGP69927;ADO76530;BAH43127;BAD…	PF11299	Protein of unknown function (DUF3100)							51	6	0.470588	Euryarchaeota;Firmicutes;Fusobacteria;Proteobacteria;Spirochaetes;Synergistetes
Gene_ID_149388	EAP87408;CBL45120;ABG38933;BAJ02241;CBW26779;ACF45859;ABB43551;ACT58037;ADD67563;ABI71775;EAQ43154;AFC26392;AGR78068;ABG32913;AHC99823;AGU97218;AFT73234;ABD82352;AFT67524;ACR12924;ABC44950;ABD56815;ADE13472;AAZ28725;AGC75983;CAL67953;CCU73762;EAR17037;ABV36584;AHD10924;AEM69883;BAK71411;CAL15714;AEE21441;ABV94814;AFO90043;ACA86746;ABB40839;AEI94741;CAI87992;ABV68101;AFJ01743;AGI73713;ABO23877;ACJ…	PF00873	AcrB/AcrD/AcrF family	GO:0006810	transport	GO:0016020	membrane	GO:0005215	transporter activity	51	8	0.470588	Bacteroidetes;Chlorobi;Deferribacteres;Proteobacteria
Gene_ID_121405	AAM37108;ABA74747;AEJ04480;CAG73470;AGW91611;AEE59499;ABV39432;AAY93934;AHA20446;ABQ79059;ABS45923;AGQ42485;AAX87108;ACS61971;AFK67194;CAL13515;AHB58175;ACX86465;ACA73787;ABJ13876;CAD09334;AFM64698;AHA26245;AHC82414;ACA31489;ADP10346;AGR61708;AAY36507;AEV63332;AEZ48073;ACL73915;AHC76470;ADP14437;AGT22582;ACM32650;CAP78622;AEF43441;AEG26101;AEB84166;ABI26015;CAP44628;CAJ24057;AFQ67678;ABX70643;AGQ…	NA								102	23	0.470588	Proteobacteria
Gene_ID_153378	AGM22633;AEE97373;ABS61233;ACO03961;AEG61208;BAB59247;ABV32778;AAO36020;ADU75948;ACM22890;AEB12795;AFL68260;ADO45625;AFV12616;BAK24459;EAT98261;AEG14081;CBA65382;AFG35622;ADQ47250;ABR48354;ACX71875;AEE14453;ABC20028;ADR19822;AEF19554;CAJ69870;ADI26434;AFN03909;AEE48389;ABK60513;ABY93807;AFM22195;ADT83455;AEG18426;ACJ76377;AEI14610;ACM59285;ADN55914;ADL70064;ACR79385;ADG71324;CCK79130;ABQ47096;ADY…	PF01867	CRISPR associated protein Cas1							187	26	0.470588	Actinobacteria;Aquificae;Bacteroidetes;Caldiserica;Chlorobi;Chloroflexi;Deferribacteres;Deinococcus-Thermus;Dictyoglomi;Euryarchaeota;Firmicutes;Fusobacteria;Ignavibacteriae;Nanoarchaeota;Nitrospirae;Proteobacteria;Spirochaetes;Synergistetes;Thermobaculum.;Thermodesulfobacteria;Thermotogae
Gene_ID_130646	AGW95537;CCK81243;ACP25428;CAQ81311;AGI73671;AFY29346;ABX04689;CAK08168;ACN17503;BAJ80518;ADT94891;ADU67093;AGF55863;ABM23842;BAE49731;ADG06376;BAL00363;ABQ31543;ABX48896;ACL55907;AHD02160;ADG82316;ABJ84284;AEL25160;ACR73870;ADV55456;AEG57919;BAC97597;BAB52729;ACU07655;ABQ26573;AFQ43885;AEG00868;AGA34508;BAJ02622;ABR49491;ACS21112;ABS09332;AFL85303;ABR70713;ABD68930;CAI07194;ACV35112;CCG97250;ACK…	PF14319;PF04986	Transposase zinc-binding domain;Putative transposase	GO:0006313	transposition, DNA-mediated			GO:0004803;GO:0003677	transposase activity;DNA binding	66	14	0.469697	Acidobacteria;Bacteroidetes;Chloroflexi;Chrysiogenetes;Cyanobacteria;Firmicutes;Proteobacteria
Gene_ID_61088	ADV95049;ADM36178;AEB61675;AFQ56055;CDG24434;AAP24166;ABK83525;AAU39109;AAS39048;AAP07214;ACK60186;BAL15905;CCG48139;ADH04926;ADP72968;ACK91751;AGZ54841;ACO27150;AFV15917;AEK87276;AGE61984;AHA08769;CCP20190;AGE20724;AHA69346;ABY41376;ADU92625;ADF37077;ACJ32491;CCF03652;ABS20480;CDH93898;AGT30565;AFQ09369;AEV17452;AEW53340;ACP14510;ADY19363;AGN34564;ACS23053;ADI25182;ACJ81346;BAM49048;AEA13803;CDG…	PF00276	Ribosomal protein L23	GO:0006412	translation	GO:0005840	ribosome	GO:0003735	structural constituent of ribosome	81	17	0.469136	Firmicutes
Gene_ID_74558	ACC89683;AFI89440;CAH21866;AGQ32154;AEG29329;AEF51622;AGP45386;ABG18520;ABX85387;ABP40386;AEL73086;ABG14054;CAG75964;CAL11377;ADW72838;CAL21374;ACT13837;ACX87256;ABS45981;AAS62613;BAE74899;AEF46670;AAM85158;ACA67811;AGO56249;ABV42468;ADZ43317;AFE57413;AGE19267;CBY28029;AFR04280;ADV98125	PF08891	YfcL protein							32	5	0.46875	Proteobacteria
Gene_ID_106659	EAR16404;ADR23353;AEH00970;AEW86697;CCB68767;AGC77258;EAQ41895;ADF50481;ABQ03972;AEA43568;CAL42166;AEM70457;EAP87824;ADZ81679;CAL68160;ADV48969;ADY29366;AGA76309;ACU05636;AFD07830;ACT94958;AEE19023;AFL82676;ADB39579;ADY50815;CBW25356;AEW01948;AFL80793;EAR02637;CCG52146;ACY13025;AEL23788	PF03653	Uncharacterised protein family (UPF0093)							32	9	0.46875	Bacteroidetes;Proteobacteria
Gene_ID_130484	BAJ28265;AGK78291;AGM03890;ABV96026;AGL20630;AGF63791;ACU75537;CBG72716;AGI89480;AEH09653;AFO77303;BAC72901;AEY89634;BAH36473;AGS69835;ADW05804;ACU39224;AGT95338;ABW11439;ADB34802;AEM84873;AFU04738;AGT84431;AEV84840;ABP52579;AEN14166;ADJ45591;CAM03539;AGJ54790;AGZ45779;ADP81682;ADI07565	NA								32	5	0.46875	Actinobacteria
Gene_ID_133219	AFK51591;ADQ02861;BAA29201;ADT84732;ABZ83781;ACN17777;AGL02928;ADL69205;ADK81942;AGT34574;AEF31945;ADB48391;AEG61057;ACI16777;BAN76449;ACX68451;BAF59839;BAG08861;AGP67151;AEN08044;AFG35745;BAK43856;ADI66907;BAJ71680;AFU72168;AEY66324;BAD41144;ACV22308;ACS81565;ADP39108;ABL77415;AFK21831	PF00005	ABC transporter					GO:0005524;GO:0016887	ATP binding;ATPase activity	32	5	0.46875	Actinobacteria;Crenarchaeota;Euryarchaeota;Firmicutes;Proteobacteria;Spirochaetes;Thermotogae
Gene_ID_147565	ACX95764;CCG07163;ABI59072;ACK79774;AEK57576;ADC71374;ACL74271;ABA05245;ABM61821;ADE16465;ABF08383;BAN35843;ABQ34785;ACU53089;CAD85831;AEJ01096;AAZ98576;ABE38785;AAU91175;ACI97689;ABB41024;ADE11224;ABI58177;CAL76110;AEM48344;AGA89605;ACH84855;AFL73560;ADE84343;ADZ25798;ADC62301;ADG29529	PF00101	Ribulose bisphosphate carboxylase, small chain							32	8	0.46875	Actinobacteria;Proteobacteria
Gene_ID_147601	AEI41749;ADF60187;AFM58227;ACT02703;AFC30255;AGI39598;AGN20073;BAE18478;AGA56724;ADX71891;ABQ91054;AEB30791;ACV29618;BAM04240;AEW71858;AGB79941;AGN23097;AFH62530;BAD65810;ABX41428;ACU86044;BAM00190;AEV29590;AFP68353;ADU21771;ADI14963;ACL38780;ACZ10884;AEF80731;ABU58286;ACX64001;CBG89997	PF02894;PF01408	Oxidoreductase family, C-terminal alpha/beta domain;Oxidoreductase family, NAD-binding Rossmann fold	GO:0008152;GO:0055114	metabolic process;oxidation-reduction process			GO:0016491	oxidoreductase activity	32	4	0.46875	Actinobacteria;Chloroflexi;Deinococcus-Thermus;Firmicutes;Fusobacteria;Planctomycetes;Proteobacteria;Spirochaetes
Gene_ID_147613	AEJ07453;ABI55904;AHB71629;ABK43858;ACH83968;ADZ72162;ACK78094;ADF63233;ACS61920;AGE85461;AGZ37881;ABB40212;ABX15992;ACL72195;AHB49301;ADI84025;AEV25894;ACU90209;AEA84306;AFM23801;ABE49427;ABA58051;BAL25300;AEG00962;ACV34896;AFG39168;AEB84431;ACN13267;ADU65258;AGW91174;AGA32974;ABM20459	PF01435	Peptidase family M48	GO:0006508	proteolysis	GO:0016020	membrane	GO:0004222	metalloendopeptidase activity	32	4	0.46875	Chrysiogenetes;Proteobacteria
Gene_ID_130137	ACF45935;ABN93109;AGL03411;ACE99607;ABM37639;ACB50858;AFR20535;ADW17431;ACI97809;ABC78998;AFP29170;AEI99950;AAM05823;ABD68901;AGA26374;AGK51314;CCB65658;ABM02324;BAN34538;ABI72891;ABE31083;ACN14446;ABQ33662;ABB74955;AFI70316;ADE15019;AGZ31747;AGF77548;EGJ49099;ABA90228;ACU89063;AGR68492;ADW69563;ACO78180;AEF98942;AGK20310;ADN57722;ACS80290;AEP31457;AGK13062;ADV50245;ABC35046;ABR70882;ABV92187;ABI…	PF00119	ATP synthase A chain	GO:0015986	ATP synthesis coupled proton transport	GO:0045263	proton-transporting ATP synthase complex, coupling factor F(o)	GO:0015078	hydrogen ion transmembrane transporter activity	64	13	0.46875	Acidobacteria;Bacteroidetes;Chlorobi;Cyanobacteria;Euryarchaeota;Firmicutes;Planctomycetes;Proteobacteria
Gene_ID_135917	BAM04281;ADB16695;BAL99010;AEI64414;AFK05291;BAK49119;AHB40037;AEB08055;ADB38884;ABK43939;AEI47989;ACB52651;BAL31288;ACT95163;AEM23459;BAE48946;ADG13066;AGC48668;BAH77035;AEB47855;ABW00731;AFY60459;CCB70968;AFY67568;ABQ27923;ACU98980;AGA25052;ABW66344;ACK64118;BAM12879;AGF50636;CAK22619;ABJ75080;EAP86933;AFM02579;ABZ94446;AAN50993;AEE53177;ADB94908;ACB75049;ADO68902;ACL02550;ACM52858;AEV32292;ADY…	PF00535	Glycosyl transferase family 2							96	19	0.46875	Acidobacteria;Actinobacteria;Bacteroidetes;Chloroflexi;Cyanobacteria;Euryarchaeota;Firmicutes;Planctomycetes;Proteobacteria;Spirochaetes;Verrucomicrobia;candidate division NC10;candidate division WWE3.
Gene_ID_64780	ACH83842;AAU90628;AFY68246;AEG00361;CAL95277;ACF12543;ADE13028;ADW17638;ABA58080;AEI63257;AHB48733;AGW93619;CAI09766;ACG72039;ADN12761;ACL45003;AAZ60550;ABA23711;ADE16228;ABE42885;ADC63104;ACK79163;BAK77839;CAJ95908;CAN95601;AFE10746;ABA88637;ADJ28425;ABB74474;AEJ01625;ADG17926;ACD29216;AFL74177;ABS27085;AGC41779;ABI58545;ABC80531;ADI63219;BAL25101;ACV35372;AFY78371;ACL64159;ACS65473;AGA90143;ACF…	PF01161	Phosphatidylethanolamine-binding protein							47	8	0.468085	Chlorobi;Cyanobacteria;Proteobacteria
[truncated: 68,374 more rows]
