# Supplementary material for: A Preliminary List of Horizontally Transferred Genes in Prokaryotes Determined by Tree Reconstruction and Reconciliation
Source: Front Genet. 2017 Aug 28;8:112. doi: 10.3389/fgene.2017.00112 (PMC5581361; doi:10.3389/fgene.2017.00112)
Supplement: Dataset S2 — A list of 47,980 candidate HGT-free genes. Each gene set is given a numeric Id. The second column gives accession numbers for all proteins member of the gene set. Protein family assignments and GO annotations for biological processes, cellular component, and molecular function GO terms are listed next to each gene set. Multiple Pfam and GO hits are separated by comma. Pfam assignments rely on at least 80% of genes in any orthologous gene set matching the same Pfam Id. [file DataSheet2.XLSX]

## Sheet: Sheet1
Gene set ID	Protein IDs	PFAM IDs	PFAM Descriptions	GO ID (BP)	GO Description (BP)	GO ID (CC)	GO Description (CC)	GO ID (MF)	GO Description (MF)	# Genomes	Total HGTs	HGT-index	Phyla
Gene_ID_20766	AGW39179;CCP66404;CCP62845;AGR97054;CCB89687;AEG85848;CCP59271;CCP65514;CCP48196;AGS02664;ADZ18609;CCP68181;AGR96130;AGS00781;AGR98894;AFS24687;AEP35694;AGT71249;AEB41117;AGT69403;AGS01706;AAD19087;AAF39056;AFS23078;CCE13085;AGW38254;CAP06567;AGR94249;AFS27324;AGT68472;AEG88774;ADH18524;AGJ65201;ADH97468;ADI51473;AGR99846;ADI38181;AAX51080;AGT73091;AGT64765;AAP98915;ADH20370;ADH17604;CAP03613;CCP…	PF14693;PF01386	Ribosomal protein TL5, C-terminal domain;Ribosomal L25p family	GO:0006412	translation	GO:0005840	ribosome	GO:0003735;GO:0008097	structural constituent of ribosome;5S rRNA binding	82	0	0	Chlamydiae
Gene_ID_6663	AEG87040;AGS02487;AGS01560;AGT67421;AFS26457;AFS21686;AGR96907;CCE13838;AGT68343;AHC17522;AGR95029;AGT72961;AFS24085;AGW39389;AFS20140;CCP65378;AGR97830;AGT70196;AGR98750;CCP61816;AGT64637;AAC68259;AAP98668;CCP62710;ADH17456;AGS03442;AGE74603;CAP06431;AFS22217;AGT65566;CCP66270;CCP64489;CCE12949;AEP35549;ACZ32598;CCP48062;AAP04782;AFS19022;AEG85087;AGT66492;ADH97324;AEG86065;CCP59137;AEG88018;AEB…	PF04972;PF00498	BON domain;FHA domain					GO:0005515	protein binding	81	0	0	Chlamydiae
Gene_ID_105102	AAP04889;AEG87145;ADI52173;AEB41440;CAP07138;BAE81641;ADH20962;AGR94839;CCP61634;AGT69096;AGT68174;CCE12767;ADH18190;ADH19114;AEG85193;AGS01372;AHC17336;AGT65389;AGS04180;AGJ65799;AAX50760;CCE13656;AGT67243;AFS26571;AGT70022;AGS00427;CCP66088;AGR97643;AFS25852;AAP98556;AAD18742;CBJ15007;ADI51161;CCP47880;AGT66315;CCP51780;AEG86171;AFS23390;CCP66976;AFS22333;AGW37646;AGR98559;CCP64307;AGS02296;AFS…	PF00762	Ferrochelatase	GO:0006783	heme biosynthetic process			GO:0004325	ferrochelatase activity	81	0	0	Chlamydiae
Gene_ID_61674	AGT70803;CCP61481;AGS03093;AEP35184;CAP06988;ADH20805;AAX50602;AGS04021;CCP64154;AGJ65639;CCP65043;AEG87331;AEJ77398;ADH18032;AGR99320;AGT64319;AGW38743;CCP65934;CCP62374;AFS22546;AFS19353;CAP04034;ADH17110;CAH63771;ADH18954;AGW37822;ADI52027;CCP59694;ACZ33009;CCP51627;AEG88307;AGR93757;CCP47724;AGT67103;AAF39448;ADH19879;ADI51015;AGT69884;AGR96560;AGR94680;AHC17184;AFS22110;AGR97485;AGT65249;AEB…	PF03772	Competence protein							78	0	0	Chlamydiae
Gene_ID_18439	ABR51245;AGU60455;AGZ22412;AEV77397;AAL97785;ADQ75633;ABA46144;AER20722;AFV38049;BAE03575;CCW40042;BAH81536;CAG39345;ACI61263;AFS45802;AAT87055;ABD21620;CCW42190;AGY88426;AGW35329;CCW37904;AAW38864;ADL22256;AAM79464;CCC87055;CBX33687;ACY10235;ABX28375;ABF36042;AAZ51549;ABQ48179;AGQ27669;AGU54142;CAM30195;AAX72016;EEV05588;BAM30319;ABD29474;AGW32796;AFR72390;AAM99940;AEA00776;AFV72344;ADI96887;BAN…	PF01597	Glycine cleavage H-protein							74	0	0	Firmicutes
Gene_ID_2114	AGS00463;ADH18226;AFS24738;AGT68209;CCE12802;AEG88089;CCE13691;AFS25612;CCP60778;AAF39609;AEP35382;AEJ77874;AGR97679;CCP49711;AGT67278;ADH19150;AEG85158;AGR98595;AFS20215;ADH97171;ADZ18498;AGS01407;AFS19098;AHC17372;CCP67010;CCP65230;AAX50794;AGJ64893;CCP66122;AGR96754;AGT65424;AGT72819;AFS26534;ADH20997;AGS03289;CCP64341;AGR93952;CAH63559;AFS23810;CCP62562;AAP04854;BAE81676;AFS22295;AGS04215;AGT…	PF00366	Ribosomal protein S17	GO:0006412	translation	GO:0005840;GO:0005622	ribosome;intracellular	GO:0003735	structural constituent of ribosome	73	0	0	Chlamydiae
Gene_ID_100518	CCE12637;ADH17131;AGR98422;CAP04054;AGT68052;AGT68975;CCP51647;AGS01235;CAH64119;AFS25250;CCP66843;CAP07008;AGT64338;AGR95622;AAX50624;AGJ65660;CCP65063;CCP47744;AEP35206;CCP49542;ADI52047;CCP61501;AFS22954;CCP64174;CCP67730;ADZ18789;ADH96996;AEJ77242;AFS19766;BAE81081;CCP58820;ADH18975;ADI51035;AGS03115;AFS23353;AGT70822;AGR99341;CBJ14877;AGS04043;AGT72664;CCE13526;AGR96582;AGJ64719;AAC67955;AEG…	PF02632	BioY family	GO:0015878	biotin transport	GO:0005886	plasma membrane	GO:0015225	biotin transporter activity	73	0	0	Chlamydiae
Gene_ID_83876	CCP61402;CCP59614;AGR95520;AGT67028;AGR98320;AGS01134;AGT70728;CCP51548;CAP03955;AGR94599;AGT64244;CCP60509;AGS00189;AAX50523;AFS20506;CCE13427;CAH63822;BAE81398;AFS23886;AGJ65560;CCP64963;AGS02056;CAP06909;AGR99239;CBJ14778;AHC17105;AFS22605;ADH17030;ADI51951;ADI50939;AFS21410;AEG86408;AEG87382;CCE12538;CCP58720;AFS24628;CCP62294;AGR97405;CCP65854;AFS27933;AAP05129;AGR93677;AGT72570;AEJ77527;AGE…	NA								72	0	0	Chlamydiae
Gene_ID_1749	ADR26321;ADA73336;ABV20252;ADD55821;CAQ97893;ABV05442;BAI29880;CAS08521;ADX51435;AFS75154;ACR65577;ACT29628;BAB34567;AFJ28155;CBJ00566;ABB66807;CAQ31515;AAN79590;BAA35755;ADT74600;ADE91795;ADN71903;AEG35884;AER83611;ACT38673;AEE55765;BAL38118;ADN45588;CAR18292;ACT71006;CAU96958;ACD06976;ABG68999;ACI39621;AAZ87729;ABE06534;AGW08363;ACX40288;AFG39845;AAP16502;ACA78239;AEZ39800;ABB61136;CAR02334;AHA…	PF00313	'Cold-shock' DNA-binding domain	GO:0006355	regulation of transcription, DNA-dependent			GO:0003677	DNA binding	59	0	0	Proteobacteria
Gene_ID_12136	ADT75149;AER84360;CAR02936;AEG36447;AER89279;CBG34495;AGW08801;BAI54976;ACT29137;AEQ12573;CAQ32028;CAS09209;ACA77757;CAP76024;AAZ88285;ACX39759;BAB35573;BAI25413;ADA73948;ADD56480;CAR17975;ADN46322;ACR62479;ABB66225;AFS86332;ACT39167;ABF03728;ABB61713;ACD07171;BAI35836;ADE90336;AAN80427;AFJ29048;AEE56563;CBJ01116;AEZ40459;ACI36193;ABG69532;AFS74436;AFG40397;AFS57223;AHA64951;ADX50878;CAU97535;CAQ…	PF14001	YdfZ protein							58	0	0	Proteobacteria
Gene_ID_109763	AER90007;AAN81189;AGC87689;CAQ99125;AFS73596;CAR18462;ACI34869;CAR03626;ACB03360;ADN70568;BAB36510;AFS56381;AFG41134;ABV06614;BAL38989;ADE91200;ACA77115;ACX39131;ABB61057;AEQ13336;ADR27646;CAQ32601;AGW09431;BAG77990;CAQ89789;ABF04389;AHA63936;BAE76661;AEG37124;ADT75832;AEZ41287;ACT72858;ACT39782;CBJ01836;CBG35272;AEE57312;ABE07943;CAU98321;AFS87171;ABV19385;ABG70236;ADN47039;AFJ29910;BAI31444;ACT…	PF04995	Heme exporter protein D (CcmD)	GO:0015886;GO:0017004	heme transport;cytochrome complex assembly	GO:0016021	integral to membrane			57	0	0	Proteobacteria
Gene_ID_59442	BAM96952;ADO04247;AFI01268;AEE70701;ADI35147;ADU81903;AFX91408;AFV43186;ADU85027;BAJ58603;ADO05754;AEN18773;ACX99581;ADZ50146;AFH98157;BAM15066;BAJ60120;BAJ56401;AFI02804;ACD48521;AFI07698;ACJ08202;BAJ55623;CAX29567;ADU83464;CAJ99322;AEN15643;AGT74374;AFV41592;AFV44779;AFH99738;AGL66920;AGL67470;ACM93042;ABF85088;BAM32983;ADZ51755;AFI04248;ACI27779;AFI06489;ADO07265;AFX90091;ACX98182;CBI65976;AFF…	PF00364	Biotin-requiring enzyme							56	0	0	Proteobacteria
Gene_ID_8991	AHC17556;CCE12980;CCP66301;CCE13869;AGR95061;CCP67189;CCP60957;AGS04402;AAC68290;AGR99704;AGR94137;CCP49890;AGT68373;AEJ77520;AAX50973;ADH97358;ADI51372;ADH19338;AGT71150;CAP03508;ADH17489;CAP06462;CCP51994;CCP60062;CCP59168;AEP35582;AGS01593;AGJ65089;ADH18413;AGT67451;AGJ64149;AAF38950;AGT72992;AGR98782;CCP62742;AGS02522;AGT64667;CCP48093;AGR97863;AGT69304;ADH21181;CCP68077;ADI52384;AGS00651;CCP…	NA								55	0	0	Chlamydiae
Gene_ID_21003	AGS02834;CCP62114;CCP64785;ADH20539;AGR97225;AGS00952;CCE13245;CAP06729;AGT70561;AGS01877;CBJ14596;ADI51767;AGR95345;AGR98145;AGT67790;CCP66565;AGT69642;AHC16927;AGR94420;CCP51370;AGJ65375;ADH16847;AGT65006;CCP49255;ADH17772;CCP63896;AGS00015;AGR96298;AEP34891;CCP65675;AAF39214;ADI50755;ADH18692;ADH19619;AGR93496;AGT68713;AAX50331;CAP03775;AGS03759;AGT72403;CCP47457;AGT65932;CCP67453;CCP58537;ADH…	NA								55	0	0	Chlamydiae
Gene_ID_22365	CCP58851;AGJ65692;AGS03145;CCP65985;AGT67148;CCP64205;ADH18083;CCP66874;ADH17160;CCE13556;AGT69929;AGT69001;AGS00321;ADH97027;AGR96612;CCE12667;CCP51678;AEJ77253;CAP04084;AGT70848;CCP61532;CCP59745;CBJ14907;AGR95653;AGT65294;CAP07038;AAX50657;AGT66220;AGS04074;AGT64364;AGR99371;CCP47777;AGT68079;AAF39489;AGS01265;CCP60643;AGR98452;AAC67985;AGR94733;AGS02188;CCP67761;AHC17232;ADI51064;AGT72690;AGR…	PF02594	Uncharacterised ACR, YggU family COG1872							55	0	0	Chlamydiae
Gene_ID_24910	CCP59267;AGJ65197;CCP60161;AGT69399;AGT67546;AGT68468;AGR94245;ADH17598;ADI52481;CBJ15321;CCP66400;AGT70321;AGR97050;AGS00777;AGS04511;CCE13081;CCP52094;AEJ76986;CAP03609;AGT65691;AGT71245;CCP61947;AGS03583;AGR96125;CAP06563;AAX51076;AGT66617;CCE13970;AGT64761;CCP48192;AEP35689;AAF39051;AGS01702;CCP65510;AGR98890;AAC68390;AGR97970;AGR95171;CCP67288;AGS02660;CCP64620;ADI51469;AGT73087;CCP61056;ADH…	NA								55	0	0	Chlamydiae
Gene_ID_25216	AGR97074;AAX51096;AEJ77190;ADH97486;CCE13102;AGT70340;ADH18542;ADI52501;CCP68199;CAP03630;AGS02682;CCP65532;AGR96148;AGR94269;CCE13991;AGS01726;CCP61078;CCP66422;AGS00800;ADH17622;AEP35715;CCP60182;CBJ15342;CCP67310;CCP64642;CCP61969;AGR98913;CCP48213;CCP52116;AGT67565;AAF39073;CCP59288;ADH20388;AGT73106;AHC17682;AGT69418;AGS03607;CCP50010;AGT64780;AGJ64281;AGR99864;AGT68487;CAP06584;CCP62863;AGR…	NA								55	0	0	Chlamydiae
Gene_ID_30894	CCP58460;AGJ65292;AEP34805;AGT64931;AGT66787;ADH20457;CCE13166;AHC16846;AGS02751;CCP64709;AGT69569;CCP60248;AGR99933;CCP65599;ADH17691;CCE12277;CCP51294;AEJ77297;CAP03696;CCP66489;AGT67715;CCP67377;CCP59354;AGR95263;CCP62038;CAP06650;AAX50252;AGT65857;ADH16764;AGT64008;AGR98982;AGT68638;AAF73542;AGS00869;AGR96217;AGR98063;AAC67592;AGR94338;AGS01795;AGR93414;CCP63820;ADI50679;AGT72328;AGR97143;AGS…	PF02686	Glu-tRNAGln amidotransferase C subunit	GO:0006450	regulation of translational fidelity					55	0	0	Chlamydiae
Gene_ID_35618	CCP58778;AGJ65617;ADH20783;CBJ14836;AGT67084;CCP61460;AGS03071;AHC17163;ADI52008;AGT68014;AEP35162;AGT69866;ADH18011;AGS00247;CCP60567;CCE12596;CCP51606;AEJ77631;CAP04013;CCP67689;CCP62352;AGT68937;AGS02114;AGR95578;CAP06967;AAX50581;AGT66156;ADH17088;AGT64300;AGR99297;CCP47703;AGR96538;AAF39427;AGS01191;CCP59672;AGR98378;AAC67914;AGR97463;AGR94657;CCE13485;CCP64133;ADI50996;AGT72626;AGR93735;CCP…	PF00584	SecE/Sec61-gamma subunits of protein translocation complex	GO:0006886;GO:0006605	intracellular protein transport;protein targeting	GO:0016020	membrane			55	0	0	Chlamydiae
Gene_ID_38591	CCP58464;AGT64012;AGR93418;AGT67719;AGT66791;CCP61151;ADH16768;AGS03680;ADI51695;CCP67381;AEP34809;AGT69573;CBJ14521;AGR99937;AGT64935;CCE12281;CCP51298;AEJ77513;CAP03700;CCP62042;AGS02755;AGT68642;AHC16850;AGR95267;ADH20461;CAP06654;AAX50256;AGJ65296;CCP64713;CCP47383;ADH17695;AAF39142;AGS00873;CCP59358;AGR98067;AAC67596;AGR94342;AGS01799;CCP60252;CCP63824;ADI50683;AGT72332;AGR97147;AGR96221;CCP…	NA								55	0	0	Chlamydiae
Gene_ID_38852	AGT66634;AGT69416;CCP61967;AEJ77752;AGR99862;CCP67308;CCP52114;AGS01724;AGJ64279;CAP06582;AGT67563;ADH17620;AAC68409;AGJ65219;CCP65530;CCE13100;AGT64778;ADI51487;ADH97484;AGR95193;ADH19467;CCP68197;AHC17680;AGR97992;AGT71262;CCP60180;CCP50008;AGS03605;AGS02680;AGT68485;AAX51094;CCP61076;AGT73104;ADH20386;AGS00798;AGR97072;AEP35713;CBJ15340;ADH18540;CAP03628;AGR94267;ADI52499;CCP66420;CCP59286;AGT…	PF04156	IncA protein							55	0	0	Chlamydiae
Gene_ID_47371	AGT67123;AGR94704;AGR96584;CCP51649;AGT65269;AGS04045;AEJ77453;AGS01237;AGR95624;AGR99343;AGT64339;CCP61503;CCP47746;ADH96998;CCP62396;AAC67956;ADI51036;AGR97508;CCP49544;AGJ65662;AGR93781;ADH17133;CCP64176;AGT69904;CAP07009;AGT72665;AAX50626;AHC17205;CCP66845;AGS02159;AGS00293;AGT68976;AGJ64721;AAF39468;ADH19902;AGR98424;CCP65956;AGT70823;CBJ14878;CCE13527;CCP58822;CCE12638;AGT68053;ADH18977;ADH…	NA								55	0	0	Chlamydiae
Gene_ID_50399	ABF84334;AHA87962;AFI02055;ADU81146;AGL68241;ADU82715;AFI05498;AFV43082;AFI00546;AFI04257;CAX28815;BAM12227;ADO01884;BAJ59392;AAP78364;AFH97423;ADO03506;ADO06516;BAJ57128;AFV41489;AFI06973;ADN79409;AEN16473;ADI34374;ADZ50955;ACX97477;BAM97697;BAJ57856;ACJ07422;ACX98886;AHA89534;ADO05014;ACD47728;AEE69923;AFH99002;ACM93070;AEN17977;CAJ99345;AGL66136;BAM96182;AGL69532;ADZ49354;AFX90679;ADU40640;AGR…	PF02683	Cytochrome C biogenesis protein transmembrane region	GO:0017004;GO:0055114	cytochrome complex assembly;oxidation-reduction process	GO:0016020	membrane			55	0	0	Proteobacteria
Gene_ID_52448	CCP51759;AGT64441;CCP60724;AHC17314;AGR96696;ADH17245;AAC68066;AGR99457;CCP67842;AGT69078;ADH97113;AGJ65777;ADH18168;AEJ77616;ADI51142;CCP66067;CCP62507;AGS04158;CAP04165;CBJ14988;AGR93895;ADH19091;AGR97621;AGJ64835;CAP07119;AAX50740;CCP61613;AGR95739;AGS01350;ADH20940;AAF39557;AGT68156;ADH20016;AGR94817;AGT67225;AGS02273;AGR98537;CCP47859;CCP65175;CCP64286;AGT70005;CCE12748;ADI52154;AGS03230;AGT…	NA								55	0	0	Chlamydiae
Gene_ID_65207	ADH19621;AGR93498;CCP59433;AGS02836;ADH20541;ADH16849;AGR99065;ADI50758;AGR96300;AGS00954;CBJ14599;AGT65008;AAF39217;AGT72405;AGR95347;AGT65934;CCE13248;ADH18694;ADH96717;CCP47459;AGT67792;AGT66864;CAP03778;CCP60327;AGR94422;CCP64787;AEJ77162;CCP58539;AGS01879;CCP61225;AGR97227;AGT69644;AAX50334;AGT70563;CCP63898;AGT68715;AGS00017;CCP49257;AGR98147;CCP51372;AEP34894;AGT64085;AGJ64437;CAP06732;CCE…	NA								55	0	0	Chlamydiae
Gene_ID_77415	CCP59197;AGJ65121;AGR94169;AGT71178;AGT67479;CCP61876;CBJ15249;ADH21213;ADI52413;CCP68106;AGT65624;AGT70254;AGT69332;AGS00682;ADH20291;CCE13009;CCP52023;AEJ77267;CAP03537;CCP62771;AGS03506;ADH18444;AGS02553;AGR96019;AHC17586;CAP06491;AAX51002;AGT66550;CCP65439;AGT64695;AGR99736;CCP48122;AGT68401;AAF38977;AGS01625;CCP60986;AGR98814;AAC68319;AGR97894;AGR95094;CCP60091;CCP64550;ADI51401;AGT73020;AEP…	NA								55	0	0	Chlamydiae
Gene_ID_80087	AGT66816;AGT68667;AGS03707;ADH96664;AGR99012;AGT69597;CCP64738;AEP34837;ADI51720;AGR97173;CBJ14546;AGT67744;AGR96246;AGR99963;CCP59383;CCE12306;CCP51323;AEJ77286;CAP03725;AGS02782;AGT70515;AAC67621;AGJ65323;AGR95293;CAP06679;AAX50281;AGT65886;CCP62067;ADH20487;CCP61176;AAF39165;AGJ64383;ADH19568;AGT64037;CCP58489;ADH17721;AGR98093;CCP60277;AGT64960;AGR94368;AGR93444;CCP63849;AGS00900;ADI50708;AGT…	NA								55	0	0	Chlamydiae
Gene_ID_83837	AGT70489;CCP63823;AGR94341;AGS03679;AEP34808;AGR97146;AGT72331;CCP58463;AGR98066;AGT64011;AAF39141;AGT67718;CCP51297;AGT66790;CAP03699;AGS02754;AEJ77574;AGT65860;AGR95266;CCP47382;AGT68641;ADH20460;CCP67380;ADI50682;AGT69572;AGR99936;CBJ14520;ADH18614;AGJ65295;ADH19541;AGS00872;AGT64934;CCP61150;AGR98985;CCP64712;CCE13169;AGR96220;AAC67595;CCP49181;CCP65602;CAP06653;CCP62041;AGS01798;ADH17694;AAX…	NA								55	0	0	Chlamydiae
Gene_ID_91640	CCP58855;AGJ65696;CCP60647;ADH18087;AGT67152;AGS03149;CCP67765;AGR96616;ADI52080;AGR93813;AEP35244;AGT69933;CCP59749;AGS00325;ADH17164;CCE12671;CCP51682;AEJ77046;CAP04088;CCP65098;AGT68083;CCP61536;AGT70852;AGR95657;CAP07042;AAX50661;AGT66224;CCP66878;AGT64368;AGR99375;CCP47781;AGS04078;ADH20859;AGS01269;CBJ14911;AGR98456;AAC67989;AGR97541;AGR94737;CCP64209;AGS02192;CCE13560;ADI51068;AGT72694;AHC…	NA								55	0	0	Chlamydiae
Gene_ID_98466	CCP58558;AGJ65396;AGT65024;CCP60346;AGT66880;CCP59452;CCP65696;AHC16948;ADI51789;ADH96735;CCP62135;AGT69660;CCP64806;AGS00035;AGT68731;CCE12378;CCP51391;AEJ77134;CAP03797;AEP34915;AGT67808;CCP66586;AGS02855;AGR95364;ADH17792;CAP06751;AAX50354;AGT65950;CBJ14618;AGT64100;AGR99082;AGR96319;AAF39236;AGS00973;CCP67474;AGR98165;AAC67693;AGR94441;AGS01897;CCP61244;AGT70579;ADI50777;AGT72421;AGR97246;CCE…	PF04347	Flagellar biosynthesis protein, FliO	GO:0044781	bacterial-type flagellum organization	GO:0016021	integral to membrane			55	0	0	Chlamydiae
Gene_ID_100883	AHC17422;AGS00513;AGT70102;AGR95848;CCE13740;ADH19200;AGR94002;AGT71023;CCP51863;AGS02383;CCP64390;AGJ65886;CCP47963;ADI52256;AGR98645;ADI51244;CCP49760;AGJ64945;AAC68170;CBJ15091;CCP59038;CCP66171;CCP62611;AGT65471;AGT72865;CCE12851;CCP65279;ADH17352;CAP04268;ADH18276;CCP61717;AGR94925;AGS01457;CCP67946;ADH20123;ADH21047;CCP67059;AGR99566;ADH97221;CAP07222;AGR96804;AGT67325;AGS04265;AGS03339;AGT…	NA								55	0	0	Chlamydiae
Gene_ID_107349	AGR97641;AGS01370;AGR93914;CCP61632;AGT65387;AGS02294;CCP65194;AGT69094;AGR99477;CCP51778;AGS04178;CCP59846;AEP35346;AGR94837;CCP60742;AGS03251;ADI52171;AGT70020;AGS00425;AGT70940;AGR96716;CCP47878;AAC68083;AGT67241;CCP49675;AGT64457;CCE12765;AAX50758;AGR95759;ADH19112;AGJ65797;ADH97133;CCP64305;ADH20036;CBJ15005;CCP58952;AGJ64855;CCP66086;ADI51159;ADH20960;CCP66974;CCP62526;AGT66313;AEJ77014;AGT…	NA								55	0	0	Chlamydiae
Gene_ID_108226	AGJ64944;AGT71022;AGR99565;CCP51862;AHC17421;AEJ77042;CCP60826;CCP66170;CCP61716;CCP67945;AGR96803;AGT67324;ADI51243;AGS00512;ADH18275;ADH21046;CCE12850;AGT64540;CAP04267;ADH97220;AGT65470;CCE13739;AGS02382;AGR95847;CAP07221;AAX50842;AGT66395;AGS01456;AGT68255;ADH17351;AAF39652;ADH19199;ADH20122;CCP49759;AGS04264;ADI52255;AGR98644;CCP67058;CCP59037;AGR94924;CCP59931;AGS03338;CCP65278;CCP64389;AGT…	PF07379	Protein of unknown function (DUF1494)							55	0	0	Chlamydiae
Gene_ID_111256	AHC17555;CAP06461;AGT64666;AGT66521;AEJ77614;AGS03473;AGT69303;CCP66300;CCP49889;CCE12979;CCP60956;CCP48092;CCP62741;CCP60061;CCE13868;AGR96940;AGS02521;AGS01592;AGT70225;AGJ65088;CAP03507;AGR99703;CBJ15219;AGT72991;ADH18412;ADI52383;AAC68289;ADH21180;AEP35581;AGR95060;AAF38949;CCP64520;ADH19337;ADH20259;AGJ64148;CCP67188;AGS00650;CCP68076;AAX50972;ADI51371;ADH17488;CCP51993;AGR94136;AGR97862;ADH…	NA								55	0	0	Chlamydiae
Gene_ID_111639	CCP58459;AGJ65291;AGR93413;AGT70485;AGT66786;CCP61146;AGT68637;CCP59353;ADI51690;CCP67376;ADH17690;AGT69568;CCP60247;AGR99932;ADH19537;CCE12276;CCP51293;AEJ77249;CAP03695;CCP62037;AGS02750;ADH96633;AGS01794;AGR95262;AHC16845;CAP06649;AAX50251;AGT65856;CCP64708;AGT64007;AGR98981;CCP47378;CBJ14516;AAF39138;AGS00868;AGT67714;AGR98062;AAC67591;AGR97142;AGR94337;AGT64930;CCP63819;ADI50678;AGT72327;AEP…	PF04070	Domain of unknown function (DUF378)							55	0	0	Chlamydiae
Gene_ID_115474	CCP59236;AGT64732;CCP67257;AGR94211;AGT67517;ADH17563;AHC17628;CCP61025;ADI52451;AGS03548;AEP35655;AGT70292;ADH18486;AGS00744;AGT69370;CCE13048;CCP52062;AEJ77848;CAP03576;CCP64589;CCE13937;AGT68439;AGT65662;AGR96092;CAP06530;AAX51043;AGJ65163;AGS04476;AGR99808;AGT71216;AAF39022;AGS01667;CCP60130;AGR98855;AAC68358;AGR97936;AGR95136;CCP68145;AGS02626;AGR97015;ADI51439;AGT73058;CCP66369;CCP62810;CCP…	PF13083	KH domain							55	0	0	Chlamydiae
Gene_ID_117416	AGT66822;CCP66524;AGR99019;CCP59389;CCP58495;CCP62073;AGT68673;CCP65634;CCP49213;CCP67412;CCP60284;AGT67750;AEJ77698;AGR99969;AGR96252;ADH20494;CCE12313;AGT64043;CAP03732;ADH96671;AGT64966;AGS01832;ADH17728;ADI51725;CAP06686;AGT69603;AEP34845;AGS00906;CCP61182;ADH16801;AAF39173;ADH19575;AAX50288;AGS03713;AHC16882;ADI50713;AGT65892;AGJ64389;AGT70521;CBJ14553;AGS02788;CCE13202;CCP63855;AGT72363;CCP…	NA								55	0	0	Chlamydiae
Gene_ID_125472	AGJ65502;ADI50883;AAX50467;ADH20666;ADH16971;CCE12481;CCP58664;AGR98262;AAF39325;CCP47589;AEJ77292;AGR96421;CCP66687;AHC17048;AGJ64561;ADH96839;CCP62238;CCP59558;AGT65117;CBJ14721;ADI51895;CAP03898;AAC67799;AGT66043;AEP35035;AGT69753;ADH19743;CCP61346;AGT64188;CCE13370;AGT68824;ADH17896;AGT66972;CCP64907;AGS01076;CCP49387;AGS01999;AGS03882;ADH18816;AGR93619;AGT72513;CCP67575;AGT70671;AGR99180;CAP…	PF00365	Phosphofructokinase	GO:0006096	glycolysis			GO:0003872	6-phosphofructokinase activity	55	0	0	Chlamydiae
Gene_ID_15737	AGT68842;CCP47606;AGJ64579;CAP03916;AAX50484;AGT70689;CCP51509;CCP64035;CCE13388;AGR98280;CAP06870;CCP60470;AGR95480;ADH96857;CCP62255;CBJ14739;AAC67816;ADI50900;AGT67919;AGS00149;AGR94560;CCP67592;AGS01094;ADI51912;ADH20684;AGT66990;AGT69771;CCP66704;ADH17914;AGR97366;AGS02017;AGT64206;ADH19761;AGR99198;AGR96439;AGS02974;AEP35054;CCP49404;AGT66061;AGT72531;AGR93637;CCP58681;AGT65135;CCE12499;AEJ…	NA								54	0	0	Chlamydiae
Gene_ID_18632	AGT65188;CBJ14792;AGS03954;CCP67645;ADH96910;CCP64089;AGR93691;AGO32773;ADH18888;AEJ77804;AGR94613;CCP47659;AAF39388;ADI51964;AGS01148;ADH17044;AGS03027;AGT70742;ADH20739;AGR98334;CCP61416;CCP51562;CCP64977;AGT67042;CCE12552;CCP49457;AGT67972;CAP03969;AGR97419;AGS02070;ADH17967;AGT72584;ADH19814;CCP60523;AGR95534;CCP58734;CCP59628;ADI50952;AAX50537;CCE13441;CAP06923;AGT68895;AGT69824;AGT64258;CCP…	NA								54	0	0	Chlamydiae
Gene_ID_28928	AGT70283;ADH19401;AGS01657;CBJ15278;AGT71207;AGT65653;AGR96082;AGR94201;AHC17618;AAC68348;AGT69361;AGT66579;ADI51429;AGT67508;CCP61015;CCP59226;AGJ64213;AGT68430;CAP03566;AGR99798;ADH97420;ADH18476;AGR97005;AGS00734;CAP06520;AAX51033;AGT64723;AGJ65153;AGR98845;AGR97926;AEJ77424;ADH20322;AGR95126;CCP62800;ADI52441;CCE13038;ADH17553;CCP67247;CCP64579;CCP65468;AGS04466;AGS02616;CCP61905;AGT73049;CCP…	NA								54	0	0	Chlamydiae
Gene_ID_35232	ADH20576;AAX50370;CAP03812;AGR97262;ADH16883;CBJ14633;CAP06766;AGS00990;AGJ65412;AGR96335;AGS00050;CCP51407;CCP49292;CCP64822;CCP61260;AEP34933;CCP47494;AAC67708;CCP59467;AGS02871;AGT68746;AGR93534;AGT72435;CCP66602;ADH96750;AGS01912;AGT64113;AGR94456;AGT67823;AGR95379;AGT66895;CCP58573;ADH19654;AGT65965;CCP67490;AGT69675;AGR99097;ADH17807;AEJ77619;CCP65712;ADI50792;CCP62151;ADH18726;AGR98180;AGJ…	NA								54	0	0	Chlamydiae
Gene_ID_38785	ADI50844;CCE13332;CCP61309;AGR97309;AAC67760;AGR98224;CAP06814;CCP67538;AGJ64523;AGJ65463;AGT65081;AGR96382;AEP34993;AGS01037;CCP51455;ADH16933;ADI51856;AGT70635;ADH20627;AGR94504;AGR99141;CCP65761;AGT66936;AGS03843;CCE12443;CCP49347;AGT67865;CCP66650;AGR95423;CCP47549;ADH17856;CBJ14683;ADH19703;AGT72477;AGT68788;CCP64870;CCP58625;CCP59519;AAX50426;AEJ77447;CCP62201;AGT69717;CAP03860;AGT64152;ADH…	NA								54	0	0	Chlamydiae
Gene_ID_44290	CCP58680;AGS02016;CAP06869;AGS00148;CCP59574;CCP47605;AGS01093;CCP64034;CCP51508;AGR93636;ADH18833;AGR95479;ADH16988;CCP65814;AGJ65519;CBJ14738;AGT65134;AGT66060;AGT67918;CCP61362;CCP62254;AEJ77401;CAP03915;AAC67815;AGR94559;ADH20683;AGT69770;ADI50899;CCP64923;AGT68841;AHC17065;AGR97365;ADH96856;ADH19760;CCP49403;AGR96438;CCP60469;AGT72530;ADI51911;AGJ64578;AGS03899;AGT66989;AGR98279;ADH17913;AGT…	NA								54	0	0	Chlamydiae
Gene_ID_50906	CCE12394;AGT65966;AGJ64473;CCP65713;AGT67824;AGR95380;CCP51408;CCP62152;AGS02872;CAP06767;AGS00051;AEJ77272;ADH17808;CCP67491;AGS01913;AHC16964;CCP60364;CCP59468;CCP58574;CCP64823;CCP66603;AGR96336;CCP61261;ADI51805;AGS00991;AAX50371;AGT69676;AEP34935;AGS03797;AGT64114;AGT65040;CBJ14634;AGT72436;ADH19655;CCE13283;AGR99098;CCP47495;AGR98181;ADH20577;AGT70594;AGR93535;AGJ65413;AAC67709;CCP49293;CAP…	NA								54	0	0	Chlamydiae
Gene_ID_51549	CCE12693;AGT69027;AGT69955;AGR93835;AGT64390;CCP49601;ADH20881;CCP58877;AGS01292;AAC68011;AGS03172;AGR98479;CAP04110;CCP61558;CBJ14933;ADI52102;AGR94759;ADH19032;CCP59771;CCE13582;CCP64231;CCP67787;CCP65120;AGR95679;CCP60669;ADH97054;AAX50683;AGT72716;AGS02215;CCP51704;AGS04100;AEP35268;CCP62451;AGT68105;AHC17259;ADH17186;AEJ77753;AGR96638;CCP66011;ADH19957;AGT67174;CCP47803;ADH18109;CCP66900;AGT…	NA								54	0	0	Chlamydiae
Gene_ID_57269	CCE12941;AGT70188;ADI51333;AHC17513;AGT68335;CBJ15181;CCP60023;AGT69266;CCP51954;AEP35537;AGS01552;AGT64629;AGR96899;CCP66262;ADH97316;AGJ65049;CCP68037;CCP62702;CAP03469;AGR95943;CCP60918;AGR97822;CCP48054;AGJ64109;CAP06423;AAX50934;CCP61808;AGS00608;CCP65370;AGT65558;AGR94096;ADH20217;AGR95020;AGR99662;ADH18370;AGR98741;AGT66484;ADH21141;CCP64481;AGT71111;ADH17447;ADH19295;AEJ77477;AGT72953;CCP…	NA								54	0	0	Chlamydiae
Gene_ID_62726	CCP59584;CCP60479;AGS01103;CCP66713;CCE13397;AGR98289;CCP64045;AAX50493;AGJ65529;CCP62264;AAC67825;AAF39346;ADH18843;AGT72540;CCP49413;AGT65144;AGR97375;ADH16998;ADH20693;CCP65824;AEJ77810;CCP51518;AGT66070;AGR99207;CCE12508;AGT67928;CCP58690;CCP61372;ADH96866;ADH17923;AGR94569;AGR95489;ADH19770;AGS00158;CCP47615;AGT69780;AHC17074;AGS02026;AGT66999;AGR96448;CAP06879;AGS02983;CCP67601;AGT64214;CBJ…	NA								54	0	0	Chlamydiae
Gene_ID_69023	AGT70691;AGS02019;AGS03902;CCP67594;AGR97368;CCP64037;AAX50486;AGR96441;AEJ76935;CCP49406;AGT72533;AHC17068;AGT64207;AGR95482;CCP47608;ADI50902;ADI51914;CCE13390;AGT69773;AGR98282;CCP61365;CCP64926;ADH96859;AGR93639;AGT66063;ADH16991;AGT65137;CCP62257;AGJ64581;AGT68844;AGS02976;CCP59577;CAP03918;ADH20686;ADH19763;CAP06872;AEP35056;ADH17916;AGR99200;ADH18836;AGS01096;CCP51511;CBJ14741;AGJ65522;AGT…	NA								54	0	0	Chlamydiae
Gene_ID_72966	CBJ14515;AGT71322;AGR94336;AGS03674;AGS01793;CCP66487;AGR96215;CCP67375;ADI50677;AGR99931;AGJ65290;CCP59352;AAF39137;CCP58458;AGS00867;ADH18609;ADI51689;CCE12275;ADH20455;CAP06648;CCP61145;CCP65597;AGR93412;CCP60246;ADH17689;AGT67622;CCE13164;AGJ64350;AAC68473;AHC16844;CCP49176;ADH16762;ADH19536;AEP34803;CCP63818;AGR98980;AGT69476;AGT73164;AGT66694;AGR97141;AAX50250;CAP03694;AGT68545;ADH96632;AGS…	NA								54	0	0	Chlamydiae
Gene_ID_74191	CCP59547;CCP60442;CCP66676;CAP03887;CCE13359;AGR94531;CCP51481;AGS01065;AGS02945;CAP06841;AAC67788;AGR95451;ADH18805;AGJ65491;CCP64896;AGT65106;CCP47578;ADH16960;ADH20655;AGJ64550;AGS00120;CCP67564;AGT66961;AEJ77081;CCE12470;CCP49376;AGT67890;AGS03871;CCP61335;AGR99169;AEP35024;ADH17885;AGT72502;ADH19732;ADI50872;AGR96410;CCP58653;AGS01988;AAX50456;CCP62227;AGR93608;AGT70660;CCP65787;AGT64177;CBJ…	NA								54	0	0	Chlamydiae
Gene_ID_77006	ADH21030;AGT67309;AGT65455;AGS01440;AAX50827;AEP35419;CCP60811;CAP04252;CCP64374;CCP66155;AGR96787;CCE12835;AAF39640;AGS02367;CCE13724;AGR94908;ADH18260;CCP59915;AGT70087;CCP62595;AGS04248;CBJ15075;CCP65263;ADH19184;CCP59021;AGT71008;AGS03323;AGR93985;AGT64525;AHC17405;AGR98628;AGT72850;ADH20108;AGT66380;AGR95831;AGR97713;AGT68240;CCP49744;ADI52240;AGJ65869;AGJ64928;CCP51847;AAC68154;AGS00497;CCP…	NA								54	0	0	Chlamydiae
Gene_ID_80577	CCE13413;CCP58706;AGS03925;AGS01119;AGT68867;AEP35084;CCP67617;CCP61388;AEJ76964;CCP62280;CBJ14764;CCP64949;AGT67014;CCP66729;CAP06895;ADH17015;AGT66086;AGT67944;ADH17939;AGJ64604;AGR94585;CCP64061;ADI50925;AGR93662;ADH96882;AGT69796;ADH18859;CAP03941;AGS00174;AGR99224;AGS02999;AGT72556;AGR97391;CCP49429;ADH19786;CCP59600;CCP51534;AAC67842;AHC17090;ADI51937;AGJ65545;AGR95505;ADH20710;AGR96464;CCP…	NA								54	0	0	Chlamydiae
Gene_ID_88815	CAP03936;AGR96459;AGT67939;AEJ77069;AGS01114;ADH17010;CCP49424;CBJ14759;AGJ64599;AAX50504;CCP59595;AGS03920;AAF39357;AEP35079;CCP58701;AGS00169;AGR94580;AGS02037;AGT72551;CCE13408;AGR99219;CCP51529;CCP64944;ADI51932;ADH17934;AHC17085;AGT70709;CCP64056;AGR98300;AGT64225;CCE12519;ADH18854;ADH19781;ADH20705;CCP60490;AGS02994;CAP06890;AGR93657;AGT69791;CCP62275;AGR95500;CCP67612;AAC67837;ADH96877;CCP…	NA								54	0	0	Chlamydiae
Gene_ID_91699	ADH97140;CCE13661;CCP64312;AGS04185;AGR99484;AGT70947;CAP07143;CCP67868;CCP61639;AGJ65804;ADI51166;AGR96723;AGS03258;AGS01377;CCP51785;AGR97648;ADH19119;ADI52178;ADH20967;AGT68179;ADH17271;CCP66093;CCP58959;CCP66981;AGS00432;CCP49682;AGT67248;AGJ64862;CBJ15012;AGT65394;ADH18195;CCP59853;AGT72789;ADH20043;AGT69101;CCP65201;AHC17341;AAC68090;AAX50765;AEJ77645;CCP62533;AEP35353;CAP04189;AGT64464;AGR…	NA								54	0	0	Chlamydiae
Gene_ID_97870	AGS03866;ADI50867;AGR96405;AGT67885;CCP62222;AGJ65486;CCP60437;CCP64891;ADI51879;AGR95446;CCE13354;ADH18800;AAF73558;CCP66671;CBJ14705;AEP35018;AGT70655;AGT69737;CAP03882;AGS01983;CCP59542;AGT65101;AGR99164;CCP49371;CAP06836;AAX50451;AGS00115;AGT64172;AGS02940;AGR93603;CCP67559;ADH19727;AGR94526;AGS01060;AHC17033;CCP61330;CCP65782;AGR97332;CCP64002;AGT66956;ADH96823;ADH16955;AGR98246;AGT72497;ADH…	PF05258	Protein of unknown function (DUF721)							54	0	0	Chlamydiae
Gene_ID_103471	CCP67368;AGT70392;ADI51541;CCP66480;ADI52553;AEP35777;ADH97545;AGT68539;AGR98053;CCP48270;CCP61134;AGR97133;AGR96207;ADH18601;AHC17741;CCE13157;CCP62028;AGR95253;AGJ65282;AAX51154;CCP52175;AGR99923;AGS00859;AGS03666;AGS02741;AGT64832;CAP06641;CAP03687;ADH20447;AGT66688;CCP59345;AGT69470;CCP60239;AGS01785;AAC68466;AGR98972;CCP64700;CBJ15397;CCP65590;AGJ64342;ADH21373;CCP50067;AGT65762;ADH17681;CCE…	NA								54	0	0	Chlamydiae
Gene_ID_105767	AGT65255;CCP59700;AGR98406;CAP04040;ADH96981;AGT68962;CCP51633;AGS01219;CCP66829;CAP06994;CCP47730;AGR95606;AEP35190;AGJ65645;CCP65049;ADH17116;ADI52033;AGT70809;ADH20811;CCP61487;CCP64160;CCP67716;AGT67109;AEJ77380;CCE12623;CCP49528;AGT68039;AGS03099;AGS00275;AGR97491;CCE13512;AAC67940;AGT72651;ADH19885;ADH18038;AGR96566;CCP58806;AGR99326;AAX50609;CCP62380;AGR93763;AGT69890;CCP65940;AGT64325;ADI…	NA								54	0	0	Chlamydiae
Gene_ID_108602	AGS00049;AGR98179;AGJ64471;CAP03811;ADH20575;CCE13281;CCP51406;AGS00989;AGS02870;CAP06765;AGT64112;CCP66601;CCP49291;AGJ65411;CCP64821;AHC16962;AAX50369;CCP60362;ADI51803;CCP63932;AGR95378;CCP67489;CCP58572;CCP65711;AGT69674;ADI50791;AGT72434;AGS03795;AGR94455;CCP47493;ADH16882;AGT65038;ADH96749;ADH19653;AGR99096;AGR96334;AGT70592;AGT66894;CCE12392;AAC67707;CCP62150;AGR93533;AGS01911;ADH17806;AEJ…	NA								54	0	0	Chlamydiae
Gene_ID_108710	CAP03963;AGT72578;AGT67036;AGR99247;AGR94607;CCE12546;CCP66751;AGT69818;AGJ64627;AHC17113;CAP06917;AGS03021;AGT67966;AAF39383;AGT70736;ADI51959;CCP58728;AGT64252;ADH20733;CCP61410;AGR96487;AGS02064;AGT65182;CCP62302;ADH17961;AGR98328;AAC67864;ADH96904;CCE13435;ADH18882;AGR95528;ADI50947;ADH17038;AGS03948;AEP35107;CCP65862;AGT66108;CBJ14786;CCP47653;AGS00197;CCP64083;AGR93685;AGS01142;AAX50531;CCP…	NA								54	0	0	Chlamydiae
Gene_ID_118997	AGR97515;AGS02166;CCP65963;AGR96591;AGJ64728;CCP61510;ADH97005;ADH17140;AGR93788;AGT65807;CCP58829;AGT69517;CCP51656;ADH19909;CCE13534;ADI52055;CCE12645;AGS00300;CAP04062;AGS04052;AGS03124;AGT71361;AEP35215;AGR95631;CCP65072;CAP07016;AAX50633;AGT66734;CCP67739;AGT70433;AGS01244;CBJ14885;AAF39473;CCP64183;ADH18062;AGR98431;AGJ65669;AGR94711;CCP60621;AGR99350;AHC17212;ADH20835;ADI51043;AGT73204;AGT…	PF01202	Shikimate kinase							54	0	0	Chlamydiae
Gene_ID_11241	AFI00830;ADU84747;BAJ56644;BAJ55174;AFH97899;BAM96705;CAJ99682;AGL67935;ACX97751;AFX89776;ADU83203;BAJ59879;AFV43588;AFI06112;ACD48029;AFF20079;ACJ07944;ADO02384;AGL67397;BAM97988;AEN15390;ADO07018;AGL70223;AFX91149;AFV45182;AHA90007;AFI07259;ADU40933;CAX29114;ACI27495;AFH99492;ADZ51469;ADI34867;AEE70229;ADZ49868;AFI04351;ABF84836;AEN18464;CBI66549;ADO03992;AHA88434;AFI02522;AGT74065;AFJ81534;AFV…	NA								53	0	0	Proteobacteria
Gene_ID_25678	ADH96855;ADH17912;CCP64922;AGR98278;CBJ14737;CCP64033;AGJ65518;CCP65813;CCP62253;AGS01092;AGT65133;AGT69769;AGR93635;AGR96437;ADH18832;ADH16987;AGT66059;AGT72529;CAP06868;CCP66702;CAP03914;CCP49402;AGS03898;ADI50898;AGT64204;ADH20682;AGR94558;CCP67590;CCP47604;AGT68840;AGS02015;AEP35052;ADH19759;AGT70687;AGR95478;AAX50482;CCE13386;AAC67814;CCE12497;AGS02972;AEJ77495;AHC17064;ADI51910;AGJ64577;AGS…	NA								53	0	0	Chlamydiae
Gene_ID_30138	AFX91072;AFX89736;CAX29202;ADZ51382;BAM96618;AFI07340;AGT73967;AFV45103;ACJ07861;CAJ99732;AEN18386;AFH97820;ADU84662;AFI06031;ADI34784;ADO06889;ADO05401;AGL67296;ADO02300;AFV41916;ADU81550;ADU83120;BAJ59797;AGL67834;BAJ55307;ACX97830;ADN79835;BAJ58208;AHA88349;AEN16872;BAJ56731;AEE70366;ACX99243;AFI04164;AFI00909;ABF84751;ACD48111;BAM98116;ADZ49780;AHA89922;AFI02442;ADO03914;AGR62068;CBI66457;AFF…	NA								53	0	0	Proteobacteria
Gene_ID_36608	AEN15249;ABF84687;AGL70041;CBI66394;AEN18328;ADO05459;AFI05264;ADO06875;CAX29264;AFX91015;AFH97768;ADI34725;AGR62021;CAJ99547;ACD48171;BAJ55320;BAJ56787;AGL67236;ADU83061;ADZ49719;AHA88286;AFV43451;BAJ59735;ADO02239;AGL67773;ACX97888;BAM96560;AFI07397;ADO03855;AFV41858;AFI02383;AFV45044;AEE70379;ADU81493;AFI04542;AGL71337;ADU84604;AFF20218;AEN16814;ACX99300;AHA89859;BAJ58196;BAM98129;AGT73901;ADN…	NA								53	0	0	Proteobacteria
Gene_ID_44595	ACJ08189;AFH98144;AHA90290;CAX29555;BAJ60108;ADU83452;AGT74325;AFV41604;AHA88716;CAJ99300;AFJ81970;BAJ57915;ACI27767;AFI06630;BAM96940;ADO04234;ADI35135;AFI07685;AFV44791;AFV43198;ADN80184;ADU81891;ACX99569;ADZ51741;ACX98170;AGL67480;BAJ56413;CBI65989;AGR63019;ADO05741;BAJ55610;ADU41342;AEE70689;ADO02625;AFI04669;AFI02790;ADU85014;BAM98397;ABF85076;AGL66933;ADZ50133;AFX91396;AGL71044;AFF19839;AEN…	NA								53	0	0	Proteobacteria
Gene_ID_44701	BAJ54755;ABF84214;ACJ07308;ACI26905;AFH98855;AEN16359;AFI05653;ADU82602;AFX90238;ADU81005;AHA87849;AGL68358;BAJ57243;AEN14801;AFX90566;AGL66064;AGR63301;AFV42964;AGL71923;AEN17861;ADZ50833;ADZ49234;ADU40533;CAJ99171;BAM96065;AFV41370;BAJ59243;AFF19731;AHA89421;BAJ57740;CAX28700;AGL70482;AGT73412;AEE69808;ADO04897;AFI05002;AFH97309;ADN79289;AFI00382;AFV44559;ADU84175;ADO06401;CBI66973;AFI01944;AFJ…	NA								53	0	0	Proteobacteria
Gene_ID_53933	CBI66128;AEN18652;AFV45372;ADO02569;AFI02699;ABF85023;CAJ99824;ACJ08123;ADZ51668;ADU84956;ADO07202;BAM98349;AFX91330;AFI04317;AFH98084;BAJ55555;AFJ81900;AHA89623;AFV43780;AHA88052;AFF19890;ADU83391;AGL66992;AEN17150;AGL71096;ADO04176;AGL67535;ACI27676;AFI01208;AEN15572;ADO05688;AFX89958;ADN80113;AEE70634;BAJ56463;AFI06343;ACX99523;AGT74266;BAJ57968;AGR63058;ADZ50060;AGL70266;ADI35060;AFI07637;ADU…	PF02686	Glu-tRNAGln amidotransferase C subunit	GO:0006450	regulation of translational fidelity					53	0	0	Proteobacteria
Gene_ID_55253	AHA90055;AGL69898;AFI00778;ACI27547;AFX91201;AEN18512;CAJ99958;ABF84886;ADO07070;AGT74121;ADO05264;AFV45232;AGR62179;AFI05356;AFH97947;AFH99541;AFV42045;BAJ56594;CAX29060;AEN17014;AFF20030;CBI66600;AFX89586;BAM97939;AIN76023;AGL71534;BAJ55124;ADZ51519;AFI07208;ACJ07992;AFI02570;AEE70178;ADU40882;AFI04705;BAM96755;ADU84801;ADO04042;ADU83252;ADU81679;ADN79975;AFV43639;ADZ49918;AGL67989;AHA88482;ADI…	NA								53	0	0	Proteobacteria
Gene_ID_57480	ADN79421;AFX89535;AGL68230;AFH99014;ADO03518;BAJ54881;ADO06528;AGT73549;ADU81158;AFI02067;AGR62374;ADO01896;CBI66842;ABF84346;BAJ59404;AHA89546;BAJ57868;AHA87974;AEN14922;ADI34386;AEN16485;ADU84305;AFV43094;AGL66124;ACJ07434;AFV44688;CAJ99357;AGL71766;ACD47740;AFX90691;AFJ81282;BAJ57116;AFV41501;AFI06985;AFI05486;ADU40652;ACI27023;ADU82727;AFH97435;CAX28827;BAM97709;ACX97489;AGL69544;ADZ49366;ADO…	PF13237	4Fe-4S dicluster domain					GO:0051536	iron-sulfur cluster binding	53	0	0	Proteobacteria
Gene_ID_57570	AFH99131;AEN16593;AFV42266;ADU84417;ADU82841;AHA90172;AGT73680;CAX28939;AFV45452;ADN79540;ADO05143;ADU40766;BAJ59520;AFI06613;AGL68109;AGR62274;ACD47861;BAJ58496;AGL69659;CBI66729;ADU81273;ADZ51086;BAJ57000;BAJ54995;AEN18104;ADO06640;BAM97825;AFF20492;AFI00668;AEN15032;ACI27140;ACX97593;AEE70058;ADO02012;AFI03976;AFX90799;ADZ49485;AFH97548;AGL71652;CAJ99923;AFI07095;AFJ81379;AFI02177;ADI34502;BAM…	PF03775	Septum formation inhibitor MinC, C-terminal domain	GO:0000902	cell morphogenesis					53	0	0	Proteobacteria
Gene_ID_60047	CBJ14742;AGT68845;AGS03903;AGR93640;AGS02020;AGR94563;CAP06873;AGR95483;AEJ77264;CCP67595;AAC67819;AGR97369;CCP61366;CCP51512;AGT65138;CCP47609;ADH18837;CCP49407;AGR98283;AGS00152;AGR96442;AGT69774;CCP65818;ADH20687;AGT67922;AGT66064;CAP03919;AGJ64582;ADH96860;CCP58684;CCP60473;AGT70692;AGT72534;ADH19764;CCP59578;AGT64208;AEP35057;ADH17917;AGT66993;AGS01097;CCP64927;ADH16992;AGJ65523;CCE12502;CCE…	NA								53	0	0	Chlamydiae
Gene_ID_69535	AHA88799;ADO03028;ADZ52106;ADU83823;AGL69201;AFI03196;AFI05194;CAX30123;ADU82298;ADU85327;AHA90373;AFH98524;BAJ58918;CAJ99022;BAM98725;AFI00080;ADO06093;AFX91770;AEN17553;AFI08062;AFV45857;BAM97270;BAJ55942;ADO07622;AGL70699;AGL66589;ACX98490;ADZ50501;AGL68693;AFJ82281;ACJ08574;AEN19125;ADN80550;AEE71032;AEN15996;AFI03623;ADI35585;ACI28115;ABF85442;BAJ60438;ACX99889;AFV42670;CBI65644;AGR62734;ADU…	PF01809	Haemolytic domain							53	0	0	Proteobacteria
Gene_ID_72526	ADH97089;CCP51737;ADH17220;CCE13615;AGS01326;AGT64421;CCP49634;AGT68136;AGT65351;AAC68048;CCP66045;ADH19067;ADI51121;AEP35303;AGR97597;AGS04134;AGS03206;AGS00381;AGT67205;ADH20915;AGT69985;ADI52133;CCP58911;AGT72747;AAX50717;AGJ64811;AGR93870;CCP62485;CCP65153;AGS02249;AGR94793;ADH19992;ADH18144;CCP47837;AHC17293;CAP07097;CCP67820;CCP61591;CCP60702;CCP59805;AGR95714;AGT70905;CCP64264;CBJ14966;AGT…	NA								53	0	0	Chlamydiae
Gene_ID_77096	AFI01289;AGL70353;AHA90327;ADN80225;BAM96976;ADU83488;CAJ99266;AFV43913;AHA88753;AFX90141;ADO05778;AGL71006;ACX98205;AFI04987;AEN18797;BAJ55647;ACD48544;AGL67446;AFV42319;CBI65954;ADU85051;AGT74400;ACX99604;ADZ50169;AGR62990;BAJ60144;BAJ56378;AFI07720;AFX91431;CAX29594;ADO07288;ADZ51778;AEE70723;AFF19804;AFI06583;BAM98432;ADU81927;ABF85113;AGL66896;AFJ82001;AFI02828;ADI35169;ADO02661;ADU41376;AEN…	PF01856	Helicobacter outer membrane protein							53	0	0	Proteobacteria
Gene_ID_80050	BAJ59960;ADO07099;BAM96785;ABF84918;AFX91231;AEN15473;CAJ99985;BAM97909;AEN17048;AGT74152;ACD47944;AFV42079;ADU40848;AFI05392;AGL69867;AFV45266;AFV43673;BAJ56562;AFI02599;AEN18550;AFF19998;ADU81712;ACX99084;ADO02468;ACX97672;AGR62205;AIN76026;ADZ51551;AFH99576;AHA90086;AFH97983;ADZ49950;AEE70145;ACI27577;AFI04276;AFI00747;ADU84828;BAJ55093;AGL71566;AGL68022;AFI07177;CAX29023;AFX89555;BAJ58416;ADN…	NA								53	0	0	Proteobacteria
Gene_ID_82382	AGR97367;CCP65816;CCE13389;AGT68843;CAP03917;AAC67817;AEP35055;CCP51510;AGS02018;AHC17067;AGS03901;CCP66705;AGR95481;CCP47607;AGS02975;ADI51913;AGT69772;AGS00150;CBJ14740;CAP06871;CCP59576;ADI50901;AGT67920;CCP60471;AGT72532;CCE12500;CCP61364;ADH17915;ADH18835;ADH96858;AGR93638;AGR94561;ADH19762;CCP67593;AGR99199;AGT66991;CCP49405;AGT65136;ADH20685;AGT70690;AGT66062;CCP58682;CCP64036;AEJ77433;CCP…	NA								53	0	0	Chlamydiae
Gene_ID_91882	ADO07370;AEN17316;AGL66812;CBI65861;ADZ50256;ADU82013;AFV43997;AFJ82084;AFH99843;AFI01372;AFV45590;AGT74492;BAJ60223;AFX91510;ADI35256;ADO04356;ADO02749;ADU41457;AEE70803;AFV42403;ACI27879;AGL68916;AEN18880;ACX98277;AFI04772;ADO05856;ADU83576;AEN15751;BAJ56302;ACJ08304;AFX90178;AFI05575;ADZ51864;BAJ55722;ABF85193;BAM98511;AFH98288;AGL70920;AHA87532;ACD48631;BAJ58702;ACX99676;ADU85137;AFI02909;AFF…	PF00194	Eukaryotic-type carbonic anhydrase							53	0	0	Proteobacteria
Gene_ID_92960	BAM95947;AFV44173;ABF85373;AHA89017;AFH98456;AFI03087;CAJ99047;ACJ08507;CBI67087;AGT74868;AEN15925;ACD48805;BAM97468;AFI05854;ADU40418;AFX90351;AGL72043;AGL68485;AFI07977;BAJ57624;AFF20930;ADZ52041;BAJ56138;ADU82188;AGR62567;AEN19053;BAJ59115;AHA87446;BAJ54637;AFV45766;AFI01550;ADN80484;AEE69652;ADU83755;AFI03489;AFJ81054;ADU85497;ACX97266;AGL66380;ADZ50434;ACI28055;AFX91680;ADI35426;ADO04530;CAX…	NA								53	0	0	Proteobacteria
Gene_ID_98847	BAM97823;ADO05141;AFI03974;ACD47859;BAJ54993;AFV45454;AGL66305;AFH97546;AFV43862;ACJ07546;AGR62276;ADZ51084;ACX99005;AGT73677;AFX89617;ACI27138;ADO03632;ABF84459;BAM96307;AFH99129;BAJ59518;BAJ57002;CAJ99925;AHA88600;BAJ58498;ADU81271;CAX28937;AFJ81377;AFF20494;AGL68111;AEE70056;CBI66731;AFI02175;AFI06611;AFX90797;AEN16591;AEN18102;AHA90174;AFI00666;ADI34500;AFV42268;ADU82839;AGL69657;AFI07093;ACX…	PF01856	Helicobacter outer membrane protein							53	0	0	Proteobacteria
Gene_ID_99490	BAM95927;CAX28577;ADU80881;AFX89187;BAM97447;ADO01635;AGT73275;AHA88976;CBI67161;ADU84050;ABF84088;AGL68510;BAJ56116;AFI05064;BAJ59093;AGL66406;AGR62586;BAJ54616;AHA87405;ADU82485;ADZ50697;ADZ49100;AFH97189;AFX90440;ACX98657;ACX97242;AFI06743;ADI34131;AFH98736;AEN16214;AFV42835;ADO06284;AEE69627;AFV41241;AFI03349;ADO04778;ADN79157;AFF19608;AGL72065;AEN17735;CAK00389;AFI01827;ACI26796;ADU40391;ADO…	PF01569	PAP2 superfamily			GO:0016020	membrane	GO:0003824	catalytic activity	53	0	0	Proteobacteria
Gene_ID_112360	AGL70937;AHA87544;ADO07354;AFI02895;ACD48616;AFV43981;CAJ99239;ADO04339;AFI01357;ADN80294;ACJ08291;CBI65881;ACX98265;AFI06685;AFF20736;AGL69469;ACI27867;AFI07789;AFH99828;AFV45574;AFX90166;ADZ51847;AGR62931;BAJ60211;BAM98499;ADU83562;BAJ58690;AEN15737;ABF85179;AFJ82070;ADU85118;AEE70790;AEN18867;AFI04782;AGL68931;ADZ50239;ADO05843;CAX29770;AEN17302;AFX91496;BAJ55710;ADO02731;AFH98273;ADU41444;AGT…	NA								53	0	0	Proteobacteria
Gene_ID_5365	ACD47908;ADU82892;AFI02223;BAM97874;ACX99054;AFF20441;AFI06201;AFJ81425;AFI07144;CAJ99865;AGS15368;ADO03685;ADU81321;AFI04733;AFH99182;AFH97598;AFI00717;BAJ55044;AFX90883;AHA88547;AGT73732;CBI66673;ADO02064;ADN79589;BAJ59568;ACJ07630;BAJ56952;ADZ51135;AEN15081;AFV43278;AHA90120;ADU40816;AEE70109;AFV41684;ABF84510;AFX89670;ADO06691;BAM96359;ADU84463;AEN18157;AGL69711;ACX97641;BAJ58447;ADZ49534;AEN…	NA								52	0	0	Proteobacteria
Gene_ID_10547	ADO05317;ABF84838;ADU83204;AGL71479;CAX29113;AFF20078;AFI06113;BAM96706;ACI27496;CAJ99683;BAJ58335;AHA88435;AFJ81533;AFI04350;ACX99164;AFX91150;AHA90008;ACD48027;BAM97987;ACX97749;ADZ49869;BAJ56643;ADI34869;ADU81631;ADU40932;AGR62135;AGL67398;ACJ07945;AFI00829;AEN18465;AFI07258;AEE70228;BAJ59880;AFX89775;ADN79925;ADO03993;AGL70224;AGL67936;ADO07019;ADZ51470;AFV45183;AFH97900;CBI66550;AEN16960;ADO…	PF03548	Outer membrane lipoprotein carrier protein LolA							52	0	0	Proteobacteria
Gene_ID_15117	AFS58598;ADN72473;ACB16680;ACT70299;BAI53868;AFS75806;ADD55099;ABG68455;ADR25768;AEQ11169;ABE05878;CAQ97232;AFS84893;AEE55055;ACT30300;CAU96242;ADX52061;BAE76139;AFG39262;CAQ30832;CAS07852;ABV20643;ACX40873;ADT73971;BAL37587;ADN45042;AER83041;AER87960;AEZ39072;BAI29208;AGW07824;CBI99918;ACD07462;CBG33227;CAP74899;ADE92170;CAR16461;ACR65434;ACA78890;ACT38002;AFJ27446;ACB01490;BAI34378;AAZ87113;AGY…	PF02583	Metal-sensitive transcriptional repressor							52	0	0	Proteobacteria
Gene_ID_23751	AFX91745;AFH98498;ADZ50480;AGL69227;AFV42643;ABF85416;AFI03658;AFI08036;ADN80528;CAJ98964;AHA87613;ACX99863;AFX90296;AFI05174;ADO07593;BAJ57389;BAJ58892;AEN19099;ACI28093;ADU83797;AGL66615;AGT74683;AEN15968;ADO02999;BAM98700;AFI01622;AFI00053;ADU82230;AHA89185;CBI65678;AFI03218;AEE71006;ACJ08544;ADI35470;ADU85302;ADU40190;ADO04573;ADZ52086;AGL68719;ACD48845;AGR62751;BAJ55918;AFV44238;AGL70726;AFV…	PF01479	S4 domain					GO:0003723	RNA binding	52	0	0	Proteobacteria
Gene_ID_36265	ACY00034;AGL69013;AGR62615;AFI03288;CAX30278;BAJ56086;AFI05756;ADO07807;AGL68541;CAK00385;BAJ59063;ADU83998;ADZ52259;AFI03370;ACI28254;AFI08203;AHA90515;ADI35637;AFV42799;AFV44395;ADN80712;AFX89183;AFI01795;AFH98706;ACX98628;AEN19273;AGL66438;AFF21148;ACD49024;ACJ08712;ADU40362;AEE71203;ADU85559;ADO04746;BAM98909;AFX91927;BAJ57564;ADZ50654;AGT74938;AGL72102;ADU82448;BAM97418;ABF85591;AEN17698;AFV…	PF01312	FlhB HrpN YscU SpaS Family	GO:0009306	protein secretion	GO:0016020	membrane			52	0	0	Proteobacteria
Gene_ID_67735	CAX29083;ABF84862;AFI04061;ADU84773;AFI05332;AHA90032;ADI34895;AFX91174;ACI27521;ADO04017;ADN79950;ADZ51494;AHA88459;BAJ59906;ADO07043;AGL67964;BAJ58359;AFF20053;BAJ56618;AFH99518;AFV43614;AFV45208;AGL65860;ADU40907;AGL71504;AEN15415;ADO05290;AEN18489;AFI02547;AGR62156;ACJ07968;CBI66575;AEN16986;ADZ49893;AGL69922;AFH97924;AFX89839;CAJ99612;BAM97963;ACD48003;ACX97726;AFV42021;BAM96731;ACX99140;AFI…	PF03602	Conserved hypothetical protein 95	GO:0031167	rRNA methylation			GO:0008168	methyltransferase activity	52	0	0	Proteobacteria
Gene_ID_79358	ADO05375;ADU40985;AEN18408;CAX29174;AFX91095;ABF84777;AFI05259;AFV43533;AFX89878;CAJ99563;AEN15334;AFH97845;ADU84693;AFI04537;CBI66488;ADI34812;AGL70158;AGL67338;AFV41940;ADU81575;ADN79857;BAM98050;BAJ56708;AGS15500;BAJ58273;AEN16900;AFI02468;AFH99440;ACJ07886;ADO02325;BAM96640;AEE70291;ADO06964;AGS15718;ACI27436;ACX97808;AFI00885;ACX99218;ADZ49801;AFI07312;BAJ55234;AGR62090;AHA88375;AFV45127;ACD…	PF01856	Helicobacter outer membrane protein							52	0	0	Proteobacteria
Gene_ID_82748	AFX89671;CAX28992;AFF20440;AFI02224;AFI00718;AFV41685;AFI06200;ADU82893;AEN15082;ABF84511;ADU84464;ACD47909;BAJ55045;ADN79590;ADO06692;BAM96360;ADI34551;BAM97875;ACI27190;ACJ07631;ADZ51136;ADZ49535;ACX97642;AIP91754;AFJ81426;BAJ59569;AHA90119;AFX90884;AFI07145;AEN16645;ADU40817;AEE70110;AFH99183;BAJ58446;AEN18158;ADO03686;BAJ56951;CAJ99864;AFH97599;ADU81322;AGS15369;ACX99055;CBI66672;AGL69712;ADO…	NA								52	0	0	Proteobacteria
Gene_ID_99190	CCP58649;AGR98247;AGR96406;CCP51477;AGR94527;CAP03883;CCP47574;CCE12466;AAF39314;AGR95447;CCP49372;AGT68809;AGT66957;ADH96824;AEP35019;ADH16956;AGT66028;AGT67886;AGT69738;AGS01061;CCP65783;CCP60438;CCP66672;AGT70656;CAP06837;ADH18801;ADI51880;AAC67784;CCP61331;AGR99165;AGS02941;AGS00116;AGS03867;ADH19728;AGR97333;AGT72498;AAX50452;CCP64003;ADI50868;CCE13355;ADH20651;CBJ14706;ADH17881;CCP59543;AGR…	NA								52	0	0	Chlamydiae
Gene_ID_103476	AGL70005;ADU83026;CBI66359;AEN18295;AFX89433;AFV43418;AFI04354;AGR61993;AFI07431;AFI05280;AFX90983;ADO05493;BAJ55353;CAK00132;AFI01001;BAJ58160;ADI34691;ACX97920;AGL67740;AFV45011;ADU84573;ACD48204;AHA88255;ADN79742;AFJ81727;BAJ59702;AHA89828;ABF84651;ADO02203;AFH99320;ACJ07764;AFI02354;AEE70415;CAX29299;AFH97735;AGT73863;ADO03824;AGL71304;ADU81460;ADZ49685;ADO06843;ADZ51287;BAM96528;BAM98161;AGL…	NA								52	0	0	Proteobacteria
Gene_ID_106633	ADH16881;CCE13280;AGS03794;AGR93532;AGT65037;AGR94454;AHC16961;CAP03810;AGR97260;CCP49290;AGT65963;AGS00048;CAP06764;CCP47492;ADH20574;CCE12391;AGT64111;AGT70591;CCP66600;CCP64820;AGR96333;AGS01910;CCP65710;AGT69673;ADH96748;CCP59465;AEJ77511;CCP61258;AGR98178;AGR95377;AGT67821;AGT72433;ADH19652;AAX50368;ADH17805;CBJ14631;AAC67706;CCP67488;CCP51405;CCP60361;AGS00988;CCP58571;ADH18724;CCP62149;AGS…	NA								52	0	0	Chlamydiae
Gene_ID_109925	CAU96017;BAI29014;AER82752;CAS07687;AGC85561;CAP74707;AEZ38766;ABE05660;AAN78661;ACI35023;AFS76040;ADD54794;ACT30482;BAB96713;ADT73683;ABV04539;BAI23498;ACR64385;ADE89535;CAQ87740;AFJ27188;ACT70032;BAI53689;ADN44764;ACB01315;BAL37446;AGY83174;CAR01511;ABV18523;AGW07603;CAQ97023;ACT37828;ADN74016;CBI99633;AFS84674;CAR16280;BAB33563;ADX52353;AEE54802;ACB16235;ACA79137;BAG75660;CBG32969;ACX41081;BAI…	NA								52	0	0	Proteobacteria
Gene_ID_115100	AFV44830;ACD48474;AGR63050;AHA90257;ADU84976;AEN18719;AFI06439;ADO02590;AGL67518;CAJ99419;AFV41643;ABF85041;BAJ55574;AFI04763;BAJ56450;CAX29522;AFF19871;BAM96905;ADI35099;AEN15600;ADU81856;BAJ57952;ADO04201;AEN17165;BAJ60071;ADU41308;BAM98363;AGL66975;AFV43237;AFH98110;AFH99691;AEE70653;ADU83417;AFI07651;ADZ50096;ACX99536;ACX98136;AHA88683;ADZ51704;AFX91362;AFI02755;AGL71081;AGL70282;CBI66027;ADO…	PF03061	Thioesterase superfamily							52	0	0	Proteobacteria
Gene_ID_120092	AGT64318;CCP66821;ADH20803;AEJ77296;AGT68032;CCP65041;AGR96558;AGR94678;CCP49520;AGR98398;CCE13504;CCP64152;AAC67933;CBJ14855;AGS02134;CCP59692;AGR97483;CCP60588;AGS00267;AGT68955;AGS01211;CAP06986;ADI51014;AGR93755;AGT72644;AGT70802;ADI52026;AGS03091;CCP47722;AGT69883;AGT65248;ADH96973;ADH19877;CCP67708;AAX50601;AGT66174;CCP61479;AEP35182;CAP04032;AGR99318;ADH18952;ADH18030;AGS04019;ADH17108;CCE…	NA								52	0	0	Chlamydiae
Gene_ID_127757	AGT67498;CCE13917;CAP03556;AGS01645;ADH17541;CCP61895;AAF38997;AGS03526;CCP62790;AGR96993;AGT68420;AGS02604;ADH18464;AGJ65141;AGR96070;AGT64713;CCP59216;AGS04454;CCP67237;CCP65458;CCP61005;ADH19389;AAX51022;AGT70273;AEP35635;CCP66349;ADH21233;AGT69351;AGR99786;AHC17606;AGT73039;ADH20310;AGR95114;AGS00722;CCP48141;AGR98833;CBJ15268;AGT66569;AGT71197;CCP52042;CCP60110;CCP49938;CCP68125;AGR97914;AGT…	PF07432	Histone H1-like protein Hc1					GO:0003677	DNA binding	52	0	0	Chlamydiae
Gene_ID_137902	ADU40825;AEN16655;BAJ59580;CAJ99856;AHA89674;ADO04127;ADU81331;AFJ81435;ADO05639;AFH97608;BAJ58015;AHA88103;AGR62222;AGL65941;AEN15091;CAX29001;ACX98063;BAM96838;ACI27199;AGL67585;AFX91281;ACD47920;ADU83340;AFI02652;AFI06194;BAJ56941;ABF84971;ADO02523;AFI07589;ADZ51612;AFI01158;AFF19943;AEN18167;AEE70122;ADO07152;BAM97886;ACX99474;AFH99191;AGL69721;ADU84878;CBI66661;ADI35007;AFV41694;ACJ07641;BAJ…	PF01856	Helicobacter outer membrane protein							52	0	0	Proteobacteria
Gene_ID_779	AFH98562;ACI28150;AFV45891;ACJ08608;AFI08096;AEN17590;BAJ60471;AGT74754;CBI65605;ADU40250;BAJ57447;ADI35550;AEN19162;AEN16031;ADO07662;ACD48910;ADO04634;AFV44301;ADU85364;BAJ55976;ACX99923;AGL68659;ADN80587;AFI01682;AFI00117;AGR62703;ADZ52142;AFX91807;ADU83860;ADZ50539;AEE71069;AFF21039;AGS15383;CAK00438;AHA88833;ACX98522;AFI03161;BAM98759;ADO06129;BAM97303;AFX89133;CAX30158;AFV42704;AHA90406;AGS…	PF02609	Exonuclease VII small subunit	GO:0006308	DNA catabolic process	GO:0009318	exodeoxyribonuclease VII complex	GO:0008855	exodeoxyribonuclease VII activity	51	0	0	Proteobacteria
Gene_ID_4042	AFI01245;AFV41615;AHA90279;ADZ51730;AFI02779;CAX29544;AFI04842;AEN17188;AHA88705;AFI05555;ADO04223;BAJ60097;ACX98159;BAJ55599;ADO05729;AFX91385;AGL71055;ADU83441;AFH98133;AGT74314;ADU85003;ADU41330;AFF19850;ADO07240;BAJ57926;AFX90120;ADO02614;BAM96929;AFI07674;ACI27756;ADU81880;AEE70678;ACD48498;ACX99558;CAJ99283;AFV43209;BAM98386;ADZ50122;CBI66002;AGL66945;ADN80172;AEN18741;BAJ56424;AGL70306;ACJ…	PF00149	Calcineurin-like phosphoesterase					GO:0016787	hydrolase activity	51	0	0	Proteobacteria
Gene_ID_9595	ADO06364;ABF84180;CAX28666;ADU80972;AFI06829;AEN16325;AFI05704;ACI26874;AHA89389;CAK00196;BAJ57289;ADI34221;ADO01725;BAJ54723;ADU82566;ADO04861;AGR62523;BAJ57706;ACD47574;ADZ49199;ADN79255;AFH97271;CBI67009;BAJ59197;AGL68408;BAM96033;AHA87817;AEN14764;ADO03293;AFI00346;BAM97552;AEE69772;AFH98819;AFJ81122;ADU84140;AFI01911;AGL66301;ADZ50798;AFV44521;AGT73374;AEN17826;AGL71959;AGL70517;ACJ07275;ADU…	NA								51	0	0	Proteobacteria
Gene_ID_15337	CAX28751;AEN14851;AFV44612;ADO06452;AGR62438;ADO03413;AFI05082;AFF20678;AFJ81216;CAJ99225;CBI66921;ADU81081;BAM97636;AEN17913;ADO01819;AFX90617;BAJ57188;AFV43017;AEN16414;ADU82654;AGL70430;BAJ57793;ADN79343;BAJ54806;BAJ59295;ACX97418;ADZ50887;ADO04952;AFI00446;ADI34313;ADZ49288;AEE69861;ACD47665;ACX98829;AFX90181;AGL66200;BAM96119;AGT73466;AHA87902;ADU84228;AHA89474;ADU40582;ABF84264;AFV41423;AGL…	NA								51	0	0	Proteobacteria
Gene_ID_19473	ADO06564;AEN16521;ABF84382;CAX28861;BAM96230;ACI27058;AGT73587;ADU82762;ADZ51003;ADU84339;AFJ81312;AGL66086;BAJ59441;ADU40687;AFX90725;AGL68195;AFI00594;ADO01931;ADO03553;AHA89582;AHA88010;ACX97522;ADU81193;AFH99050;ADO05062;ADI34421;AFF20565;AEN18025;AFV43128;AFV41535;ADN79455;AEE69975;AFV44722;BAJ57078;CAJ99779;ACD47775;BAJ54918;ADZ49402;AFI02101;AGR62340;AFI07019;AGL71732;CBI66808;AGL69578;ACJ…	NA								51	0	0	Proteobacteria
Gene_ID_36862	AGT66841;AGR99040;AGT68692;AGT70540;AAC67649;AGR96275;CCP62093;CCP60304;ADH20515;CCP63875;AGR97202;CCE12334;CCP59409;AGT64062;ADI51746;CCP51349;CAP03753;AGR93473;AGT64985;AGS03736;CCP67432;AGR95322;CAP06707;AAX50309;AGT65911;ADH16823;CCP58515;AAF39192;AGS02811;ADH19596;AHC16904;ADH96692;AGR98122;AGS01854;AGJ64412;AGR94397;AGS00929;CCP61202;AGT67769;AGR99991;AGT72382;CCE13223;CCP66544;AGJ65352;AGT…	NA								51	0	0	Chlamydiae
Gene_ID_46377	AEN17192;BAJ56420;AEN18753;BAJ55603;AFH98137;AFI07678;AGT74318;BAM96933;AFH99718;ACI27760;AFV44798;AEN15625;AEE70682;ADZ50126;ADO05734;AFJ81963;AHA88709;AGR63026;AFI01249;ADO07245;AGL71051;ADU83445;ADU41334;AFI02783;ADZ51734;AFI05523;AFX90155;ABF85069;CBI65997;AFV43205;AGL66940;AHA90283;BAM98390;ADU85007;AFX91389;ADN80177;ACX99562;ACJ08182;ACD48502;ADI35127;AGL67487;BAJ60101;CAX29548;ACX98163;ADO…	PF08534	Redoxin					GO:0016491	oxidoreductase activity	51	0	0	Proteobacteria
Gene_ID_63130	AFH98387;AEN18986;AGL69365;ADO02858;AFX90342;AFV44104;AFI05131;ACI27989;AHA89254;AFI03693;AIN76125;BAJ58799;ADU41561;BAJ56206;ACX99771;ACX98376;ADI35357;AFI07895;AFV45697;AGT74605;ADZ51972;BAM98608;ADU82118;ADO05953;AEN15858;ADO07476;AHA87682;AGL68816;ADU83685;AFI03019;ACJ08409;AEE70908;BAM97151;AFX91610;CAJ99057;BAJ60321;BAJ55819;CAX29976;ADU85235;AFH99944;ADO04463;AGL70819;ABF85289;AEN17426;AGR…	PF04263	Thiamin pyrophosphokinase, catalytic domain	GO:0009229	thiamine diphosphate biosynthetic process			GO:0004788;GO:0005524	thiamine diphosphokinase activity;ATP binding	51	0	0	Proteobacteria
Gene_ID_69942	AFF20563;AFV43130;AFH99052;AFI00596;ACD47777;ADU82764;AFI04735;ADO05064;AFX89699;BAJ54920;AHA88012;AFJ81314;ADU84341;ADO01933;AGL69580;BAJ57076;AGL66084;ADO03555;AGL71730;CBI66806;AGT73589;BAJ59443;ADU81195;AGL68193;AEN18027;ADU40689;ADO06566;AHA89584;AFV44724;AFI07021;BAM97749;AEE69977;AFX90727;ACX97524;ACJ07470;BAJ57905;ADZ51005;AFV41537;ADN79457;AEN16523;AGR62338;AEN14959;CAX28863;ABF84384;ACI…	PF07690	Major Facilitator Superfamily	GO:0055085	transmembrane transport	GO:0016021	integral to membrane			51	0	0	Proteobacteria
Gene_ID_74247	AGR63022;AHA90287;ADZ51738;AFV43201;AGL66936;ACX98167;CAJ99255;ABF85073;AFI07682;AGT74322;ACD48506;ADO05738;BAM98394;AEN15628;ACJ08186;AEN17196;AFX90159;ADO07249;AFF19842;ACX99566;CAX29552;AFH98141;ADZ50130;AEN18757;ADU83449;ADO04231;CBI65993;AFX91393;AHA88713;AFI02787;ADU81888;AEE70686;BAJ55607;AFH99722;ADU85011;ADU41338;AFI01253;AFV41607;AFV44794;AGL70314;ADN80181;AGL71047;AGL67483;ADO02622;ADI…	NA								51	0	0	Proteobacteria
Gene_ID_92102	BAM96510;AGL69986;ACJ07746;AFX89415;ADO06819;AFF20274;ADU84551;AFV43398;AFV44991;ADU81443;ADI34674;ACD48224;BAJ55370;AFI01021;CAX29318;AEN15200;AFJ81741;ACI27305;AFI07451;ADN79723;AGL67183;BAJ58143;AGT73839;AGL71286;ACX99350;ACX97937;CBI66340;BAJ56838;BAJ59685;AGL67720;AHA89810;AEE70434;AHA88237;AEN18278;CAK00154;AGR61978;ADU41110;AFI02336;ADZ49667;ADO05511;ADZ51269;BAM98178;AFX90967;AFV41805;ADO…	PF04023	FeoA domain					GO:0046914	transition metal ion binding	51	0	0	Proteobacteria
Gene_ID_109003	CAX28737;ADO01805;AFV43003;ADU84214;AEN16400;AFI06898;ADU82640;AEE69847;ADN79329;ADI34299;ACI26940;AGT73452;AFH98892;AFV41409;AGL71888;AGL70444;BAJ57779;AFI00419;ADO04938;CBI66935;ADZ49274;AEN14837;ABF84250;AFH97346;AFJ81203;AFF20692;ADO06438;AFI01979;BAJ57202;AGL68319;ACX97404;AFX90603;AHA87888;ACX98816;BAM97622;BAM96105;AGR62452;BAJ59281;ADO03367;AGL66215;AFI03865;ADZ50873;ADU40568;ADU81043;ACD…	PF03350	Uncharacterized protein family, UPF0114							51	0	0	Proteobacteria
Gene_ID_109504	BAJ60537;AEN17655;AGL69059;AFI03098;ACD48979;CBI67246;AFI03501;ADU83956;ADZ52210;AFI05946;BAM97374;AGL66482;ADU85433;AEN19223;ADI35493;AGS15510;BAJ59018;AFF21101;AHA88897;AFV42607;ADO07727;BAJ56040;CAK00470;ACX99987;AFI01747;AFH98660;ADZ50606;BAM98862;AEN16122;ABF85548;ADO03136;ADO04699;AEE71153;CAX30236;AGL72149;AFV45795;AFI00188;ACX98585;AFV44202;AGR62653;BAJ57517;ADO06194;AFI08160;ADU40312;ACJ…	PF00929	Exonuclease							51	0	0	Proteobacteria
Gene_ID_110001	AFH98872;ADO01779;ABF84230;ADZ49251;AHA89438;AFH97326;AFI05635;AFI00399;BAJ57756;ADU84193;ADO06418;ACJ07324;ADN79306;BAJ59259;ADO04915;AEN16375;AFV41386;AFX90221;AFX90583;ADU82620;CBI66956;AGL68341;ADI34279;AFV42980;AFV44575;AGR62470;ACX98794;AEN17877;ACD47628;BAM97600;BAJ57227;AEE69824;AFI06878;AGS15358;ACI26920;AHA87866;AGL71907;AFI01960;CAJ99187;ACX97382;BAJ54771;ADO03344;ADZ50850;ADU81022;AFF…	NA								51	0	0	Proteobacteria
Gene_ID_152158	AGT68538;AGS04592;ADH17680;AGS02740;CCP64699;CCP65589;AAF39127;CCP48268;AGR99922;CCP62919;ADH21372;CCP52173;CCP68256;ADI52552;CCE13156;AGS00858;CAP03686;CCP59343;AEP35776;CCP67367;CCP62026;AGR96206;CAP06640;AAX51153;AGT66687;AAC68465;AGT69469;CCP66479;AGR94327;ADH20446;AGT64831;AGS01784;AGR98971;AGS03665;CCP61133;AGR95252;ADH97544;AGR98052;AGT71315;ADI51540;AGT73157;CBJ15396;AGT70391;AGJ64341;AGT…	PF02902	Ulp1 protease family, C-terminal catalytic domain	GO:0006508	proteolysis			GO:0008234	cysteine-type peptidase activity	51	0	0	Chlamydiae
Gene_ID_25313	CCP67099;CCP62651;CCP65319;AGT69215;ADH17391;AGR99605;AGJ65928;AGS02424;CCE13779;AGT70139;AGJ64987;CBJ15130;AHC17460;CCP59078;AGT67362;CAP04307;CCP51903;AGS01498;AGS04306;AAC68219;AGS00554;CAP07261;AAX50883;AGT64578;ADH18316;AGT66433;AGT65507;CCP66211;ADH20163;AGR94966;ADH97262;ADH21085;AGR97768;AGT71060;CCP64430;AGR95886;CCP48003;AGS03380;AGT68293;AGT72902;CCP60867;CCP59972;ADH19240;AGR98686;AGR…	NA								50	0	0	Chlamydiae
Gene_ID_28157	CCE12636;AGR99340;CCP66842;CCP65953;AGT67121;AGT68051;CCP65062;AGS03114;AGR95621;AGT64337;ADH18052;AGR96581;AGR97505;AGT72663;CCP59713;AGT69902;CCP61500;CCP64173;CCP51646;ADH18974;CCP67729;CCP58819;AGT70821;ADI52046;AGS04042;AGS00290;AGT68974;CCE13525;CCP60611;CCP49541;ADH19899;AHC17203;CCP47743;AGT65267;AEP35205;AGR93778;AGS01234;AAC67954;AAX50623;ADH20825;AEJ77606;AGR98421;ADH17130;AGS02156;AGT…	NA								50	0	0	Chlamydiae
Gene_ID_46911	ACX98795;ADU82621;ACJ07325;ABF84231;ACD47629;AEN16376;ADU81023;AEN14818;CAJ99188;CBI66955;AFX90584;AGR62469;ACX97383;AFX90220;ADI34280;ADU40550;ADO01780;ACI26921;AHA89439;AHA87867;BAJ59260;AFV41387;AGL66236;BAJ57226;BAJ54772;AFF19748;AEN17878;ADZ50851;ADZ49252;AGL70463;AEE69825;ADN79307;ADO03345;ADU84194;BAJ57757;AGL71906;AFV42981;AFV44576;AFH97327;AGL68340;ADO04916;CAX28717;ADO06419;AFH98873;BAM…	NA								50	0	0	Proteobacteria
Gene_ID_57589	AGT66897;AGS02873;CCP63935;CCP51409;AGT65041;AGS00992;AEP34936;CCP66604;AAF39253;AGT67825;CCP58575;CCP62153;CCP59469;AGT70595;AHC16965;ADH96752;CCP49294;AGR96337;CCE13284;AGS03798;CCP60365;CCE12395;AGT69677;AAC67710;ADH17809;CCP64824;ADH20578;AGR97264;AEJ77601;AGT72437;ADH19656;CCP65714;ADI51806;CAP03814;AGJ64474;AGT65967;AGS01914;CBJ14635;ADH18728;AAX50372;CCP67492;CCP47496;AGT68748;AGT64115;AGR…	PF04156	IncA protein							50	0	0	Chlamydiae
Gene_ID_58461	ACD06510;ACB01281;AGC85527;BAI28980;ABE05619;ACT69998;ADD54760;ADN73977;ACT37794;AHA62979;ADR25533;AEE54766;AFS58852;AEZ38733;ACT30516;ABB60366;CAR01469;BAI53650;ACI39110;ACA79171;ABF02379;BAB96668;ACX41115;BAG75626;AEG34915;ADA72447;CAS07653;ADT73650;BAI34104;AAZ86904;ABV17095;AFJ27153;ABV04506;ABG68142;CAP74669;CAQ30617;ADE90158;BAB33528;AFS84640;BAL37412;ACR62264;AEQ10957;BAI23465;AAP15644;AFS…	PF03884	Domain of unknown function (DUF329)					GO:0008270	zinc ion binding	50	0	0	Proteobacteria
Gene_ID_60319	ACD47865;ADO03638;ADZ51090;ADU40770;BAJ58492;CAX28943;AHA90168;ADZ49489;CAJ99919;AFH97552;AFV43856;ACX99011;AFV42262;BAJ56996;AFX89623;ADI34506;AHA88594;AFI07099;ACI27144;AGL69663;BAJ54999;AEN16597;AFJ81383;ACJ07552;ABF84465;ADN79544;AFX90803;BAJ59524;AFI00672;AGR62270;ADO02016;AEE70062;AGL68105;ADO06644;AGL71648;ADU82845;AEN15036;CBI66724;ADU84421;ADU81277;AEN18108;ACX97597;BAM96313;AGT73684;AFV…	PF04296	Protein of unknown function (DUF448)							50	0	0	Proteobacteria
Gene_ID_98375	AGL71165;AFH99602;AGT74188;AFF19963;AEN15506;ADZ51590;ADN80042;ADU84860;ACJ08050;AHA88125;AEN18582;AFV45300;AFH98011;ADO04110;ACX99459;AGL67064;ADO02503;ADZ49989;AFV43707;AFV42113;BAM98283;AGL69835;BAJ58032;ACX98047;BAM96816;AHA89696;ADU41229;AFJ81840;AGR63114;AEE70554;ADO05620;AEN17085;CBI66208;BAJ55481;ADU83317;ABF84949;ADI34987;CAX29412;AGL67604;AFI01141;ACI27610;AFI07569;BAJ59987;BAJ56533;AFI…	NA								50	0	0	Proteobacteria
Gene_ID_101867	ABR53424;AGW34853;AEP93083;AHA79991;AEV79489;AGO30891;BAI87715;BAM56104;AAN00886;ADC38673;ADL66563;AEZ38446;BAF79393;ABQ50326;CBX35707;AGU62655;AEP88980;AGI31176;ABA44534;AFS46627;AGP29456;CAB16052;CBI50511;BAF68696;BAB58688;AFQ59870;ABD31834;CAI82088;AGU56121;AGG63431;CCG17136;CCC89065;ACY12421;AFV73077;AGW37319;AEB89618;BAL62680;BAB43617;ABS22226;ABD21103;BAB96311;AGE65625;ADP34529;AAW37314;ADI…	PF00005	ABC transporter					GO:0005524;GO:0016887	ATP binding;ATPase activity	50	0	0	Firmicutes
Gene_ID_62515	AFH99662;ADO04169;ABF85016;ADZ51661;ADO05682;AHA88059;AFJ81895;CAX29479;AFH98077;AFI02692;AGR63064;AFX89951;AEN18645;BAM98342;ADO07195;BAM96883;CBI66135;AGT74258;CAJ99817;ACJ08116;AEN17143;AGL67541;AFX91323;ADU41288;AGL71103;AGL70259;ADO02562;AEE70627;ACI27669;AGL66999;AFI06336;ADI35053;ADU81812;ADZ50053;ADU84950;AFI07630;ADN80106;BAJ55548;BAJ60051;ADU83384;AEN15565;AFI01201;AHA89630;BAJ56470;AFF…	PF11582	Protein of unknown function (DUF3240)							49	0	0	Proteobacteria
Gene_ID_70555	AFV43427;AEN15226;ABF84662;AFF20245;AFV45020;ADU84581;AGL71313;CAX29288;AFH99329;AHA88264;BAJ55344;ACX97911;AFJ81718;AEN16791;ADO06851;ADU83036;AHA89837;ADZ51297;ACI27334;ACD48195;CBI66369;BAM96536;ADO03833;ADU41084;AEN18304;AFH97744;AFX90992;ADI34700;AFI00992;AEE70404;ADO02214;ACX99324;ADZ49695;BAJ58170;BAJ59711;AGL70017;AFI02361;AGL67211;ADU81470;BAJ56812;AFV41834;AFI07420;BAM98154;ACJ07776;AGT…	NA								49	0	0	Proteobacteria
Gene_ID_85012	ADO06481;AFV41452;ADZ49318;ADU81109;BAM97662;AEN17942;AFV43046;AFI06937;AGL68279;BAJ57163;ADU82681;BAJ54834;AFH97386;AGL71813;ADZ50917;AHA89501;CAX28778;AFF20648;AFV44641;ACD47692;ADU84256;ABF84299;AGR62416;BAJ57820;ACI26976;AFJ81239;ADO03471;ADO04978;ACJ07388;ADU40606;CBI66893;BAM96146;AEE69888;AFI00509;ADN79372;AGL66173;ACX97442;AHA87929;AFH98963;AFI02020;ADI34341;BAJ59322;AFX89361;ADO01850;ACX…	NA								49	0	0	Proteobacteria
Gene_ID_93699	BAJ60160;ADI35188;AHA88769;ADN80242;ACJ08241;AFF19786;ACX99619;AGT74421;AFJ82019;AFH99776;ADU81945;BAJ56363;AFV43930;CBI65935;AGL70988;ABF85128;BAJ58641;AFI02846;ADO02679;ADU83508;AGL69519;BAM98448;AHA90343;AEN18813;AFX90047;AFV42336;BAM96993;ADU41392;AGR63441;AEE70738;AFV45522;AFI01306;AGL66879;ADO05795;AGL67429;ADO07304;ADU85068;AEN17252;AFI07740;BAJ55662;ADZ50186;CAX29639;AEN15684;ACI27820;AFX…	NA								49	0	0	Proteobacteria
Gene_ID_103251	ADH18771;AGT69716;CCP64868;AGR97308;CCE13326;CCP61307;CCP67536;AGR94503;AGT66006;AEP34983;AGR96381;ADH20622;CCE12437;AGT64151;CCP58618;CAP06810;CCP62199;AGS01036;AGJ65460;AGR98220;AGT72476;AGT70634;AGS00089;AGJ64520;AGT66935;ADI50838;AAC67754;ADH96794;ADH19698;CBJ14677;AGR93576;AGT68787;AGT65080;CCP59512;AEJ77251;ADI51850;CCP65758;AGS01955;ADH17851;AGS03842;CCP51453;CCP60409;AGT67864;CCP63979;CCP…	NA								49	0	0	Chlamydiae
Gene_ID_42153	AHA89418;ADU84171;ADZ50830;AFF19727;AHA87846;AGL70486;ACJ07305;AFI06858;ADO06397;ABF84211;ADU40530;ADI34257;CAX28697;AFX90562;BAJ54752;AGT73409;ADU81001;ACD47607;AFH97305;BAJ57246;ADN79286;AGR62486;AGL71927;ADO03324;ADZ49231;AFH98851;AFV42960;BAM96062;AFV41366;AEE69805;AFV44555;AGL66256;AEN16355;AGL68362;AEN14797;AFI00378;ADO04893;BAM97581;ACX97363;AFJ81165;AFI01940;BAJ59240;CBI66976;ADU82598;ACI…	NA								48	0	0	Proteobacteria
Gene_ID_61156	CCP59507;CCP65752;ADI51844;CCP58613;ADH96788;AGS00087;CCP63973;ADH16923;AGR93573;CCP67530;CCP51447;CCP61301;CAP03851;CCP64862;ADH19692;AGT72472;AGR96374;AGT67860;ADH20616;AAX50410;AGR98218;CCP66642;CCP47533;AGS02910;CCE12432;AGR94496;ADH17845;AGT69712;AGT68783;AGT66002;ADH18765;AGJ64513;AGJ65453;AGR99134;CBJ14672;CCP60403;ADI50832;AGR97301;AGS01950;AGT65076;CCP49331;AEJ77233;AGS01029;CAP06805;AGR…	NA								48	0	0	Chlamydiae
Gene_ID_5133	AGB78148;AFS57264;AGY84373;ACB02718;BAI25379;CAQ31997;ABE07215;CAS09187;AAZ88309;ACT29168;CBJ01082;AEZ40423;ADR26923;CAU97495;BAA15180;AEQ12498;ABV17847;ACT39138;BAI30458;CAP75998;AGC86987;BAL38477;ADN46295;ACA77789;ADT75111;AGW08788;ADN71268;ABV05917;ADD56446;ABG69509;AFS74477;BAG77123;ADE88212;AER84332;ACR62948;AFG40432;AFS86291;BAI35801;BAI54956;AEG36426;CAQ98378;CAR02910;ACX39792;AER89251;ADX…	PF01381	Helix-turn-helix					GO:0043565	sequence-specific DNA binding	47	0	0	Proteobacteria
Gene_ID_37988	AFX91236;ADU83286;AGL69862;AHA88518;BAJ58421;ACX97667;AEN15478;AFF19993;AFV45271;BAJ59965;AGR62210;AGL65922;ADO05220;AFV42084;AGL68027;CAX29018;AEN18555;BAM97904;ADZ49956;AFI07172;AHA90091;AFI02604;AFI00742;AFH97988;AGL71571;ADU40842;ACI27582;ADZ51557;ADN80011;AEE70140;ACJ08025;CBI66642;ACX99079;ADO04085;AEN17053;ADU81717;BAJ56557;ABF84923;BAJ55088;ACD47939;ADO02473;ADI34961;ADU84834;ADO07104;BAM…	NA								47	0	0	Proteobacteria
Gene_ID_55617	AFS55558;CBG36071;CAS10788;ACR65093;ADE89196;AFG41889;AEQ14207;ADD58168;CAQ99916;AFS88014;CBJ02728;ACT27839;CAU99441;ABB67529;AGY85694;AEG37875;ACB18779;ADT76600;ABV07364;ACX38412;ACB04061;CAQ90417;ADN47821;AER85915;AGC88434;BAE77030;AFS72761;CAR04567;AER90834;CAQ33295;CAP77418;AGW10089;CAR19564;ABV16552;ACD10358;ADX49411;AEE58244;BAI37566;BAI56324;ACT40480;ADN69748;ADR28341;ABG71020;ABE08823;AAN…	PF04612	Type II secretion system (T2SS), protein M	GO:0006858	extracellular transport					47	0	0	Proteobacteria
Gene_ID_79140	AGJ64280;CCP61968;ADH97485;AGJ65220;AHC17681;AGR97993;AGR97073;CCP48212;CCP50009;AGR94268;ADH18541;AGT67564;AGR96147;AGS00799;CCP52115;ADH21313;CCE13101;AGT64779;CAP03629;AGT65709;CCP62862;CCP65531;CCE13990;AGS01725;CAP06583;AGT70339;AGR99863;AGS03606;AAF73538;ADH17621;ADH20387;AGS02681;ADH19468;AGT69417;AGT66635;CCP67309;CBJ15341;CCP64641;CCP59287;CCP66421;AGR98912;CCP61077;AGS04534;AEJ77824;CCP…	NA								47	0	0	Chlamydiae
Gene_ID_122585	CBY76726;AFH80575;AEO06992;ACK38906;AEO39541;AGR12232;CBY68092;CBH28144;ABX42093;CBY70922;ABG84799;AGR13826;AEH93104;AGR01815;AGR08258;EGF43600;ACT04191;AGR06496;AHD06830;CBY58346;ACX64150;AGR27008;AEO26357;CCQ24690;BAK79880;CBY73794;CBY63998;CAS05781;BAB04511;CBY55413;BAK56564;CCO64604;CBY52542;CCQ21557;ADB68960;BAB81794;AET57458;EGF37507;AAT04805;AGR17598;ADB72005;AEO04095;CAK21449;AGR19844;CBY…	PF02518;PF06580;PF00672	Histidine kinase-, DNA gyrase B-, and HSP90-like ATPase;Histidine kinase;HAMP domain	GO:0000160;GO:0007165	phosphorelay signal transduction system;signal transduction	GO:0016021	integral to membrane	GO:0000155;GO:0004871	phosphorelay sensor kinase activity;signal transducer activity	47	0	0	Firmicutes
Gene_ID_130727	ADO05752;BAJ60118;AFH98155;AEN15641;ADO02636;AFJ81980;ACI27777;AGL69803;ADO07263;AFX91406;AHA88362;AGR63010;AGL68057;AHA89935;ACD48519;BAJ58601;AFV43519;ADU41352;AFF20148;AFX90093;ABF85086;AGL71033;AFI01266;ADU85025;ACX98180;AFV41926;CBI66171;ADI35145;ADU83462;AFI07601;AFI02802;AFH99736;BAJ55621;ADO04245;AEE70699;ACX99579;AEN17208;ADU81901;BAM98313;CAX29565;AGT74719;BAJ56403;AEN18770;AIN76143;BAM…	NA								47	0	0	Proteobacteria
Gene_ID_11801	AHA90003;ADZ51466;AFI00833;AFI07262;AEN15387;CBI66546;ACI27492;ADO03989;AEN16955;BAM97991;BAJ58331;AGR62131;AEN18461;AFX91146;AFF20082;AFX90011;ADO02381;ADZ49865;AGL71476;ADU81626;ADU40935;BAM96702;ADU83199;AFH97896;BAJ59876;ADN79921;ADO07015;CAX29117;AEE70232;ADO05321;ACX97754;ACJ07941;BAJ55177;AFI02519;AGT74062;AFV45179;ADU84744;ACX99169;AHA88430;AGL70218;AGL67932;ABF84832;BAJ56647;AFV41992;AFV…	NA								46	0	0	Proteobacteria
Gene_ID_38212	AGU63964;CAR33366;AHB44498;AAO68804;ACY88006;BAJ36225;AGF81373;ACN46583;ADX16964;CAR59648;ACF91987;CBW17296;AGQ68147;AGQ85863;AHB70392;ABX21605;AET53461;AGX10327;AAL20191;AEZ44940;AFJ99516;AGE86312;AGQ59399;AAX65183;AGQ72934;ACF66441;AFD58204;ABU77014;AGQ76659;AGS62709;AAV77511;CBA30993;AGK66742;AGS29308;ACF61803;CAD02089;AGQ64700;CCW73953;ACH51549;CDG07356;CBG24284;ACH77869;ABX67477;AGR58393;AGK…	PF13411	MerR HTH family regulatory protein	GO:0006355	regulation of transcription, DNA-dependent			GO:0003677	DNA binding	46	0	0	Proteobacteria
Gene_ID_49584	AFV41783;ADI34652;ACD48246;CBI66317;AFV44970;ADZ49641;AFH97694;ABF84610;AFV43377;CAX29340;AGL71263;ADO02163;ACX99372;AFX89807;ADU41132;ADU81419;ADN79697;BAM98200;ADO03783;BAJ59663;BAJ58121;BAJ56860;AFF20296;AFI07473;AGL69964;AEN15178;ADO06797;AFI01043;AEE70457;AFI02314;ADO05533;AEN18256;AFH99279;AIP90152;AIN76180;BAJ55392;AIN76221;AFJ81761;ACJ07724;ACI27284;ADU82986;ADZ51244;AEN16739;ACX97959;AFX…	NA								46	0	0	Proteobacteria
Gene_ID_63870	CCP62915;AGT69565;AGR98048;AGJ65277;CCP68252;CCP64695;AGR98967;AEJ77174;CCP67363;AGT64927;AGT73248;CCP62022;ADH21368;ADH17676;AGT70482;AGS03661;AGJ64337;CCP50061;AGR99918;AGS01780;AGT66783;AGT71410;ADH97540;CCP66475;AGT67711;AAX51149;CCP61129;AEP35772;ADH20442;CCP48264;CCP60233;CCP52169;ADH19523;CCP65585;AHC17736;AGR96202;AGR97128;CCP59339;AGT65855;AGS04588;AGT68634;AGR95248;AGS00854;AGR94323;ADH…	NA								46	0	0	Chlamydiae
Gene_ID_100063	ADX17877;AGQ65562;AAX66032;ACY83791;ADJ29636;CAD02486;CCW74886;CBG88952;AEZ44532;AGQ67408;ACN45744;CBW18196;ABX66325;AGU63676;CAR58833;CAR33702;AAL21027;AGS30203;CDG08255;AGK66360;AGQ73687;AEF08041;ACY89065;AGK09009;ACF69455;ACF65000;BAJ37089;AET53175;AGH73032;ADM40998;ABX20691;CBG25163;AHB44787;AAV76739;ACF90653;ACH51442;AFD59056;AGF80490;AGX11012;AGS62513;AFH46063;ADZ25819;AGQ79556;AGQ86601;AGQ…	PF05231;PF00563;PF13426;PF08448;PF00990	MASE1;EAL domain;PAS domain;PAS fold;GGDEF domain	GO:0007165	signal transduction			GO:0004871	signal transducer activity	46	0	0	Proteobacteria
Gene_ID_102657	CAX29094;AFH97915;CBI66566;AFI02538;BAJ55158;ADN79941;ADO07034;BAJ59896;AGL69931;BAJ56627;ACX97735;AHA90023;AEN16977;AFV45199;AGL65850;ADO04009;AFI00814;AGT74083;ACD48012;AGL71495;ADI34886;AGL67953;ACI27512;BAM96721;ADO02401;AFF20063;ABF84853;ADU83219;ADO05299;AEE70213;ADZ51485;AFX91166;ACX99149;AEN15406;ADU81647;AFV42012;ADU84763;AGR62148;AFJ81518;AFH99510;AHA88450;ADZ49884;AEN18481;AFI07242;AFV…	NA								46	0	0	Proteobacteria
Gene_ID_132080	ADU82572;ADO02750;AFI00351;AGR63314;AGL68413;CBI67004;ADI34226;ACX98278;AHA89101;AGL66306;AFV41340;ACI26879;AFV44528;AFJ81116;ACD47579;ADO03298;AFF19703;BAJ54728;ABF85194;AGL70919;CAX29806;AHA87530;ADU85138;AFH97277;ADO04866;AFH98824;AEE69778;AEN16330;ADU40481;AFX90533;ACX98751;AGT73380;AGL70511;ACJ07280;ADO06369;BAJ57711;AFV42933;BAM96038;AEN14770;BAJ57294;AEN17831;BAM97557;AFI06834;AFI01916;BAJ…	NA								46	0	0	Proteobacteria
Gene_ID_154741	AFX91400;AGL66929;BAM98401;ADO05746;AEE70693;AFJ81683;BAJ57911;BAJ55615;ACI27771;ACD48513;AFI01260;ACJ08194;ADI34738;AFV45058;ACX99573;ABF85080;ADU81895;ACX98174;AEN16830;AFI02795;CAJ99827;AHA88301;BAJ56774;AFX89961;AGL67476;ADO03869;AEN15635;ADU84619;AFI07690;AGR63449;AFV43465;AHA89874;AFH97781;AGL70058;ADU41346;AFF20202;CAX29250;AFV41872;ADU83456;AEN18341;ADO02255;BAM96944;AGL71039;AFH99366;ADO…	PF00852	Glycosyltransferase family 10 (fucosyltransferase)	GO:0006486	protein glycosylation	GO:0016020	membrane	GO:0008417	fucosyltransferase activity	46	0	0	Proteobacteria
Gene_ID_10073	ACX99406;ADI34607;AFV41748;ADN79660;AEN15139;AFI01082;ACD48291;AFV44935;AGL69777;ADU81382;ADZ51206;ADO02125;AFF20340;BAJ58089;BAM98229;ADU82952;CBI66272;AFI07510;ADU41171;ABF84571;AIN76174;BAM96457;AGL71228;ACJ07689;AEN18218;AHA89754;AFH99239;AGR63499;AEE70496;AEN16703;ACX97995;ADO05563;BAJ56893;AFJ81795;AGL67660;AFH97657;AFV43342;AFI02279;BAJ59632;AHA88182;ADO03744;ACI27249;ADZ49603;ADO06759;BAJ…	NA								45	0	0	Proteobacteria
Gene_ID_29669	BAJ57399;ABF85429;AHA87601;CBI65662;BAM97257;ADU82284;ADO06076;ADO03015;AFX91756;AGL69214;BAJ60423;ADI35502;ADU40203;ACD48856;AGR62743;ADO07607;ACJ08559;AFV42656;AFI03207;BAM98712;AGL68707;AFV44251;AFX89254;ADO04585;ADU83808;AFF20989;AEE71019;AEN19112;ACI28103;AFV45843;AGL70712;AGL66603;CAX30110;AFJ82270;AFI08049;ACX98476;AFI01634;AHA89173;ACX99875;AFI00065;AFH98510;AEN15981;BAJ55928;BAJ58903;AEN…	NA								45	0	0	Proteobacteria
Gene_ID_30788	AGQ69170;CCW72746;AAX63921;AFN30633;CDG06172;AGQ77678;BAJ34958;AAO67749;CAR58122;AGF82495;AFH44025;AGQ63420;AEF05949;AGS61985;AGU62974;AEZ43779;CBG23033;AGS27966;ABX22822;ACF61125;ACH51070;AHB42811;CAD01168;AGQ84872;AAV76053;ADX15762;AGQ60359;CCG31840;ACF90554;AGX09348;AFD57062;CAR31605;ACF65879;AGR57203;AAL18979;ACH76770;CBW16116;AGK65647;AGK07632;AGQ71971;AEG97065;ACN44212;AET52477;ACY86554;ABX…	NA								45	0	0	Proteobacteria
Gene_ID_57951	BAJ58091;AFH97659;AFI02281;AFH99241;ACI27251;BAJ59634;AFV43344;ADZ51208;AGL67125;ADO06761;ADU81384;AGR63157;BAM98227;AGL69775;ADU41169;AFV41750;ACX97993;ADO05561;AEN16705;AFI01080;ABF84573;ADO03746;BAM96459;ADZ49605;ACJ07691;AEN15141;AEN18220;ADI34609;ADU82954;AEE70494;ACD48289;AHA89756;AFF20342;ADO02123;AFJ81793;BAJ55422;CBI66270;AFI07512;AFV44937;AGL71230;BAJ56891;ADN79663;ACX99404;AHA88184;AGL…	NA								45	0	0	Proteobacteria
Gene_ID_101832	ADO03737;AFV41741;ADZ49595;AEN16697;ACD48298;CBI66280;AFF20333;ADN79650;ADO05570;ADI34601;AFI02272;AFH99232;BAJ58083;AEN15133;BAM98235;ABF84564;AHA88176;AFV44928;ACX98001;ADO02131;ADU41178;BAJ56899;AGL71221;ADO06753;AFI01089;ACI27244;ADU82946;BAM96451;AEE70504;AFI07504;AGR63151;AFV43335;BAJ59626;AGL67116;AFJ81799;AFH97650;ADZ51196;ACX99412;AEN18211;ACJ07683;AHA89748;AGL69785;ADU81375;BAJ55430;AGL…	NA								45	0	0	Proteobacteria
Gene_ID_120342	AGS01236;AGT73203;AGT67662;AGT65806;CCP51648;AGS00292;AGR95623;ADH17132;CCP67731;CCP66844;CCP49543;AGS04044;AGS03116;AGR98423;AEP35207;ADH20827;AGR93780;ADH18054;AGT66733;CCP58821;CCP47745;AGS02158;CCP60613;CCP65955;AGT71360;AGR96583;ADH18976;AGT64879;ADH19901;AGR97507;AGR94703;CCP65064;CCP59715;AGR99342;AGJ64720;AGT69516;AAX50625;AGJ65661;AGT68583;CCP62395;ADH96997;AHC17755;CCP61502;AGT70432;CCP…	NA								45	0	0	Chlamydiae
Gene_ID_128805	AGL67863;BAJ56719;ACD48099;ACI27359;AIN76188;AFI02384;CBI66395;AFH99426;AGL70042;ADO05387;AGR62080;ADU83062;BAJ58197;AFV45045;BAM98061;CAX29263;BAM96561;ACX99231;AEN16815;AFX89751;AFV43452;AFV41859;ADU41062;AFI07396;ACJ07803;BAJ55319;AFI00897;AEN15323;ADZ49720;AEE70303;ACX97819;ABF84688;AGL71338;ADZ51323;AEN18329;ADN79777;AFJ81633;AFF20217;ADO03925;ADU81494;AHA88287;ADI34800;AHA89860;ADO06876;BAJ…	NA								45	0	0	Proteobacteria
Gene_ID_135590	ACD98495;AAN24142;AER14816;CAZ51377;BAJ70448;AEB81284;ABP89636;AGL48035;AEF27739;AFJ16023;AEN76042;ADG32851;AGO51770;AFL03912;ADV69846;AGW87195;AGZ23404;ACL28560;CAR45377;AET30217;ADP35456;AFI62504;ABP91828;ADC85297;BAJ67993;ADQ02034;CAR41121;AGG64203;AER21506;AGW84497;AEI98153;ADO52551;AER43952;ACS45661;CAZ56056;ABJ61928;BAJ65980;AFR00115;ADE31119;AEK29727;AER19429;AER17062;ACS47228;ADG99850;AFJ…	PF01545	Cation efflux family	GO:0006812;GO:0055085	cation transport;transmembrane transport	GO:0016021	integral to membrane	GO:0008324	cation transmembrane transporter activity	45	0	0	Actinobacteria;Firmicutes
Gene_ID_3130	AFF20348;ADN79669;AGL69768;ACI27258;AEN15150;AHA89763;AFV43352;CBI66262;AFI02286;ADO03755;ABF84580;ACD48275;ADI34624;AFH97667;BAM98222;AFV41758;ACX99397;ADO06770;AIN76177;ACJ07699;BAJ55417;BAM96464;AGL67671;ADO02117;AEN16713;AEN18231;AFI07517;BAJ59639;AEE70484;AFJ81784;BAJ56885;ADZ49612;AGR63162;AFI01070;ADU41159;ADU81390;AFV44945;ADZ51215;AFH99251;BAJ58096;AHA88191;ADU82959;ACX97986;AGL71239	NA								44	0	0	Proteobacteria
Gene_ID_7766	ADU41155;AFV43356;AHA88195;AGL69764;ACX99393;ABF84584;CBI66258;ADZ51219;BAM98218;AFH99255;AGR63166;ADI34628;AEN15154;AFH97671;ADO06775;AEN16717;ACI27263;AGL71243;BAJ56881;AGL67138;AFI02291;ADU81394;BAJ59643;AFV44949;ADU82963;ADZ49616;AEE70480;ACJ07703;AFI01066;AFI07521;BAJ58100;BAM96468;AFJ81780;ACX97982;AGL67675;ADN79673;AHA89767;ADO02112;AEN18235;AFF20352;BAJ55413;AFV41762;ADO03759;ACD48270	NA								44	0	0	Proteobacteria
Gene_ID_11887	AGT70429;ADH18953;CCP59693;AGT69513;AGT71356;CCP65933;CCP67709;CCP65042;AGT66730;AGT68580;AGR95599;CCP58799;AGT67658;CCP61480;AEP35183;AGS01212;AGR99319;AGS04020;AGT73200;CCP60589;AAX50603;AEJ77025;CCP64153;AGS02135;AGR98399;AGR97484;CCP62373;ADH96974;ADH19878;CCP47723;AGT64876;ADH17109;AGR94679;CCP49521;ADH18031;CCP66822;CCP51626;AGS03092;AHC17183;AGT65803;AGR93756;AGR96559;ADH20804;AGS00268	NA								44	0	0	Chlamydiae
Gene_ID_21810	CCE13323;AGT70631;AGS03839;AGS01033;AGT68784;CCP67533;AGR96378;AGR97305;AGT65077;ADH20619;AGT69713;AGT66932;AGT67861;CCE12434;ADH96791;CCP66645;CCP64865;CCP49334;CCP65755;ADI50835;AAC67751;ADH17848;AEJ77288;ADH16926;CCP59510;CCP62196;ADH19695;CCP63976;AAX50413;CCP58616;CBJ14674;CCP47536;ADI51847;CCP60406;AGR94500;AGS02914;AGT72473;AGT66003;CCP61304;CCP51450;AGS01953;ADH18768;AHC17005;AEP34980	NA								44	0	0	Chlamydiae
Gene_ID_23185	AEN16718;BAM96469;AFV41763;AFI01065;AHA88196;ADZ49617;AFF20353;AFV44950;ADI34629;ACD48269;AGR63167;AEN15155;AFI02292;ACJ07704;ADU41154;ADO06776;ABF84585;AGL71244;ACX97981;AGL67139;BAJ55412;BAM98217;ACI27264;AFH99256;ADU82964;AFJ81779;ADO03760;AEE70479;ADZ51220;BAJ59644;AFI07522;BAJ58101;CBI66257;AEN18236;AGL67676;AHA89768;AFV43357;AFH97672;ADU81395;ADN79674;ADO02111;ACX99392;BAJ56880;AGL69763	NA								44	0	0	Proteobacteria
Gene_ID_27097	CCP59470;AGR95381;CCP67493;CCP64825;AGS01915;AGS03799;CCP62154;AGS00993;AAC67711;ADH16886;AGR96338;AGT65782;ADH18729;ADI51807;CCE12396;CCP65715;CAP03815;CCP58576;CCP51410;AGS00052;ADH20579;AGT67637;AGJ65415;AGR99099;CCP61263;AGT69491;AGR94459;AGT73178;CCP66605;AGR98183;CCP60366;AGT68559;AGT71336;AGT64852;CCE13285;CAP06769;AGR93537;ADI50795;AGS02874;AGR97265;AGJ64475;CCP63936;AGT66709;AGT70409	NA								44	0	0	Chlamydiae
Gene_ID_42998	BAM98221;AFV44946;AFH97668;ADZ49613;AEN16714;AHA88192;AEN18232;AFI02287;ACI27259;AGL67135;BAJ56884;CBI66261;ACD48274;AGL67672;ADU81391;ADI34625;AEN15151;ACX99396;ADZ51216;BAM96465;AFJ81783;ACX97985;AFI07518;ADU41158;AFF20349;AFI01069;ADO06771;AEE70483;ACJ07700;BAJ58097;AFV41759;BAJ55416;ADN79670;AGR63163;BAJ59640;ADU82960;ADO03756;AFV43353;ADO02116;AHA89764;AGL71240;AGL69767;AFH99252;ABF84581	NA								44	0	0	Proteobacteria
Gene_ID_43278	ADH17610;CCP62851;CCP65520;AGT69557;AGS04521;AGR99852;AGJ65207;AGS02670;AGS03593;AGR98900;AGR96136;AGT70474;AGT66775;AHC17671;AGT64919;CCP52104;AGS01712;CCP48202;CCP61957;CCP61066;AGT73240;AGS00787;CCP49999;ADH18530;AGT71402;AGT65847;CCP66410;AGR95181;ADH20376;ADH97474;AGT68624;AEJ77560;ADH21302;CCP59277;CCP64630;ADH19457;CCP60171;AGR97980;CCP67298;AGR94255;CCP68187;AGR97060;AGJ64267;AGT67703	NA								44	0	0	Chlamydiae
Gene_ID_48981	AEN16701;ACJ07687;AHA88180;ADZ49600;BAJ58087;AFV41745;ACI27248;AFF20338;AFJ81796;BAM98231;BAJ56895;AGL71225;BAJ59630;ADU41174;AFV44932;ADO02127;CBI66274;AFH97654;ADZ51201;AGL67658;AEN18215;ADO03741;ADU81380;AGL67120;ACX99408;AGL69780;ABF84568;AFI02277;AEE70500;ADU82950;AFH99236;AFI07508;AFI01085;ADN79655;ACD48294;AGR63155;ACX97997;AHA89752;BAM96455;AFV43339;AEN15136;ADO06757;ADO05566;BAJ55426	NA								44	0	0	Proteobacteria
Gene_ID_50025	CCE12381;CCP64809;CCP65699;CCP60349;CBJ14621;AGJ64459;AGR97249;AGR93520;AAC67696;CCP59455;ADH96738;AGT69663;AGS01900;AGT70582;AGT67811;AEJ77845;AGS03783;CCP61247;CCE13270;AGR96322;ADH20563;AGT66883;AGT65027;AGS00976;ADI50780;CCP67477;CCP62138;CAP06754;ADH19642;CCP51394;AGT68734;CCP63920;AGT65953;AAF39239;CCP58561;ADH17795;ADH16870;CAP03800;ADI51792;CCP66589;AGS02858;AGJ65399;AGT72424;ADH18714	NA								44	0	0	Chlamydiae
Gene_ID_54331	AFF20347;AEN18230;ACD48276;AFH97666;AGR63161;AFI02285;ADZ49611;AFI01071;BAJ59638;AFV44944;AFH99250;BAM98223;AEN16712;AFV41757;AHA89762;ADN79668;ADZ51214;BAM96463;ACI27257;ADO03754;AGL71238;AHA88190;ADU82958;ADO06769;ADU41160;ACJ07698;ACX97987;BAJ58095;AEE70485;AFI07516;BAJ55418;AGL67133;ABF84579;AFV43351;AFJ81785;BAJ56886;ADI34623;AGL67670;CBI66263;AEN15149;ADO02118;ADU81389;AGL69769;ACX99398	NA								44	0	0	Proteobacteria
Gene_ID_58637	AFH97662;ADO05558;ADZ51211;AFJ81790;ABF84577;BAM98224;AFV41754;ADZ49608;AFF20345;ACX99401;ADU81387;BAJ58094;AHA88187;AHA89759;BAJ56888;AFV44941;AFV43348;AEN16708;AFI02284;AGL67128;AGL71233;BAJ55419;ADN79666;CBI66267;AEN15144;ACJ07694;ADO06764;AGR63160;AEE70491;AFH99244;BAM96461;ACX97990;ADU41166;BAJ59637;AGL67665;ACD48286;ADO02120;AGL69772;ADU82957;ADO03749;AFI07515;AEN18223;AFI01077;ACI27254	NA								44	0	0	Proteobacteria
Gene_ID_63282	AHA88185;AEN15142;ABF84574;AFI02282;AFI01079;AFV43345;ADO02122;AFI07513;AHA89757;AGL71231;BAJ55421;AEN18221;AFH99242;ACJ07692;AFV41751;ADZ49606;AFV44938;AGL67663;ADU81385;BAJ58092;ADU41168;AGR63158;AGL69774;AFH97660;CBI66269;ACI27252;ADO06762;AEE70493;AEN16706;AGL67126;ADO03747;BAJ59635;BAM98226;AFJ81792;BAJ56890;ACX99403;ADZ51209;ADN79664;ACX97992;ADU82955;AFF20343;ADO05560;ADI34610;ACD48288	NA								44	0	0	Proteobacteria
Gene_ID_75207	ACX99394;ADI34627;ADO06773;ADZ49615;AFV43355;AFI02289;ADZ51218;AFJ81781;AFF20351;AGL67137;ADO02114;AHA89766;AFI07520;AGL67674;BAJ56882;AGL71242;ADO03758;AEN18234;CBI66259;ACI27262;ACX97983;ADU41156;BAJ55414;ADN79672;BAJ58099;AFI01067;AFH97670;BAJ59642;AEE70481;AFH99254;ADU82962;AFV44948;ACJ07702;AGR63165;BAM96467;AEN15153;AGL69765;AFV41761;AHA88194;ADU81393;BAM98219;ACD48272;ABF84583;AEN16716	NA								44	0	0	Proteobacteria
Gene_ID_77714	BAJ58084;AFV44929;ADO06754;ADN79651;AEN18212;ADO02130;ACX99411;AFF20334;AGL71222;ADI34602;AGR63152;ACX98000;ADO03738;AEN15134;BAJ59627;AEN16698;ADU82947;BAJ55429;ADZ49596;AGL67117;BAM98234;ADU41177;AFI02273;AFH97651;AHA89749;AFV41742;AHA88177;ADZ51197;AEE70503;AGL69784;BAM96452;AFV43336;BAJ56898;ADU81376;ADO05569;AGL67655;AFI07505;ABF84565;AFH99233;ACJ07684;CBI66279;AFI01088;ACI27245;AFJ81798	NA								44	0	0	Proteobacteria
Gene_ID_78326	BAJ55423;AFF20341;AFV41749;ACD48290;ADZ49604;ABF84572;AFH97658;AFV44936;ACI27250;ADU82953;ADO03745;AEN15140;BAJ59633;AEN18219;AIN76175;AFH99240;CBI66271;AHA88183;BAJ58090;ADO05562;AGL67661;AGL71229;ACX97994;AGL69776;ADU41170;AFI02280;AFI07511;AFJ81794;AEE70495;ADO02124;AEN16704;AHA89755;BAM98228;ACX99405;AGR63156;ADZ51207;AFV43343;ADU81383;BAJ56892;ACJ07690;ADO06760;AFI01081;ADI34608;BAM96458	NA								44	0	0	Proteobacteria
Gene_ID_91758	AFV43354;AEN15152;AFI07519;ADZ49614;AFV44947;AEN16715;ADU81392;AHA89765;ACD48273;AGL71241;ADN79671;AFH99253;AFH97669;ADU41157;ACX97984;ADO02115;AGL69766;ADU82961;BAM96466;ADZ51217;BAJ59641;AGR63164;AGL67136;AHA88193;AFI01068;ACJ07701;CBI66260;BAJ55415;AEE70482;AFI02288;ACX99395;BAJ58098;AGL67673;ABF84582;BAM98220;AFV41760;AFF20350;AEN18233;ADO03757;ADI34626;ADO06772;ACI27260;AFJ81782;BAJ56883	NA								44	0	0	Proteobacteria
Gene_ID_101448	ADE88961;AGY84039;AGC86645;CAU97093;ABE06732;ACT38801;AFS57658;ADX51309;AAN79866;CAP75614;CAQ98021;ADN45898;ADR26511;ABG69127;ACR64500;ABV17124;ADT74726;CBG34010;AFS85832;ACB02315;BAL38222;AFG40833;BAI30006;AER83859;BAI24756;BAI35335;BAA35942;CBJ00694;BAG76712;ACB19100;AEG36004;AEE56005;CAQ88810;ACX40161;CAR02462;AGW08484;AFS74868;CAS08762;AER88778;ACT29500;ADN71711;AEQ12023;BAI54562;CAR18165	PF12158	Protein of unknown function (DUF3592)							44	0	0	Proteobacteria
Gene_ID_107953	AFS84836;AEZ39008;ADN72520;AAN78900;AFJ27383;ADE90985;ADR25722;AGY83295;ACT37950;ADX52117;BAI53817;CAQ30780;CAQ97174;ACT70233;BAI34322;CAR01657;CAR16522;CBG33171;ACT30355;AER82995;ACB01469;BAI29152;AAZ87099;ABE05827;ACI37824;AGC85746;ACB18753;ADD55037;BAE76087;CBI99865;ABG68405;AFS58655;BAB33764;AEE54998;CAU96182;BAI23683;BAG75844;AEQ11112;AGW07775;CAP74857;CAS07813;AER87914;AFS75861;ABV19709	PF07338	Protein of unknown function (DUF1471)							44	0	0	Proteobacteria
Gene_ID_124450	ADI34634;ACD48264;ADU81401;AFH98043;AEN16723;AFV44955;ACJ07709;ADZ51225;AEN15159;BAM98214;AGL71249;AEN18241;ADO05549;BAM96473;BAJ58105;AFF20314;ACI27269;ADO03767;ABF84591;BAJ55408;AFH99632;ADU41149;AGR63169;AGL67144;ADZ49622;AHA89774;AHA88201;AEE70474;AFV43362;ACX97976;ADO06781;ADU82969;AGL67681;AFI01058;ACX99387;BAJ56876;AFI02297;ADO02147;CBI66298;AFV41768;AGL69948;ADN79679;AFJ81774;BAJ59648	NA								44	0	0	Proteobacteria
Gene_ID_12209	CCP60853;AGR99591;CCP67971;ADH19225;ADH21071;CCP64415;CCP67084;CCP51888;AGT65823;AGT73221;CCP49786;AGT68602;AGT64897;ADH18301;ADI52281;CCP62636;AGR98670;AGR95872;AAC68195;AGT70451;AEP35463;AGS03364;ADI51269;CCP65304;AGT66751;AGS04290;AEJ77097;ADH20148;AGS01482;AGS02409;AGR94026;CCP47989;ADH97247;AAX50868;AGT69534;CCP66196;ADH17377;AGT67680;AGR94950;CCP61742;AGR96829;AGR97753;AGS00539	NA								43	0	0	Chlamydiae
Gene_ID_14747	AFX90788;ADO02001;AFX89608;AFV45463;ACD47850;AFH97537;AHA88609;BAJ59509;ACX97582;BAJ54984;AEN18093;AHA90183;BAJ58507;AFI00656;AFV42277;AFF20503;ADO05132;AGL71663;ADU40755;AFJ81368;BAM97814;ACI27130;ADO03622;AGL69648;AFV43871;AEE70047;AEN15021;ACJ07537;AGR62285;ADU81262;BAJ57011;ADI34491;AGL66015;BAM96298;CAX28928;ADO06629;ACX98996;AFH99120;CBI66740;AFI02166;ABF84450;AGL68121;AEN16582	NA								43	0	0	Proteobacteria
Gene_ID_40140	ABD29435;ABQ48077;ADC88059;AEW64310;AGY88390;CAG39310;CCB54485;AGW32758;AEJ24756;CBX33650;ADL22223;BAF77167;AGU54104;BAB41499;AGU60405;EEV05544;ADQ75676;CAI79915;CAW92852;CAX00098;ABD21393;AEV77359;BAB56448;CCC87019;ABR51139;CBI48172;CCG14963;AEB87392;AGW35291;AGO28672;ACG61906;BAF66494;ABX28332;AEZ36402;ADC36497;CCE58107;BAB94127;AAW38829;AGP27270;ADL64335;ACY10197;AFR72290;ADI96767	PF10140	WXG100 protein secretion system (Wss), protein YukC							43	0	0	Firmicutes
Gene_ID_49527	AEN18209;ACD48300;AFI07502;ACI27242;ADO03735;ADO02133;ADU81373;ABF84562;AEN15132;ADI34600;ACX98002;ADZ51194;BAJ59624;AGL67114;BAJ55431;ADO06752;ACJ07681;AFV43332;ADU41180;BAM98236;AGL71219;CBI66282;ADN79648;AHA89746;AFH99231;AHA88174;AEN16695;AEE70506;ADU82944;AFV41738;AFH97648;AFI01091;BAJ58082;AGL67652;BAJ56900;AFF20331;AFI02270;ADZ49593;AGL69787;BAM96450;AGR63496;ADO05571;AFV44925	NA								43	0	0	Proteobacteria
Gene_ID_50648	ACD48296;AFV43337;AGR63153;AFF20336;ADZ49598;BAJ56897;ADU41176;BAM98233;ABF84566;ADO03739;ACJ07685;BAJ59628;AFH99234;AGL69782;ACI27246;AGL71223;AIN76172;BAJ55428;ACX97999;AHA88178;AEN16699;AFV44930;AFV41743;ADO06755;ADI34603;ADN79653;AFH97652;AFI02275;ADZ51199;ADO02129;AFI07506;ADU82948;ACX99410;ADU81378;AFI01087;BAM96453;AEE70502;AEN18213;ADO05568;AGL67656;AHA89750;BAJ58085;CBI66276	NA								43	0	0	Proteobacteria
Gene_ID_54108	ABD20905;CCC89218;BAE03611;ABX30669;CAG41738;AFR74690;CDI49626;AEZ38599;AEV79654;AGU62824;AGW37477;CAI82245;ADL24492;ACY12584;AGO31051;ADQ75967;CBI50681;BAF79548;AEB75191;BAB58843;BAB43779;ABQ50481;AAO36028;AGU56277;AEB89812;ABD32002;CCG17294;AGY90900;ADC38832;AAW37353;CBX35863;BAK97810;AEW66638;ABK61766;ADI99169;BAF68851;CCE60334;AGW35012;ADL66733;EEV05281;AGP29623;BAB96465;ABR53584	PF01522	Polysaccharide deacetylase	GO:0005975	carbohydrate metabolic process			GO:0016810	hydrolase activity, acting on carbon-nitrogen (but not peptide) bonds	43	0	0	Firmicutes
Gene_ID_74889	AFS85919;ADD56015;CAP75700;ADN45988;BAI24979;ADR26621;AGY84098;AER88938;ACT38825;ACR65035;ACA78088;CAQ31669;BAI30106;CAQ98046;ACX40117;ABG69217;ADN71619;AFS57634;BAI54651;ACT29476;ABV05604;ADT74748;AER84019;AEE56081;CBG34035;AEZ39991;AAN80079;CBJ00774;CAS08834;AFS74844;ABV19698;ACB02339;ADX51285;BAE76388;BAG76736;ABE06834;AGW08508;ACB19977;CAR02556;ADE92469;BAI35426;CAU97118;AGC86669	NA								43	0	0	Proteobacteria
Gene_ID_85760	AGW08505;AEZ39988;CAR02553;AEQ12142;AEE56077;CAS08831;AAN80077;AGY84095;CAQ31666;AGC86666;CBJ00770;CAQ98043;ADX51288;CAU97115;BAI24976;BAI54648;AER84016;CBG34032;ACB02336;CAR18040;BAG76733;ACT29479;ABV05601;ADN45985;BAI30103;ADD56012;AFS85916;ABG69214;BAE76387;CAP75697;ADT74745;ACT38822;ACX40120;AFS74847;BAI35423;ACA78091;ADR26618;ACR64967;ADE90414;AER88935;ACB19866;ABV17372;AFS57637	NA								43	0	0	Proteobacteria
Gene_ID_87049	AGS61995;AGQ71982;AET52487;CCG31828;AAO67760;ACF64154;AHB42822;AEZ43792;AEF05960;ADO46911;ACF91710;CBG23044;AFD57073;ABX65477;CDG06183;AGS27977;ACF68340;AGU62984;AGQ77667;ABX22812;AGQ60348;CBW16127;AAX63930;CAD01180;ACH51013;AGR57214;AGQ84883;AGF82483;AGX09359;ACH76899;AEG97077;AFH44036;ADX15773;AGK65659;AGQ63431;BAJ34969;ACN44222;CCW72757;AGK07643;ACY86570;AAL18990;CAR31616;AGQ69159	PF00419	Fimbrial protein	GO:0007155	cell adhesion	GO:0009289	pilus			43	0	0	Proteobacteria
Gene_ID_89484	AGT72474;CCP47537;CAP03854;CCP62197;CCP49335;CCP64866;AGS03840;CCP65756;ADH18769;AGT69714;AGT64149;ADI50836;ADI51848;AGT68785;AGT67862;AGR97306;AGS02915;CCP63977;AGT65078;ADH20620;AGT66933;ADH16927;AGS01034;CBJ14675;CCP61305;AEP34981;CCP67534;ADH19696;CAP06808;ADH96792;AAX50414;AGT70632;AGT66004;CCP60407;CCE12435;CCP66646;AEJ77396;AAC67752;CCP51451;AGR94501;AGR96379;ADH17849;CCE13324	NA								43	0	0	Chlamydiae
Gene_ID_98652	AFI02294;BAM96471;AHA88198;AFJ81777;ADO06778;AFV43359;AGL69761;AEN16720;ADN79676;AGR63168;CBI66255;AGL67141;AGL67678;BAJ58103;AFV41765;AFF20355;AFV44952;AFH99258;ADI34631;ADU41152;AFH97674;AEN15156;AGL71246;ADZ49619;ACX99390;BAJ56878;ADU82966;AFI07524;AEE70477;BAJ55410;ADO03762;ACJ07706;ADO02109;AFI01063;AEN18238;ABF84588;ACX97979;ACI27266;ADZ51222;BAM98215;ADU81397;BAJ59646;ACD48267	NA								43	0	0	Proteobacteria
Gene_ID_103660	BAI27406;AFS55387;AEQ14381;BAB37430;ABV07547;ADX49245;BAI32585;AFJ30804;BAG78937;ACA76248;CBJ02895;CAQ33462;ACT27682;ADN48003;ABG71201;AFS88185;ACR65069;ABV19264;AAN82325;ADD58338;BAL39776;CAP77594;AER86109;AEZ42231;BAE77176;AFS72589;ADT76762;CAU99728;CAQ91782;CBG36247;BAI56505;ACB04209;AER91028;AGY85849;BAI37731;ACX38263;CAR19744;ACT40643;AGC88613;CAR00091;ACT73838;AEG38051;ADR28518	NA								43	0	0	Proteobacteria
Gene_ID_107778	ADO04970;BAJ57814;AFV43039;AGT73488;ACX97436;BAJ57169;ADZ50908;AFV41445;AGL70404;AEN16432;AGR62422;BAJ54828;AHA87923;AHA89495;ADU81101;ADZ49309;AFF20655;AFJ81233;AFI02013;AGL71820;AEN17934;AFH98956;AFV44634;ADO01841;ADO03462;ADU82675;ADU84249;AEE69882;ACX98845;AEN14870;ACI26970;AFH97379;AGL68285;AFX90639;BAM97656;ACD47684;ADN79363;ABF84291;ADO06472;CBI66901;ADI34334;AFI00465;AGL66179	NA								43	0	0	Proteobacteria
Gene_ID_114398	AHC17514;ADH17448;CCE13831;AGR95944;AGT70189;AGR94097;AAC68252;AGS02479;CCP59130;AGS00609;ADH20218;ADH21142;CCE12942;AGT64630;CAP03470;CCP60024;AGS01553;ADH19296;AGS04362;AGT69267;CAP06424;AAX50935;AGR98742;ADH18371;AGT67414;AGR97823;AGS03435;CCP48055;AGR95021;AGT65559;AGJ65050;AGT71112;AGJ64110;ADI51334;AGT72954;AGT66485;CBJ15182;AGT68336;ADH97317;AGR99663;AGR96900;ADI52346;AEP35538	NA								43	0	0	Chlamydiae
Gene_ID_5088	ADO03748;ADI34611;ADZ49607;AFH99243;AFF20344;AGL69773;ADN79665;AEN18222;CBI66268;BAJ55420;AHA89758;ACJ07693;ACX99402;BAJ56889;ACI27253;ABF84575;BAM98225;BAJ58093;AGL71232;BAM96460;ACX97991;AFI07514;AHA88186;AGR63159;AEN15143;AGL67664;AEE70492;AGL67127;AFI01078;ADO05559;AFH97661;ADU41167;AEN16707;ADO06763;ADU81386;ADZ51210;ADU82956;ADO02121;ACD48287;AFI02283;AFJ81791;BAJ59636	NA								42	0	0	Proteobacteria
Gene_ID_8399	AFS58649;BAI23690;CBG33177;CAU96189;ADE89540;AER83001;CAP74863;ADA72602;ADT73920;BAE76093;AGW11463;ADX52111;BAG75850;ACB01475;AAN78906;AER87920;AFG39213;ADN72514;ACX40920;AGC85752;ACA78935;ADR25728;ABF02595;ABG68412;BAI53823;AEG35119;CBI99871;AGY87102;ACT37957;AFS84842;CAQ30786;ABV17305;ACT30348;AFS75855;ADN45004;CAQ97181;AAP15801;ABE05834;CAR01664;ABV04750;BAI34329;AEE55006	PF13807	G-rich domain on putative tyrosine kinase							42	0	0	Proteobacteria
Gene_ID_13149	AEF09046;AGQ87446;ACF69011;CAD07722;BAJ38198;ACY90274;AGF83792;AHB45748;ACH51825;ABX69320;ACF90566;AAV78900;AFD60079;AGK68654;CDG09245;ACH76700;AAL22071;AGQ74467;AGQ78755;AGQ57934;CBW19269;AAX67049;AGS31298;CCW75893;AGU65974;ABX24207;AGX11783;CAR61108;AFH47016;AGS64203;ADX18988;ABV15493;AGQ62031;AET55475;AGK10836;AAO70660;CBG26164;ACF61909;AEZ46929;ACN47358;CAR34615;AGQ66617	PF08971	Glycogen synthesis protein	GO:0005978	glycogen biosynthetic process					42	0	0	Proteobacteria
Gene_ID_20206	AGQ84603;ADX20028;ACF63518;CBW20281;CAD09241;AET56473;AGS27549;AGK11865;ACN48384;AGF82818;AEZ47983;AAL23082;AAX68043;CAR62067;ABX70524;BAJ39336;AGU66973;AGQ63092;ACH76535;AAV79820;AFH43709;AGQ60615;AAO71627;CCW76951;CAR35590;ACY91457;ACF88931;AGK69673;ACF67885;CDG10263;AGQ69440;AGQ71708;AHB46737;AGX12624;ABX23249;AGS64949;AEF10057;AFD61060;CBG27220;AGR61434;ACH50664;AGQ77923	NA								42	0	0	Proteobacteria
Gene_ID_32069	AGS64495;ACH51963;ACN48237;AAO71056;AGK11687;ACH74125;AEZ47347;AEF09879;AFD60892;ACF88950;CBG27045;AAV79675;ABX70331;ACF70383;AET55850;AGF82966;AGU66349;AGQ78063;AGP67171;AGQ60744;CBW20105;AGQ71516;CAD09556;CDG10085;AGX12478;AGQ84006;ACF64139;AGC88505;ACY91248;CAR61920;AFH43546;ADX19842;AGK69065;AGQ62920;BAJ39157;AHB46572;CCW76774;AAL22907;AAX67864;AGS31588;CAR35430;AGQ69586	PF03747	ADP-ribosylglycohydrolase							42	0	0	Firmicutes;Proteobacteria
Gene_ID_34013	BAJ59138;CBI67068;CAX28607;BAM95972;BAM97495;AFI01860;ADU80918;BAJ54659;ACX98697;AFJ81074;AFI00293;ACD47523;BAJ57645;AFH98770;AGL70572;ADO01672;AGL68461;ADN79192;ABF84121;ADO04812;AHA89332;ADZ50733;AHA87760;AFV42869;AEE69673;AFV41275;AFH97220;ACJ07211;AGR63340;ADU40439;ACX97287;ADI34163;ACI26827;AFI06775;ADO03247;AFV44464;AGL72019;AFF19642;ADZ49134;AEN16243;BAJ57341;AGL66356	NA								42	0	0	Proteobacteria
Gene_ID_49142	AFV42877;AHA89341;ADZ50743;AFV44472;ACJ07226;AFI01866;ADZ49144;ACX98704;AEN14714;AGL72010;AFX89319;BAJ57653;AFX90481;BAJ59149;AFI06782;ADO06318;AEN17780;AGT73320;ACD47528;AFI00300;AFH98773;ADN79203;AFJ81081;ACI26833;AEN16281;ABF84132;AFF19651;AEE69720;ADU82518;BAJ54671;AGL70564;BAM95982;ADO01680;BAJ57333;AFV41283;ADU80925;ADI34172;CAX28616;CBI67059;AFH97227;AHA87769;ADO03249	NA								42	0	0	Proteobacteria
Gene_ID_51155	AGQ73750;AAO68360;AEZ44444;CBG25234;ADX17952;AFD59127;ACF64950;AHB44865;CAR33773;ACF91411;ACY89151;CCW74958;CDG08328;AGS62457;ACN45664;ACH49906;AGK66282;AFH46132;ABV11789;AAL21099;AGF80410;AEF08112;AGS30279;AGX11074;CAD02577;ABX66241;ABX20619;AGQ58650;AAV76655;AGK09080;BAJ37159;AAX66117;CBW18268;AGQ65633;AGQ79495;AET53104;ACF70282;ACH76992;AGU63605;CAR58746;AGQ67346;AGQ86663	PF01381	Helix-turn-helix					GO:0043565	sequence-specific DNA binding	42	0	0	Proteobacteria
Gene_ID_54900	AGS62917;AGQ73172;AGK08444;AAO69117;ABX21303;AET53741;ACF68522;AEF07435;AFD58488;ACF90668;CBG24571;AAV77252;ABX67128;CDG07645;AEZ45270;ACN46299;AGU64247;AGQ76417;AGQ59158;CBW17589;AAX65471;AHB44203;ACH48706;AGR58773;AGQ86101;AGX10565;AAL20482;ACF64361;CAR59378;AFH45536;BAJ36526;ADX17263;AGK67068;AGQ64999;CAD01756;ACH74929;CCW74243;ACY88358;AGF81066;AGS29610;CAR33070;AGQ67910	PF10684	Putative biofilm-dependent modulation protein							42	0	0	Proteobacteria
Gene_ID_67797	ADQ76078;AGU62709;ADL66611;AGW34903;ABD20915;BAF68746;AAW38591;BAF79442;CCB52837;CCG17185;EEV05171;AGY90772;AGW37369;CBI50559;AGP29502;AEV79540;CCE60217;ADL24387;ACY12471;AEB89667;ADI99058;BAB96360;AEW66533;BAB58737;BAB43666;BAE03786;ABQ50373;ABX30555;AGC89653;AGZ25377;AEZ38495;ABD31890;CBX35758;CAI82136;AFR74573;CAG41632;ABR53473;AGU56169;AGO30942;CCC89113;ADC38724;ADC86561	PF12681	Glyoxalase-like domain							42	0	0	Firmicutes
Gene_ID_69860	ADZ51223;AEN15157;AHA88199;ACX97978;AEN18239;AGL67142;AEN16721;ACD48266;BAJ58104;ABF84589;AFI02295;ADU82967;ACX99389;AGR63504;AGL71247;AGL67679;BAJ55409;CBI66254;AFV43360;AFV44953;ACI27267;ACJ07707;AFH97675;AFV41766;ADN79677;ADO06779;ADO03763;AEE70476;AFI01062;BAJ56877;AFH99259;ADU81398;AFF20356;ADO02108;ADZ49620;AHA89772;ADU41151;ADI34632;BAM96472;BAJ59647;AFI07525;AGL69760	NA								42	0	0	Proteobacteria
Gene_ID_71616	AAO71623;CBG27214;AGU66967;AGQ71705;ACH75313;ACN48376;AET56467;BAJ39332;CDG10258;AGF82823;CCW76945;ADX20022;CBW20276;ACH49272;ABX23254;ACF67086;AGX12621;CBG90340;AHB46732;AGQ60618;AAV79816;AAX68038;AFD61057;AGS27545;AGK69669;AGQ77926;AGR61429;ACF88917;AFH43705;AAL23077;AEZ47977;CAR62063;AGQ69443;ABX70515;CAD09237;AGS64946;ACY91450;AGQ63088;ACF64084;AGQ84600;CAR35586;AEF10052	NA								42	0	0	Proteobacteria
Gene_ID_81343	BAJ38489;AGQ78521;ACF90366;AGU66817;ADX19280;CAD08123;AAV79170;AGQ70044;ACN47643;CAR34892;AGQ84465;AGS27371;CBW19553;AGS64836;AEZ47829;CDG09533;CCW76173;ACY90593;AGQ57693;ACF61730;CBG26484;AAO71485;AEF09326;AET56318;AFH47289;AGK11127;AFD60357;ACH50731;ACF68488;AGF83507;ABX69660;CAR61386;AHB46021;AGX12023;ACH75797;AGQ62310;AAL22353;ABX23913;AAX67329;AGK69527;AGR60752;AGQ74702	PF05137	Fimbrial assembly protein (PilN)							42	0	0	Proteobacteria
Gene_ID_81411	AGS62221;AGQ74019;AGK09417;AAO68043;ABX20278;AET52782;ACF66486;AEF08447;AFD59449;ACF92498;CBG25561;AAV76348;ABX65831;CDG08654;AEZ44098;ACN45280;AGU63280;AGQ79215;AGQ58379;CBW18600;AAX66438;AHB45178;ACH49522;AGR59834;AGQ86941;AGX11345;AAL21431;ACF61808;CAR58428;AFH46468;BAJ37500;ADX18297;AGK65949;AGQ65982;CAD02740;ACH77710;CCW75290;ACY89543;AGF84444;AGS30618;CAR34100;AGQ67069	PF04384	Iron-sulphur cluster assembly	GO:0016226	iron-sulfur cluster assembly					42	0	0	Proteobacteria
Gene_ID_92972	BAF77002;AAW38747;CCE57949;AFR72122;AGY88232;BAF66336;ADL22061;AGU53948;BAB93958;AET60660;CCC86864;EEV05380;CAI79747;AEW64145;ABD22776;ABQ47914;ADV04867;AEZ36235;ACY10035;AGO28509;AEB87232;BAB56282;ADC36332;ABF07999;CBX33479;ADX77358;ABR50973;ADI96608;AGW32601;BAB41335;CCG14804;ADQ75839;AGW35135;ABD29262;AGU60230;CAG39149;AEI80450;ADL64179;ABX28168;AEV77204;CBI48016;AGP27120	PF06276;PF04183	Ferric iron reductase FhuF-like transporter;IucA / IucC family	GO:0019290	siderophore biosynthetic process			GO:0015343	siderophore transmembrane transporter activity	42	0	0	Firmicutes;Proteobacteria
Gene_ID_98958	AGQ68031;AAX65339;CAD01953;CAR33215;CBG24428;ACY88186;AGQ59279;ACF65901;AAO68932;AGQ73053;AGQ76540;AAV77380;AGQ64848;ACN46434;CAR59514;CBW17442;CDG07502;ACF90864;AGF81226;ABX21463;AGK08290;AGU64111;ACF61221;AGS62816;AEF07282;AGK66876;AFH45388;ACH49600;AGQ85980;ACH77646;AHB44356;ABX67303;CCW74096;AGS29454;AGX10445;AET53607;AFD58345;BAE74573;ADX17114;AAL20336;AEZ45075;BAJ36371	PF07201	HrpJ-like domain	GO:0046903;GO:0009405	secretion;pathogenesis	GO:0019867	outer membrane			42	0	0	Proteobacteria
Gene_ID_105092	AEO04229;AFH80715;CBY76880;CBY73938;CCQ24841;AGR23977;AGR19724;ACK38762;AEO26488;ADB69091;CBY64129;ADB72136;CBY52675;CCQ21704;CCI71468;CBY49800;CCO64748;CAS05924;CAK21578;AGR27129;ADM72256;ADO58940;AET57765;CBY71064;AEO07126;AGR10741;EGF43038;CBY68237;CBY61323;AGR08136;ACX68150;CBY55544;AEH93248;AGR13947;AGR06617;AEO39672;AGR01937;EGF37130;AAT04940;AGR17718;CBY58477;CBH28281	PF00583	Acetyltransferase (GNAT) family					GO:0008080	N-acetyltransferase activity	42	0	0	Firmicutes
Gene_ID_146606	AEN15491;ADZ49971;CAX29398;AFI04080;ADZ51572;AGL67076;ADO04098;AGT74169;AFF19982;ADO05607;AFI05400;ACI27595;AEN18566;ACD48370;ACX98036;AFX91251;AFI01127;BAM96803;AFJ81831;CBI66223;BAJ56545;BAJ55469;BAM98272;ADO02484;AFH98000;AGL71178;BAJ58044;AEE70541;AGR63489;ADU83300;ADU81729;ADU41215;ABF84934;BAJ59976;ADO07116;AFX90089;AFI07555;AFI02615;AGL67616;AEN17066;ADI34974;ACJ08036	PF02691	Vacuolating cyotoxin	GO:0009405	pathogenesis	GO:0005576	extracellular region			42	0	0	Proteobacteria
Gene_ID_149677	ACF90988;AGQ77623;CCW72808;ACN44278;ABX65542;AGQ69113;AGQ84929;CAR58188;AGK65714;AGR57255;AET52543;AGS28035;CDG06238;CBW16182;AHB42873;ACH77086;ACY86632;AAL19044;CAR31670;BAJ35025;AGQ63486;AGS62033;ADX15829;AGU63040;ACF63413;AAV76115;AGF82429;AFH44086;AGQ72026;AFD57129;AGK07699;ABX22766;AAX63981;AGQ60302;AEF06015;CAD01234;AEZ43853;CBG23099;ACF67167;ACH48522;AGX09404;AAO67814	PF06004	Bacterial protein of unknown function (DUF903)							42	0	0	Proteobacteria
Gene_ID_7336	AGK10413;ACF63179;AAO70245;ABX68796;AAX66616;CDG08839;AGS63880;CAR34204;BAJ37775;AGQ79101;CBG25753;AAL21665;ACF89076;AGK68229;AGS30838;CCW75481;AGF84202;AGQ74109;CAR60691;AGQ66120;ADX18562;AGX11439;AGQ66954;AEZ46471;AEF08638;ACY89769;AGQ58286;AFH46596;AGQ87110;AAV78500;AET55062;ABX20143;ACH50633;CBW18862;CAD05888;ACH75240;AFD59683;AHB45321;ACF67649;AGU65559;ACN46915	NA								41	0	0	Proteobacteria
Gene_ID_10752	AFD58331;AGK66862;AAX65325;ACF88916;AHB44369;ACN46448;ADX17100;CAD01967;ACF65526;AGQ85970;CAR59528;AEF07268;ACY88172;ACH50292;CAR33229;AAO68918;AGS29440;CDG07488;AFH45375;AAV77394;AGQ64834;BAJ36357;CCW74083;CBW17428;AGQ68041;AGK08276;AGQ59289;ACF68105;AGU64097;AGX10435;AEZ45061;AGQ76550;ABX21477;ACH74237;AGQ73043;AGF81240;ABX67317;AAL20322;CBG24414;AET53593;AGS62806	NA								41	0	0	Proteobacteria
Gene_ID_11208	CCW74091;ACY88180;CBW17436;ABX21469;CBG24422;BAJ36365;AGU64105;AGQ85976;AGS62812;AGQ76544;ACF88817;AGK66870;AHB44362;AGQ73049;CDG07496;ACF63744;AET53601;AFH45383;AGQ64842;ADX17108;AGX10441;AAO68926;AEF07276;AAL20330;AGQ59283;ABX67309;ACF66209;AEZ45069;AAV77386;ACN46440;AAX65333;ACH52307;CAR33221;AGQ68035;AGK08284;AFD58339;ACH77418;AGS29448;CAD01959;CAR59520;AGF81232	NA								41	0	0	Proteobacteria
Gene_ID_27310	AAX65432;AGF81127;ADX17208;AAL20428;CCW74188;AGQ76463;AGX10521;BAJ36467;AGK67017;AAO69072;CAR59420;ACY88295;ABX67193;AGR58715;ACH52635;AGS29553;AGU64207;ACF90093;AGQ67955;AGQ64942;ACF64038;CAR33121;AGQ86056;AGS62883;ACN46342;AGQ59203;AFD58432;ACF67686;AET53701;CBG24520;CDG07594;ABX21343;AEF07375;CBW17534;AGQ73129;AGK08385;AAV77291;ACH74578;AHB44262;CAD01804;AEZ45219	PF14001	YdfZ protein							41	0	0	Proteobacteria
Gene_ID_29212	AGU64530;CDG07935;ACF91603;AFD58768;AEF07728;ACN46010;AGS63100;CAR59097;ACF66536;AEZ44809;ADX17564;AAV76988;AGR59142;CBW17880;AAO68689;AGQ67668;ABX20991;AGQ86343;AAX65760;AET54020;CAR32761;AGK08739;CAD05539;ACY88711;ACH74797;ACF64886;ABX66754;CCW74531;AGX10808;AGF80762;AHB43915;AGQ65293;AGK66628;AGQ58915;AGQ73421;AFH45815;AGS29917;BAJ36822;CBG24857;ACH51078;AGQ79771	NA								41	0	0	Proteobacteria
Gene_ID_35663	ADN48947;ADN73379;CBJ03787;ACB05025;BAG79839;ABB68488;ACT74787;ACX41571;ACB19563;BAI28290;ADT77677;AGY86659;ABB64124;ABV08429;AGC84927;AAN83420;AEQ15412;ACT41534;CAP78486;AHA68357;BAE78028;AEG39026;ACT30996;ADD59277;AEZ43179;ACR65027;ACD08391;BAB38432;BAI33467;CAS11889;AEE59355;ACI34887;AFJ31743;ABG72194;ADR29431;BAL40583;ADE92600;AGW11076;AFS84112;ACA79603;CAQ34375	PF11106	Exopolysaccharide production protein YjbE							41	0	0	Proteobacteria
Gene_ID_50644	AFI01752;BAJ57522;AEE71158;ACD48984;BAJ60542;ADZ52215;BAJ59023;AEN16127;BAM98868;AHA90475;ADU40317;ADN80667;AEN19228;BAJ56045;AGL69054;AFV42760;ABF85553;AFV45947;AHA88902;AFJ82379;ADZ50611;ADO06199;AFF21106;ACX98590;AGL72144;AGR63363;AFI00193;ADU85438;ADO04704;BAM97379;AGL68582;CAK00475;ACX99992;AGL66477;ACI28217;AEN17660;AFH98665;AFI08165;AGT74840;AFV44357;ADO07732	NA								41	0	0	Proteobacteria
Gene_ID_50722	AGQ77639;AGK07680;AAO67797;AGS28016;ACF88911;AGK65696;AGQ69129;AGQ63468;CBW16164;AGF82448;AAX63962;AEF05997;ABX65517;AGQ84913;CAD01217;AHB42857;AEZ43833;CCW72791;ACH77634;CAR31653;ACH48535;AAV76098;AAL19026;ACY86610;CAR58170;CDG06220;AFH44069;BAJ35006;CAQ87622;ACF63011;AGQ72010;ACN44258;AGS62021;AGQ60318;AGX09388;AFD57112;AGU63020;CBG23081;AET52523;ACF70307;ADX15810	PF03802	Apo-citrate lyase phosphoribosyl-dephospho-CoA transferase	GO:0051191	prosthetic group biosynthetic process					41	0	0	Proteobacteria
Gene_ID_57725	ACY91110;AGU66241;AAL22790;ABX70197;AAX67751;CDG09969;AGS64414;CAR35319;BAJ39038;AGQ78159;CBG26930;ACF61425;ACF91897;AGK68881;AGQ71415;CCW76658;AGQ84108;AGS31748;CAR61804;AGQ62764;ADX19723;AGX12377;AGQ69688;AAO70879;AEF09764;ABX23516;AGQ60845;ACH74528;AGF83085;AAV79563;AHB46453;AGK11572;ACH51613;CBW19991;AFH43438;AEZ47162;AFD60780;AET55744;CAD09374;ACF68474;ACN48119	NA								41	0	0	Proteobacteria
Gene_ID_61853	CDG07494;ACH50024;ACF89807;ACY88178;AGS62811;AGQ85975;AEF07274;ACH74584;CAR59522;CAR33223;ACF63047;AGQ64840;AGK08282;AGQ59284;AGK66868;CBW17434;CAD01961;AAL20328;AAX65331;CBG24420;AGQ68036;AAV77388;AGF81234;ADX17106;ACN46442;ACF67487;AGQ73048;BAJ36363;CCW74089;ABX67311;AGX10440;ABX21471;AGS29446;AFH45381;AET53599;AHB44364;AGQ76545;AFD58337;AEZ45067;AAO68924;AGU64103	NA								41	0	0	Proteobacteria
Gene_ID_63427	ACF63919;ACY88690;ACH75794;AGQ58928;AGQ79783;AGQ67681;ABX21006;AFD58752;ACN46026;AGS29898;CAR32777;AGK08721;CBG24840;CBW17864;AGK66644;AFH45795;AAO68703;ACF91681;AAL20756;ACH51904;CAR59113;AGU64512;AAX65743;AET54003;AAV77003;BAJ36804;CCW74514;AEZ44827;ADX17547;AGF80779;CDG07919;AGQ73408;AHB43930;AEF07711;AGQ65275;ACF68000;AGQ86330;CAD05523;AGS63088;ABX66778;AGX10795	NA								41	0	0	Proteobacteria
Gene_ID_68456	AGQ64581;AGS62617;AAO69397;ACF88741;ADX16845;AGK08026;CBG24167;AGX10227;CBW17179;AHB44615;ACF61455;ACH52012;ABX67768;CDG07238;CAD08270;AGK67361;AAV77629;AGQ76759;AAL20076;AGQ85763;AEZ45573;BAJ36107;AGQ68247;AGS29186;AGQ59498;AAX65000;AGF81501;ACN46706;ACH77679;ACY87800;AEF07020;ABX21737;ACF69409;AFH45136;AFD58093;AGQ72834;CCW73836;AGU63845;AET53343;CAR59772;CAR33482	NA								41	0	0	Proteobacteria
Gene_ID_92176	CCW74100;AET53611;ACF92356;AGX10448;AHB47095;ACN46430;AFD58348;AGQ68028;ACF64339;ACH51372;ABX67299;CBW17446;ABX21460;AGQ76537;AAV77376;AAX65343;ACH76389;AGQ85983;AGF81222;CAD01949;BAJ36375;AGS29458;AGQ73056;AGQ59276;CBG24432;AAL20340;CDG07506;CAR33211;AEZ45079;ACY88190;AEF07286;AGK08294;ACF69125;AFH45392;CAR59510;AGQ64852;ADX17118;AGK66879;AGS62819;AGU64115;AAO68936	NA								41	0	0	Proteobacteria
Gene_ID_98268	ACK40656;AGR02793;CAK19703;AFO44939;AGR21346;EGF46754;CCO62908;CBY62323;AEO37868;CBY74967;AEO02385;AAO82158;CAS04100;CBY66390;AEF86437;CBY72098;CBY56586;AGR07273;CBY59507;AGR14821;CBY69229;AGR21987;AAT03118;AGR26721;AGR04970;ADB70197;AEO24614;ADX80868;CBY50786;AGR16095;AEA94558;AFH78906;CBY53651;AEO05328;AEH91350;ADB67108;CCQ22757;CCO73043;EGF38816;CBY47910;AGR12355	PF04794	YdjC-like protein							41	0	0	Firmicutes;Spirochaetes
Gene_ID_105633	AAV80052;AGQ63316;CBG27461;AGQ71888;AEF10298;CBW20524;AAL23324;AGQ77761;ACF68841;AGF82588;ADX20275;AGK70065;AGK12108;CCW77191;AGQ84788;ACN48689;AGQ60435;AGS27854;CAD03350;AGS65103;AFH43925;AGX12801;AGQ69254;AGU67200;ACF90599;AGR61734;ACF64820;AAO71993;BAJ39577;AAX68267;AEZ48365;AHB47009;CAR35819;ACY91740;CDG10506;ACH50459;AET56696;CAR62312;AFD61289;ACH76665;AFN32527	PF01738	Dienelactone hydrolase family					GO:0016787	hydrolase activity	41	0	0	Proteobacteria
Gene_ID_114473	ACY91459;AAL23084;AGR61436;AFD61062;AGQ77922;CBW20283;BAJ39338;AGK69675;AAO71629;CAR62069;CCW76953;AGK11867;AGQ63094;ABX70526;AGU66975;ACH49254;AGQ71709;ACH76361;AGQ69439;AGQ60614;AAX68045;AGF82816;CAR35592;AFH43711;AGS64950;AGX12625;CDG10265;AGS27551;AHB46739;CBG27222;AEZ47985;ACN48386;AEF10059;ADX20030;AGQ84604;ACF68594;AAV79822;ACF62623;ABX23247;AET56475;CAD09243	PF13533;PF13437	Biotin-lipoyl like;HlyD family secretion protein							41	0	0	Proteobacteria
Gene_ID_137080	AEF07503;AGQ86159;AAL20551;BAJ36595;ACY88448;AGF80999;AGK08512;ACH51608;AFR04945;ACF89202;AFD58555;ABX67036;AGG34610;CDG07714;AHB44132;CAD01698;AGQ73232;AGQ76359;AGS29682;AGQ59100;CBW17658;ACT06056;ACF66331;CCW74313;AGU64319;AFH45602;AGR58857;ADM99496;AGX10623;AGQ67853;AAO69169;ADX17332;AGQ65067;AGS62944;AET53810;CBG24640;ACF65696;AEZ45328;ACN46232;AGK67122;CAR32998	PF00497	Bacterial extracellular solute-binding proteins, family 3							41	0	0	Proteobacteria
Gene_ID_139484	CAI82047;AGP29411;ADL66522;AAW53259;CAG41547;EEV05081;AGU56070;ADL24294;AGY90678;AAO03749;ABD31781;CBX35663;AGO30848;AGW34804;ADC38625;ADI98965;BAB96267;AGU62603;AFR74465;CCG17086;CCC89027;BAF68646;AEB89575;AEW66442;ADC88386;ABD21931;ACY12373;ABQ50281;AEV79430;AAW37267;ABX30458;BAB43568;CBI50469;AEZ38400;BAB58639;ABR53378;CCE60127;ADQ76172;CCB54741;BAF79344;AGW37268	PF07252	Protein of unknown function (DUF1433)							41	0	0	Firmicutes
Gene_ID_149704	AGQ86085;ABP33861;AGQ59174;AGK67046;AFD58463;CCW74218;AAO69099;ABX67156;AFH45508;ACY88331;AEZ45248;ACF69865;AGK08416;BAJ36499;AGS59927;AGG34187;AGS29584;ACH49350;AGX10550;AGU64236;AAL20459;AGF81097;AGR58750;CBW17564;CAD01776;ACF92400;AGQ73158;AHB44231;CAR33091;CAR42973;AGQ64972;AEF07408;ACH74585;ACF62009;AGQ67926;CBG24550;AET53730;ACN46311;ADX17239;AGQ76434;CDG07624	PF02275	Linear amide C-N hydrolases, choloylglycine hydrolase family							41	0	0	Proteobacteria
Gene_ID_149937	AGQ76805;AEZ45633;AAX64946;BAJ36053;CAR32535;AGS63267;ACN46763;ACF67766;CBW17123;CAR59828;ADX16785;CDG07182;AGQ68294;AGQ59545;AGU64795;AHB43715;AAO69451;AEF06964;ABX20845;ACF61770;AGX10180;AAL20020;ABX67848;ACY87725;AGK67418;AGF81558;CAD08215;ACF92129;ACH75411;AFH45084;AFD58041;AGS29129;AGQ85716;AAV77680;CBG24112;AET54296;CCW73782;AGQ72794;ACH51852;AGK07970;AGQ64524	NA								41	0	0	Proteobacteria
Gene_ID_4221	ABX20531;AAV76578;ACN45585;ACF92632;AGU63523;ADX18047;AAO68282;AAX66196;AFH46223;AGS30364;AFD59212;ACF66565;CAR58669;AGQ86733;AGS62404;ABX66122;AGQ79426;ACF64716;AEZ44357;BAJ37251;AGK66198;CAD07520;AGQ67277;AGF84690;AHB44937;AAL21188;AGX11137;ACY89264;AEF08203;AGQ65725;AGQ73812;ACH51516;AGK09170;AGQ58587;CCW75049;AET53022;CDG08412;CBG25322;CAR33853;CBW18358	NA								40	0	0	Proteobacteria
Gene_ID_5304	AGS30963;AGQ87210;AAL21780;ACF89620;AAV78615;AAO70363;AGS63974;CAD06007;ACH52483;AET55178;ACH74162;AGX11539;AGK10531;AGK68343;ADX18682;AFD59798;CAR34319;AGF84083;CAR60808;ACF63851;ACY89913;AEF08755;ACN47035;AAX66738;AGQ79001;AGQ66854;AEZ46593;AHB45437;CBW18977;AGQ58186;ABX20026;AGQ74209;AFH46711;AGU65675;AGQ66238;ACF69939;CCW75597;CBG25869;BAJ37892;CDG08954	NA								40	0	0	Proteobacteria
Gene_ID_15983	ABD21623;ABD29498;AGY88451;CCG15021;ADC36557;BAB56510;AGW32818;AGP27334;ABQ48202;CBI48300;ACY10259;ADQ75608;AGO28739;BAF77228;ABX28399;CCC87079;AAW38888;BAE17370;BAB41560;AGW35351;ADL64397;AEB87454;BAF66613;AEZ36464;AEW64371;AGU54165;ADI96908;CAG39368;BAB94189;AEV77419;AGZ26045;EEV05612;AFR72416;CBX33712;AGU60480;ABR51268;CCE58174;CAI79986;AGC91319;ADL22278	PF07166	Protein of unknown function (DUF1398)							40	0	0	Firmicutes
Gene_ID_20546	CAJ99970;AFV43657;AFI00761;ADU81698;CBI66619;AEN18536;BAJ55107;AFI02585;AFX89569;AFJ81472;AFI07192;ACX99098;AFH99562;BAJ59946;ADU40863;ADZ51536;ADZ49935;BAJ56576;ADO04066;AFV45250;ADO02453;ADN79991;AFF20012;AGL71551;AFV42063;BAM97923;ACI27563;AEN15458;AEN17033;ADG61435;BAM96771;AHA88499;ADO05239;ADU84814;ACD47958;ACX97686;AFI05375;AHA90072;AGT74138;ADU83266	NA								40	0	0	Proteobacteria
Gene_ID_43418	ABX20419;ACN45422;AAX66307;AGQ58489;AGQ86832;AEF08315;AGX11236;AGU63409;AGK09285;CCW75160;AFH46343;CBW18470;CAD07637;ACF63074;ACF68302;ACH49288;AGR59711;AAV76465;ACF92387;AAO68170;AGQ65847;AGF84586;AGQ79323;ACY89389;ADX18162;CBG25432;AAL21300;CDG08524;BAJ37365;AGQ67178;AEZ44236;CAR33972;AGS62308;AGK66082;ACH77709;CAR58552;AET52909;AHB45049;AGQ73910;ABX65990	PF10810	Protein of unknown function (DUF2545)							40	0	0	Proteobacteria
Gene_ID_43960	ABX21652;AGX10296;AFH45212;ACF88779;ABX67675;AAO69321;CCW73915;ACF62571;AGQ59430;AGQ85832;AGK67284;AAL20153;ACF68585;AEZ45495;ACH75299;ADX16923;AEF07098;CDG07317;AGF81417;CAD08348;ACH52532;ACY87887;CAR33405;AGQ68178;AGK08105;AGS29265;AHB44538;BAJ36186;AFD58170;AGU63924;CAR59694;AGQ64660;AAV77553;CBW17257;CBG24245;AGS62680;ACN46626;AGQ72903;AAX65080;AGQ76690	NA								40	0	0	Proteobacteria
Gene_ID_46502	ABX28278;BAB56400;CCB52845;ABD29380;CCG14915;CCE58060;ACY10148;CAI79865;AGW32708;ABQ48029;AFR72237;ADC86570;EEV05494;ADL22171;BAF77120;AGU60349;AEB87341;BAB94079;ADQ75728;AGP27225;AGW35242;AEW64257;ABR51090;BAB41452;ABD21460;AEZ36352;AGU54055;AAW38776;ADC36449;CBI48124;CBX33601;ADL64285;CAG39258;AEV77310;AGY88340;CCC86971;AGO28622;BAE17435;BAF66446;ADI96714	PF04343	Protein of unknown function, DUF488							40	0	0	Firmicutes
Gene_ID_55638	CDG07507;AGQ79898;AGQ61329;ACF88870;AEF07287;ACF67635;ACH77553;BAJ36376;AAL20341;CAR33210;AGS29459;AGK08295;AGU64116;AGS65360;ACF63869;AGK66880;AGQ88060;AGQ75395;CAR59509;AFD58349;AAV77375;AAX65344;AGX13124;AET53612;ADX17119;CBW17447;CAD01948;AFH45393;AGF81221;CBG24433;AAO68937;AHB44352;ABX21459;AGQ70505;ACN46429;CCW74101;AEZ45080;AGQ64853;ABX67298;ACY88191	NA								40	0	0	Proteobacteria
Gene_ID_57331	AGK66865;CBW17431;ACF93033;AAO68921;CDG07491;AGQ64837;ABX67314;ACY88175;CAR59525;CAR33226;AGS29443;AGQ59286;AET53596;ACH52665;AEZ45064;AAL20325;ADX17103;AEF07271;AGQ73046;AGQ76547;CCW74086;AAV77391;AGS62809;ACH77892;AGK08279;AGX10438;AGU64100;AFD58334;ACF66204;ACF63584;AGF81237;ABX21474;BAJ36360;AGQ68038;CAD01964;AAX65328;CBG24417;ACN46445;AHB44366;AGQ85973	NA								40	0	0	Proteobacteria
Gene_ID_64880	ABX20452;AGS30453;ABX66023;ACF89677;ACY89361;CAR58584;CAR33939;ACN45495;ADX18136;CBG25406;AGQ67202;AGQ58513;AGX11212;AGQ86808;CCW75133;ACF63235;AGQ73887;ACH74549;AAL21274;CBW18444;AAX66281;AGU63438;CDG08498;BAJ37338;AGQ79352;AET52939;AEF08289;AAO68197;AGK09258;ACF66889;AFH46308;AFD59298;AGQ65809;AGS62333;AEZ44269;AAV76493;AHB45023;AGK66112;CAD07605;ACH51284	NA								40	0	0	Proteobacteria
Gene_ID_68687	CAR58733;CAD02590;ACF91671;AGS30295;AFH46146;ACF66550;AGX11087;AGS62444;CBW18281;AET53087;AFD59140;AGU63588;AEZ44428;ACY89171;CAR33786;ABX20600;ACH73872;AGQ73763;ABX66222;AGQ79482;AGQ65647;AHB44878;AAV76643;AAL21112;CBG25247;ACF61947;CDG08341;ACN45649;AGF80396;AEF08126;AGQ67333;ACH49763;AGK09094;CCW74971;AGQ86676;BAJ37172;AGQ58637;AAO68348;AGK66267;ADX17968	NA								40	0	0	Proteobacteria
Gene_ID_75901	AFD59791;ACY89906;ACF89275;AGQ66231;AGQ58192;CAR60801;BAJ37885;AGQ66860;CBW18970;CAD06000;AGX11533;AAL21773;CCW75590;AGS63968;AGS30956;ADX18675;AET55171;CAR34312;AGF84090;ACN47028;ACF68807;CDG08947;AGQ87204;AGQ79007;AAO70356;AAX66731;AFH46704;ACH77332;CBG25862;AEZ46586;AGQ74203;AGK10524;AGK68336;AHB45430;AAV78608;AEF08748;ABX68937;AGU65668;ACF62427;ACH52502	NA								40	0	0	Proteobacteria
Gene_ID_81069	ABX67320;CAR59530;AGQ73042;ACF91786;AGQ68042;CAD01969;AGQ76551;CBG24412;AGK08274;BAJ36355;AAL20320;CAR33231;ACN46450;AGQ85969;AGQ59290;AGU64096;AFD58330;ACF67510;AEZ45060;AGF81242;AAO68916;AGS29439;AAX65323;AFH45373;AGX10434;AAV77396;ACH52033;ADX17098;AGS62805;CDG07486;AGK66860;ACY88169;AHB44371;AGQ64832;AEF07266;CBW17426;ACF64848;AET53592;ABX21479;ACH74754	NA								40	0	0	Proteobacteria
Gene_ID_90494	ACX79498;AGR23552;ACS24241;CBH28701;CBY56047;EGF40675;AGR19299;AGR18143;ADB70060;CBY74415;AEO04809;AGR29535;CBY53127;CBY50251;CBY64575;AGR14370;CAS06366;CBY68683;CBY71554;AGR07706;CCO65179;AFH81158;AGR25045;AAT05383;AEO26989;AEO40111;AGR02366;ACK41219;AEO07628;AGR10323;CBY61822;AEH93763;ADB66971;CCQ25336;CBY58983;CBY77327;AGR04531;CAK22013;ADU94465;CCQ22194	PF07071	Protein of unknown function (DUF1341)							40	0	0	Firmicutes
Gene_ID_97091	CBG27046;CAD09555;ABX70332;AGQ60743;AGS31587;AAV79676;AGQ71517;AAX67865;AGQ84005;ACH75646;AHB46573;AGF82965;AAO71055;AGQ69585;AET55849;CDG10086;ACH52596;ACF91199;ACN48238;AGQ62921;CBW20106;AEZ47346;AGU66348;CAR35431;AGQ78062;AAL22908;AGX12479;AFH43547;AEF09880;BAJ39158;ACY91249;ACF68265;AGS64494;AGK69064;CAR61921;AFD60893;ACF63599;ADX19843;CCW76775;AGK11688	NA								40	0	0	Proteobacteria
Gene_ID_97129	AFI02653;AEN15525;ADO04128;AEE70580;ADU41250;AFH99621;AHA89673;AFV43730;ADO02524;AEN18603;BAJ56514;CAX29432;BAM96839;AFV42136;AHA88102;ADI35008;ACJ08073;ADU83341;AFI01159;BAM98302;ADO05640;BAJ60007;AFI07590;BAJ55500;AFV45323;AGL71146;ADZ51613;AFX91282;BAJ58014;ADN80064;AGL69814;ADO07153;ADZ50010;CBI66182;AFX89695;ACX98064;ABF84972;ADU81769;AFJ81858;AFF19942	NA								40	0	0	Proteobacteria
Gene_ID_107694	ADT77701;ACB05049;AFJ31766;BAE78052;BAL40607;BAI28311;AFS76568;ACA79579;ACD08003;ABV20904;ACI34612;CAQ34399;ACB15932;AGY86679;AEG39049;ADD59300;CBG37242;ADR29454;AGW11097;BAI38660;AEE59383;AGC84971;ACT74830;ADN73401;BAI57444;BAG79867;CBJ03866;ADN48968;AFS84140;AFS59352;AEZ43205;ACX41543;BAI33488;ACR64012;ACT30968;CAP78507;CAS11911;ACT41558;AEQ15434;ADE90282	PF09583	Phage shock protein G (Phageshock_PspG)							40	0	0	Proteobacteria
Gene_ID_107944	ADV05771;AGR01154;AEW85887;CBH27378;AGR16936;CCQ23863;ADB71244;CBY73091;CAK20744;CBY76002;AGR32709;AGR20506;AGR08918;AGR25859;AAT04103;CCO63909;CAL42902;CBY48905;CAS05083;AEO03395;CBY70217;CCQ20737;ADB68199;AFH79877;AGR22827;CBY51839;AEO25658;CBY60487;AEO38840;AGR13146;AGR11569;AGR29649;AEH92401;CBY67385;CBY54707;AGR05838;AEO06296;ACK39606;CBY63297;CBY57642	PF00176	SNF2 family N-terminal domain					GO:0005524;GO:0003677	ATP binding;DNA binding	40	0	0	Bacteroidetes;Firmicutes
Gene_ID_114093	ACH74730;ACY91109;ACF91619;AGQ78160;AHB46451;AAX67748;ADX19722;AGQ84109;AGQ69689;AGQ71414;AGS64415;CCW76656;AAL22789;AAO70881;CBG26928;CAD09376;ABX70193;AGX12376;AET55745;AFD60779;AEZ47164;CBW19989;AGK11570;ACN48118;AGQ60846;AFH43435;ACF67065;BAJ39036;ACF63083;AGF83087;AGK68883;AEF09763;CAR35317;CDG09966;ACH52071;AGQ62763;AGU66242;CAR61802;AAV79562;AGS31751	NA								40	0	0	Proteobacteria
Gene_ID_115726	CCW74074;ACY88160;ADX17089;AAL20312;ABX67330;AAX65315;AGU64089;AGS65352;CAR33239;BAJ36347;AGQ79906;CBG24404;ACF89167;AGK66852;AGQ75387;CDG07478;ACF62370;AHB44379;CAR59538;AGQ64824;ACF69475;AGX13116;AGQ70513;AAO68908;AEF07258;AGF81250;AGQ61337;AGK08266;ACN46458;AAV77404;AGS29432;ACH51040;CBW17418;AFH45365;ACH75329;AFD58323;AEZ45053;AGQ88052;CAD01977;AET53584	NA								40	0	0	Proteobacteria
Gene_ID_124911	ADN99338;CBY50622;AAT02962;ACT62959;CBY71943;AGR04841;CBY53496;AEO24461;EGF40625;CBY69072;AEH91191;CCQ22593;AGR25356;AFH78757;AEO37714;CBH26294;CBY74807;AGR14693;AGR12485;AGR07398;CCO62751;AGE40038;CBY59360;AEO02231;ADB69603;AGR23244;CBY66240;AGO08720;CCQ19457;AEO05173;ACK40814;ADB72647;EGF39495;CBY56430;CBY47755;AGR18451;ABJ65100;AGR18991;AGR02665;CBY62167	PF05737;PF05738	Collagen binding domain;Cna protein B-type domain					GO:0005518	collagen binding	40	0	0	Firmicutes
Gene_ID_140313	CCC87299;BAF77477;CCG15242;CBI48544;ADC36784;CBX33933;AGW35584;AGP27594;ABX28617;ABR51492;AGY88700;ABD21213;CAK21485;AGW33051;ADL64663;CCB52995;AEW64662;AGU60727;ACY10481;ABD29726;AFR72668;AGU54394;BAB94416;ADI97149;BAB41785;AEB87730;EEV04407;ADL22501;BAB56758;CCE58397;AEZ36679;AAW36334;ABQ48423;AEV77655;CAG39622;BAF66831;ADQ78053;CAI80234;ADC86698;AGO28969	PF04740	LXG domain of WXG superfamily							40	0	0	Firmicutes
Gene_ID_144056	CAR32113;ACH48884;AGF82020;AEF06479;AAO69910;AET54723;AGU65222;CDG06700;AGQ68678;ACN44741;ABX68379;ACY87156;AAX64492;ACF61309;CAR60231;AGK09935;AFH44607;AGQ64029;AGQ59930;AGX09797;AGK67884;CCW73292;CAD05029;AHB43311;AAV78067;AAL19501;ADX16297;AGS28526;AGQ77195;CBG23624;ACH76100;AGQ72418;ACF67645;AGQ85322;CBW16639;AEZ46119;BAJ35554;AFD57577;AGS63580;ACF92821	NA								40	0	0	Proteobacteria
Gene_ID_6332	AGX09998;AGK09667;AET54475;AGQ85531;AAV77840;AGQ76984;AAO69687;AHB43553;CAR59994;CBG23883;BAJ35821;ACH51748;AFH44857;AGK67646;CAD05270;ACF92189;ACN44993;ACF68214;CAR32354;AGS28844;CCW73551;AGU64973;AGQ59725;AEZ45866;ADX16560;AAL19760;ACY87452;AGQ64293;AGQ72628;AFD57831;AEF06737;CDG06958;AGF81780;AGS63405;AGQ68469;CBW16897;ACH74218;ABX68060;ACF63388	NA								39	0	0	Proteobacteria
Gene_ID_9911	ABX21616;AET53449;CAD02100;AAL20180;AAV77522;AGQ79929;AGX13096;AAO68793;AGK66731;AFH45238;CAR59659;ACH50812;ACY87993;AAX65172;ABX67492;AGR58382;AEF07126;AGU63952;AGQ64689;AGQ70539;AGQ61365;ACF64817;CAR33377;AGQ88028;BAJ36214;AGF81384;CDG07345;AGK08133;ACN46595;CCW73942;CBW17285;AGS65323;ADX16953;AGQ75366;ACH75985;CBG24273;AEZ44927;ACF66439;AHB44509	PF13146	TRL-like protein family							39	0	0	Proteobacteria
Gene_ID_32942	ACY88449;AGX10624;AFR04946;CBG24641;ACT06055;AGK08513;AAL20552;CAR32997;AGS29683;AAX65535;ACH51192;ADX17333;AGK67123;AEF07504;AAO69170;CCW74314;ACF88868;AGF80998;AGQ65068;AGQ73233;AGQ86160;ABX67035;ACF67961;AFD58556;AGQ59099;AGG33332;ACH76753;ACN46231;AGR58858;AGS62945;ACF61107;CBW17659;AGQ67852;AEZ45329;ADM99497;BAJ36596;CAD01697;CDG07715;AGQ76358	PF00528	Binding-protein-dependent transport system inner membrane component	GO:0006810	transport	GO:0016020	membrane			39	0	0	Proteobacteria
Gene_ID_33991	CDG07664;AGQ86117;ACF92555;ACY88383;CAD01741;AEZ45286;AAX65487;ACH78088;ABX67102;CAR33051;AGQ65017;AGQ59142;AGK08463;ACF67200;CBW17608;AGU64265;CAR59357;CBG24590;AFH45555;AGQ67894;AET53759;AGQ73188;ACN46281;ADX17283;AAV77234;ACH52859;AEF07453;BAJ36545;CCW74263;AGF81048;AGX10581;AGQ76401;AAO69128;AAL20501;AGK67081;AHB44185;AFD58508;ACF62014;AGS29630	NA								39	0	0	Proteobacteria
Gene_ID_35277	AGK08869;BAJ36947;AGS63218;ABX66580;AAX65894;ACN45875;AGU64703;CAR32610;AET54203;AGQ79673;CBG24972;AFH45936;ADX17692;AGK66510;CAD05731;CCW74701;ACH74550;ACF91507;CAR58968;AGQ65421;AGF80633;AGQ67572;AEZ44685;AEF07855;ACF61492;AGQ58819;AHB43800;AGQ86438;AAV76867;CDG08065;ACH50034;CBW18007;AAO68572;AGX10904;AFD58880;ACF68838;AGQ73570;AGS30054;ACY88857	NA								39	0	0	Proteobacteria
Gene_ID_37669	AGK66526;ACF62086;ACH50139;AGR59299;ACF91961;AGU64686;CDG08049;BAJ36931;CAR58984;CBG24956;AAV76883;CCW74685;AGF80649;CAR32626;AGQ80634;AAO68588;AGS65484;ACY88840;AEF07839;CAD05715;ABX66597;AGX13227;ACF67989;AAL20879;AHB43816;ACH73599;AGQ65405;AAX65877;ACN45891;AGQ88175;AGK08853;AGQ70388;AGS30037;CBW17991;AET54186;AEZ44702;AGQ75522;ABX20881;AGQ61219	NA								39	0	0	Proteobacteria
Gene_ID_42570	AGS01695;AEP35681;ADH20359;ADH17591;ADH19439;ADI51463;CAP03602;CCE13074;AGS00770;AGT69393;AGR98883;ADH21283;AGT65685;AGT66611;AGT64755;AGR94238;AGT73081;AGR95164;AGT67540;ADH97457;AGS04504;AGS03576;AAC68384;AGJ64250;AAX51069;ADH18513;CAP06556;AHC17653;AGT70315;AGJ65190;ADI52475;AGT71239;AGR97963;AGS02653;AGT68462;CCE13963;AGR97043;AGR96119;CBJ15314	NA								39	0	0	Chlamydiae
Gene_ID_48867	AET54925;AGK10137;ACF92384;ACY86925;AGQ85150;AGX09625;AFH44409;ADX16090;AGQ63827;AGQ68850;BAJ35352;AGQ77366;CCW73105;ACF68925;CAR60426;CAD08805;ACH49172;AGF82199;CBW16442;ACN44542;AAO70100;AHB43116;CAR31916;AGS63732;AGQ60102;ABX68613;ACF62553;AGQ72245;CBG23426;AAL19301;AGS28316;AEF06278;AGU65425;CDG06501;AFD57382;ACH76597;AGK68080;AAV78254;AAX64296	NA								39	0	0	Proteobacteria
Gene_ID_49897	AGX10545;CAD01781;ACF89940;AGQ67931;CBW17559;ACY88325;ADX17233;AGF81102;AGS62903;CBG24545;ACH75099;AAX65458;AGU64231;AGK08410;ABX21366;AGQ59179;ACH51598;CCW74213;AHB44236;ACF69850;CDG07619;AGQ86080;AGQ73153;AEZ45244;AEF07402;BAJ36493;AGS29579;AGQ64967;AAO69095;ACF65399;AGK67042;CAR33096;ACN46317;AFH45503;AGQ76439;ABX67162;AET53725;AAL20454;AFD58458	NA								39	0	0	Proteobacteria
Gene_ID_53449	ABX66968;AGS29741;ADX17385;AGQ86201;AEZ45390;ACN46180;ACF70339;AAO69223;AGX10666;AGF80941;CCW74366;BAJ36652;AAL20604;AGK08570;CAD01642;ACY88505;AGQ76316;ACF90159;AEF07556;AGQ65123;CBG24694;AFH45653;AGQ73278;AAV77154;AGS62974;AGQ59057;ACH48812;ACH75345;AGQ67810;CDG07768;AGK67179;CBW17712;AFD58607;AET53854;CAR59270;AGU64362;AHB44078;ACF64653;CAR32923	NA								39	0	0	Proteobacteria
Gene_ID_56129	ABQ48605;ADQ77862;BAB41966;AEB87912;AGU54592;AGW35764;AFR72863;EEV04592;AEV77838;ABR51675;AGO29155;CAG39843;ADL64852;AEZ36870;AAW53888;BAF77658;ADI97336;ABD29929;AGY88890;ABX28829;CCE58579;AEW64843;CBX34112;AAO04160;AGU60922;BAB56940;AGW33232;ABD21650;AGP27778;CCG15422;BAB94605;CBI48732;ACY10664;CAI80422;AAW36400;BAF67019;ADC36967;ADL22682;CCC87480	PF03840	Preprotein translocase SecG subunit	GO:0009306	protein secretion	GO:0016021	integral to membrane	GO:0015450	P-P-bond-hydrolysis-driven protein transmembrane transporter activity	39	0	0	Firmicutes
Gene_ID_57726	AEH93721;CBY50209;CCO65138;AEO04766;AGR14330;CBY61780;AGR33001;AGR04491;CBY68642;CBY53084;AGR19339;AEO26947;AGR07746;AAT05342;AGR02326;AGR23592;CBY77286;AGR29537;CBY71513;ACC97844;CBY74374;AGR10363;CAK21972;AFH81117;CBY56005;CBH28660;CAS06326;AEO40070;AGR18103;ADB67013;ACZ08010;AEO07586;CBY58941;ADB70102;CCQ22152;ACK41261;AGR25005;CBY64533;CCQ25294	PF06224	Winged helix DNA-binding domain							39	0	0	Elusimicrobia;Firmicutes;Fusobacteria
Gene_ID_58428	AGQ59073;ACH48525;ACF90135;AEF07538;AHB44096;ADX17367;AFD58590;AGK67160;CBG24676;ACH77306;AGQ67826;AGQ76332;AAL20586;CBW17694;CDG07750;ADM42865;AGQ65106;ACN46196;AEZ45370;ABX66989;ACF65844;AAO69204;BAJ36634;ACY88486;AGX10650;AGF80959;AFH45637;ACF64896;AGQ86186;AGQ73259;CCW74348;CAR32941;CAD01661;AGR58896;AGK08552;ABX21215;CAQ89088;ACY85867;AGS29722	PF11924	Protein of unknown function (DUF3442)							39	0	0	Proteobacteria
Gene_ID_65955	AGS65572;ACF62036;CBW16737;AFH44704;ABX68265;AAX64585;AGF81928;AGQ75245;CAR32206;BAJ35655;AGQ80038;CBG23723;ADX16396;AGK67787;AEZ46017;CCW73390;AET54623;AGK09833;ACF91536;CAR60138;AGQ64131;ACH77730;AGQ70661;AAO69821;AEF06577;AGQ87923;AGQ61455;AAL19600;ACY87269;AAV77979;CDG06798;ACH49421;CAD05126;ACF66496;ACN44843;AFD57673;AGS28628;AHB43404;AGX12995	NA								39	0	0	Proteobacteria
Gene_ID_67874	AGF84407;AGS30658;AEZ44059;AFD59486;AAX66476;AGX11378;BAJ37538;CAR34137;AAO68007;AGQ79182;CCW75327;ACY89586;ADX18336;ABX65787;AGU63240;ACH50415;AGQ74051;ACF90707;CAR58390;AGQ66019;ACF65532;AGQ67036;AFH46505;AGS62192;ACN45240;AGQ58346;AGK09454;AET52742;CBG25598;CDG08692;AEF08485;CBW18637;AGQ86974;ACH76836;AAV76312;AAL21469;ACF68012;AHB45215;CAD02777	NA								39	0	0	Proteobacteria
Gene_ID_71136	ADQ77955;ADI97246;AEV77752;CCG15337;CBX34029;BAB56856;CBI48648;ADC36882;AGY88806;ABR51590;AGP27690;BAF77574;BAB41882;AEW64760;CCC87395;AGW33147;AGO29066;ACY10577;AEZ36784;CAI80331;AGW35679;AFR72773;BAB94521;ABD29835;CAG39757;ABD22540;AAW37814;EEV04506;ABQ48521;BAE19169;CCE58494;ADL22597;BAF66935;ABX28738;AEB87829;ADL64769;AGU60831;AGU54507;BAE05509	PF03479	Domain of unknown function (DUF296)							39	0	0	Firmicutes
Gene_ID_82428	ACH51528;AGR59328;ACF90524;AGS63227;AAO68563;AGF80623;CAD05741;CBG24982;ADX17702;AGQ65431;ACF61438;AGQ73579;ACN45866;AGU64713;AAL20904;CDG08075;AEF07865;AAX65903;AEZ44673;AHB43790;CAR32600;AGQ79664;AGK66499;AGK08879;AGS30064;ABX66570;AET54213;BAJ36957;AGQ86447;ACF66300;AGQ67563;ACY88868;CBW18017;AFD58889;ACH76023;AGX10913;ABX20855;CCW74711;AGQ58810	NA								39	0	0	Proteobacteria
Gene_ID_83891	ADL20061;AGU14297;AGG65669;AEK91500;BAB97640;AER68271;AEX77928;AEX43285;AEG80747;AGT04258;AEX45493;ADO25452;AEX73472;AFK15818;AFM06538;AFB71504;AFH90010;AGN20926;AEX40942;AFH51073;AEQ05731;AEG82922;BAM26446;AEX75713;ADL09655;AGN17903;AEX80174;AEX71222;AFF21322;AEX66413;ADK27950;AEX47742;AEX68942;BAC17024;AEX38633;AEX82434;AEP69428;AGS33765;AGF71321	NA								39	0	0	Actinobacteria
Gene_ID_84532	CBG25852;ABX68926;ACF90076;AGU65658;AEZ46576;CCW75580;AEF08738;AGQ66221;AGK10514;AGR60091;AGQ79017;AFD59781;CAD05990;CAR34302;ADX18665;ACN47018;CBW18960;AGF84100;AGS63958;AAO70346;ACY89896;AFH46694;AGQ87194;AAL21763;BAJ37875;CAR60791;AAX66721;AGQ58202;AGS30946;AGK68326;AET55161;AAV78598;AGQ66870;AHB45420;AGX11523;ACH51622;AGQ74193;ABX20043;CDG08937	PF06511	Invasion plasmid antigen IpaD	GO:0009405	pathogenesis					39	0	0	Proteobacteria
Gene_ID_84830	AGK66869;AGQ79902;ACF90078;AGK08283;ACH77628;AHB44363;BAJ36364;AAL20329;AGF81233;ACF61146;ADX17107;AAO68925;AEF07275;AAV77387;AGQ70509;ABX21470;CAR59521;CAR33222;ACN46441;AGQ88056;AEZ45068;AGU64104;CBG24421;CAD01960;ABX67310;CDG07495;CCW74090;AGS65356;AAX65332;AFH45382;ACY88179;AGQ64841;AET53600;AGS29447;CBW17435;AGX13120;AGQ75391;ACF66790;AGQ61333	NA								39	0	0	Proteobacteria
Gene_ID_90485	ADN80111;BAJ60056;AEE70632;ADU41293;BAJ57970;AFI07635;AGL70264;AGL66911;ABF85021;AFX91328;AFJ81898;ADZ50058;AFI01206;CBI66130;AHA88054;AFI04319;CAX29484;BAJ55553;AGR63464;ADO04174;AHA89625;ADZ51666;ADU83389;ACX99521;ADU81817;BAJ56465;ACI27674;AGT74264;ACX98107;AGL71098;ACJ08121;ADI35058;AFF19892;AGS15559;ACD48449;BAM98347;CAJ99822;AFI06341;BAM96888	NA								39	0	0	Proteobacteria
Gene_ID_95019	AFD60481;AFH47415;ACF90461;AGQ70976;AGQ62440;AGX13495;ACY90748;AGQ87707;ACH51643;AAO71371;CAR35020;AGQ75897;CAR61505;AGQ60939;ADX19411;AGS27241;ACF67078;AAL22481;ACH74708;AEZ47698;AHB46148;AGK11254;AGK69406;CCW76302;AGQ80352;AGS65895;ABX69813;CAD08004;CDG09661;AGF83390;AGU66684;AEF09455;AAV79285;BAJ38619;CBW19680;CBG26624;AET56185;ACF61567;ACN47775	NA								39	0	0	Proteobacteria
Gene_ID_102457	BAI30101;AFS74849;CAP75695;BAI54645;CBG34030;ADN45983;AEZ39986;AER88933;ADR26616;ADN71623;ADX51290;AAN80075;AFS57639;ACB02334;ADT74744;CBJ00769;ABG69212;BAI35421;ACT29481;CAU97113;BAI24974;ADD56009;ACA78093;AGW08503;BAE76385;AGY84093;AFS85914;AGC86664;ACT38820;ACX40121;CAQ98041;CAR18042;ABE06829;AER84014;CAR02551;BAG76731;ACR64965;CAQ31664;CAS08829	NA								39	0	0	Proteobacteria
Gene_ID_109221	ADC36493;AEB87388;CCG14959;ACY10193;BAB56444;CAG39306;AFR72286;AGW35287;AGU54100;AGP27266;BAB41495;ABD29431;ADI96763;CCC87015;CBX33646;CCB54489;ADL22219;AEZ36398;CCE58103;ABD21786;AGW32754;CAI79911;BAF77163;ABQ48073;AEW64306;CBI48168;AGU60401;ABR51135;AGY88386;AEV77355;ADL64331;BAF66491;AAW38825;EEV05540;ABX28328;AGO28668;ADQ75680;ADC88063;BAB94123	PF06013	Proteins of 100 residues with WXG							39	0	0	Firmicutes
Gene_ID_113536	ACI28185;AFV45930;AFI08134;AEE71122;AGL68624;BAM98832;ADO04669;AHA90440;BAJ58989;AHA88867;AGL70623;BAJ60508;AGR63376;ADO03107;AGL69181;AFV42743;ACX99958;AFI01717;AFX89085;AFV44340;ADN80627;AFI03125;AEN16073;ADU82371;AFI00152;AFJ82349;ADZ52178;BAJ57490;CAJ98877;ADU83899;ADO07698;ADU40284;AFH98597;AIN76104;AEN19195;AGT74801;CBI65565;ADU85402;AEN17628	NA								39	0	0	Proteobacteria
Gene_ID_121657	AGY88400;ACY10208;CCG14975;ADL64345;ADI96773;AEZ36418;ADL22233;AGU60412;ADQ75664;AGP27282;ABX28350;EEV05556;BAB41510;CAI79925;AEV77375;BAB94134;BAF77178;CCE58129;CCC87030;ABD29450;CAG39320;ADC88051;AGO28691;ADC36508;CBX33661;CCB54476;ABD22818;ABQ48088;CBI48184;ABR51150;AGU54114;AEW64317;AEB87404;AFR72299;AGW32774;AGW35307;AAW37506;BAF66516;BAB56460	PF04634	Protein of unknown function, DUF600							39	0	0	Firmicutes
Gene_ID_126483	AAL19020;CAR31647;AHB42851;AGQ77645;AGK07674;CAD01211;ACF63649;AGQ72004;AGS28010;ACH73715;CAR58164;AEZ43827;ACH50220;AGF82454;ABX65510;AGU63015;CBW16158;ACF66121;AET52518;CDG06214;AGX09383;ACY86603;AFD57105;AAX63956;AGK65690;ADX15804;AGQ69135;BAJ35000;AGQ84907;AGQ60324;CBG23075;AGQ63462;AGS62017;ACF93125;AEF05991;AAO67791;AAV76092;AFH44063;ACN44936	NA								39	0	0	Proteobacteria
Gene_ID_132322	AGK10656;AGX11639;ACF91354;AGQ87303;ACH76282;ACH50352;AFD59917;AAO70488;AGQ66761;AEZ46739;CAD02851;AGK68476;AGS64065;CCW75721;AAL21901;ADO50101;AFH46841;ACN47172;CDG09078;AAV78735;ACY90062;ADX18812;AEF08876;BAJ38018;AGQ74308;ACF66923;AGQ78901;ABX69099;AGS31110;AAX66869;ACF64743;AHB45567;AGQ61845;AGF83967;AGQ58086;CBW19102;CBG25994;CAR60936;CAR34446	NA								39	0	0	Proteobacteria
Gene_ID_147402	BAB56760;BAB41787;ABX28628;AGY88712;AEW64666;AGW35586;CCG15243;ABD22496;AGO28972;CCC87302;AGW33053;AEV77657;AFR72676;CAI80238;ACY10483;AAW36344;CBX33935;ADC36786;ABQ48425;AEB87735;ADQ78052;CCE58398;AGT63466;BAB94426;ABR51494;CBI48554;AGU54396;BAF77479;CAG39623;ADC86702;ADL22503;AGU60729;AEZ36691;ABD29738;AGP27599;BAF66842;ADL64674;CCB52999;ADI97150	PF04276	Protein of unknown function (DUF443)							39	0	0	Firmicutes
Gene_ID_14223	AGU14837;AFM07088;AEX78569;ADL10213;AFK16374;ADL20623;AEG83503;AFB72070;AEX43907;AEX69556;AEX46119;AEX48409;AEG81312;AEX67045;AFH51668;AGN21768;AEQ06290;AEX41616;AEX39210;AER68796;BAM27086;ADO26005;AGN18745;AEX71833;AEX76333;AEP69983;ADK28526;AFH90559;AGF72002;AEX74093;AEX83076;BAB98393;AEK92064;AFF21886;AGS34394;AGG66385;AGT04996;AEX80841	PF03466	LysR substrate binding domain							38	0	0	Actinobacteria
Gene_ID_36181	AAT03304;CBH26558;CBY48083;ADB67270;EGF38624;CBY56770;AGR09641;CBY53835;AGR27590;CBY72284;AEO38023;AGR21740;ABJ68101;CBY75139;CAS04283;ADB70359;CBY69421;AHA05152;AGR24410;CBY50954;AGR18605;CBY59671;CCO63105;AEO24790;AFH79089;AEO05493;AAK05334;AGR15957;AGR12751;AGR03380;EGF46533;AGR06941;AEO02575;CBY66575;ADZ63846;AFS01139;AEB74308;AGY45577	PF00126;PF03466	Bacterial regulatory helix-turn-helix protein, lysR family;LysR substrate binding domain	GO:0006355	regulation of transcription, DNA-dependent			GO:0003700	sequence-specific DNA binding transcription factor activity	38	0	0	Firmicutes
Gene_ID_42580	AFF19944;AGR63099;AEE70577;BAJ55498;AGL67586;CBI66184;AFX91280;AFI01157;AEN17101;AGL67045;BAM98300;ABF84970;BAJ58016;ADI35006;AEN15523;AGL71148;AFJ81856;BAJ56516;ACX98062;ADU83339;ADO04126;BAM96837;AFH98030;ADO02522;BAJ60005;ADN80061;AFI02651;AFH99619;ADU41248;ADO05638;ACX99473;ADO07151;ADZ50008;AEN18601;ADZ51611;ADU84877;AFI06179;ACJ08071	PF03077	Putative vacuolating cytotoxin							38	0	0	Proteobacteria
Gene_ID_47313	AAL20460;CDG07625;AGQ64973;ACF61459;AGU64237;AGS65381;CCW74219;ABX67155;AEZ45249;ADX17240;CAR33090;CAQ90160;AGS29585;AGQ79878;AGQ88083;ACY88332;AAO69100;AGR58751;CBW17565;AFH45509;AGF81096;AFD58464;AGK67047;AHB44230;ACF66412;CBG24551;CAD01775;AGX13146;BAJ36500;AGQ75416;ACH48828;AGQ70481;ACH74092;AGQ61308;AEF07409;AGK08417;ACF91607;AET53731	PF00392;PF07729	Bacterial regulatory proteins, gntR family;FCD domain	GO:0006355	regulation of transcription, DNA-dependent			GO:0003700	sequence-specific DNA binding transcription factor activity	38	0	0	Proteobacteria
Gene_ID_61097	AEX69841;AEX83347;AEX81114;AFH90825;AEP70248;ADO26274;AEQ06555;AEX48712;AFF22158;AEX67400;ADK28799;BAM27374;AEK92334;AEX74387;AGN22206;AEX44203;ADL20885;AFK16649;AEX41894;AEX78842;AEX76609;AEX72101;AFB72354;AGF72423;AER69053;AEG81587;BAB98839;AEG83779;AEX46420;AFM07344;ADL10477;AEX39487;AFH51947;AGN19181;AGG66776;AGS34797;BAC18392;AGT05412	PF13519	von Willebrand factor type A domain							38	0	0	Actinobacteria
Gene_ID_66604	AEO04273;AGR13987;CAS05969;AGR32922;CBY49845;CCQ24890;CBY64174;CBY71109;AEO39716;AGR10701;AGR23937;AEO26532;AGR17758;ADB69135;AEH93292;AGR08096;CBY76925;AAT04985;AFH80761;CBY58521;CCO64793;AGR01977;AGR06657;CBY55588;CBY68282;CAK21620;CCQ21754;EGF37169;AGR27169;ACK38717;CBY73983;ADB72180;AEO07172;AGR19684;CBY52722;CBH28316;AFV20375;CBY61369	PF05031	Iron Transport-associated domain							38	0	0	Firmicutes
Gene_ID_78415	AGK09901;CBW16670;AEZ46090;AAL19533;ADX16328;CAR32139;AET54696;AGQ72445;ACF62379;ACN44772;ACY87191;AGQ77170;AAO69887;AEF06511;AAV78044;ACH76657;AGU65195;AGQ64063;AGQ68653;AHB43337;ACF68391;AGQ85347;AGK67858;AFH44638;AGS28559;ACH51229;AGQ59903;CAD05058;BAJ35587;CDG06731;AGS63561;AAX64519;CBG23656;AFD57606;ACF91452;ABX68346;AGX09818;AGF81995	NA								38	0	0	Proteobacteria
Gene_ID_81362	AGR25635;ADB68436;AAT04337;AEO06528;CBY49142;AGR01375;CCQ24120;AGR08697;CCO64142;AGR11793;AEO03627;AGR20282;CAK20974;AGR17160;CCQ20992;CBY57875;CBY63530;AEO25890;CAS05315;AGR29622;CBY52075;AGR06062;CBY60722;AEH92634;ACK39374;CBY70451;CBH27609;AEO39072;CBY76263;ADB71481;AGR13368;AGR32772;AGR23051;CBY73326;CBY54940;ADH98973;CBY67619;AFH80109	PF00575;PF10150	S1 RNA binding domain;Ribonuclease E/G family					GO:0003723;GO:0003676	RNA binding;nucleic acid binding	38	0	0	Firmicutes
Gene_ID_83547	AGF81230;ACY88182;ACF89752;ABX67307;AGQ88057;CAR33219;AAL20332;AGX13121;AEF07278;AGQ70508;ACF69024;BAJ36367;CDG07498;AGQ79901;CCW74092;AGU64107;ACH52669;AGQ64844;ADX17110;CAR59518;AGK08286;AGQ75392;AAV77384;AHB44360;AEZ45071;CBG24424;AFH45385;AGS65357;ACN46438;AGK66872;ACH77545;AGQ61332;ACF64889;AET53603;CAD01957;CBW17438;AAX65335;AAO68928	NA								38	0	0	Proteobacteria
Gene_ID_86457	AGR62335;ADO01939;AGL71726;AEE69981;ACX98937;AFI00599;BAJ54924;AFI07024;BAM97752;AGL68189;ADO03558;BAM96235;AFX89702;BAJ58567;ABF84390;AEN18030;ACX97527;ADO06569;ACD47781;AEN16526;ADO05067;AGL66081;AFH99055;AHA89589;AFH97473;AFV41545;ADU82768;ADI34427;AFX90730;AFF20560;AEN14964;AHA88018;ADU40692;AFV43139;BAJ57073;CBI66802;AFV44732;BAJ59446	NA								38	0	0	Proteobacteria
Gene_ID_90018	AGK69100;AET55889;AEZ47384;BAJ39117;CBW20067;ACF64814;ACF67305;AGQ69620;AFH43509;ADX19801;CCW76736;AHB46530;AGS31674;ABX70283;AAO71093;AGK11649;AGX12444;AAL22870;ACH75759;AGQ78097;ACY91202;CAR61882;AGQ84040;AEF09842;AGF83007;AFD60853;CBG27008;ACF91815;ACH52521;AGQ62839;CAD09595;CDG10046;AAV79639;AGO57075;AGS64526;CAR35393;AGU66390;AGB80337	PF09907	Uncharacterized protein conserved in bacteria (DUF2136)					GO:0016788	hydrolase activity, acting on ester bonds	38	0	0	Proteobacteria
Gene_ID_90958	CCQ22467;EGF46882;AGR02582;AGV73088;CCQ19335;AGR25270;AGR07482;CBY74679;CBY71808;CBY56303;CBY59244;ADB72774;AEO24332;AGR19076;CBY47629;EGF39367;AGR18366;AEO37586;AEO05053;AEH91038;AFH78629;AAT02829;AGR10099;BAL50715;AGR04756;CCO62616;CBY53367;ADV45179;ADB69730;AGR14593;AGR23329;CBY62067;CBY50501;CBY68939;CBY66118;ACK40967;AEO02104;CAS03831	PF00480	ROK family							38	0	0	Bacteroidetes;Firmicutes
Gene_ID_96558	CDG07503;CBG24429;ACF89327;AGU64112;AAX65340;AAV77379;ACY88187;AFH45389;ACF66278;ACN46433;CBW17443;AGQ64849;AGQ79899;CAR33214;ABX67302;AAL20337;CAR59513;AEZ45076;BAJ36372;AEF07283;AGQ61330;CCW74097;AGK08291;ACH50166;ACF65342;AGQ70506;AAO68933;AGS65359;AGF81225;CAD01952;ADX17115;AHB44355;AGX13123;AGQ75394;AGQ88059;AET53608;AGS29455;ACH76243	NA								38	0	0	Proteobacteria
Gene_ID_116516	AGN22551;AEX76887;AEX49018;AEX79149;AFH91128;AFH52258;ADL21182;AEQ06857;AEX74691;AEX39800;AEX70143;ADL10774;AEG81931;AEP70545;AEX81413;AGT05756;AEX83651;AFF22460;AFK16952;AEX42189;AEX44506;AEX67696;AEX72408;AFB72659;BAC18716;AER69346;BAM27730;AGG67142;AEG84123;AGU15324;AEX46709;ADO26573;AEK92637;ADK29099;AFM07643;AGN19526;AGF72764;BAB99410	PF10939	Protein of unknown function (DUF2631)							38	0	0	Actinobacteria
Gene_ID_146949	ABD22796;ADI98971;CBI48394;ADL22351;BAB94267;AAW37608;ACY12380;ADL64511;ADC86193;AGU56077;AGU62612;BAB43575;ABD29568;ADC38632;AGP27443;BAB58646;CBX35670;BAF79351;CCG15089;EEV05677;CCC87150;CAI80085;AEB87577;AGY88548;ABR53386;AEW64451;ABQ50288;BAF66685;ADQ75538;ABX28474;AGW34811;AEZ36531;AFR72510;AGO28819;CCE60133;CCB52473;AGW37275;AEV79437	NA								38	0	0	Firmicutes
Gene_ID_1	AEO05965;AEH92007;AGR11282;CBY62969;CBY54314;CAS04752;EGF46204;CBY69886;AGR20796;ADB70845;CBY48559;AGR00844;AAT03764;AEO38511;CBY51439;ACK39999;AEO25265;AGR22538;CAK20366;CBY72750;CCO63570;AGR26169;CCQ20378;CBY57249;CBY60152;AGR15372;CCQ23510;EGF38088;AFH79548;AGR09232;AGR16646;ADB67800;AEO03060;CBY67044;AGR05526;CBY75606;CBH27019	PF12688	Tetratrico peptide repeat							37	0	0	Firmicutes
Gene_ID_264	ADB69303;AEO39827;AEH93402;AGR10592;CAS06079;CBH28416;AGR23820;ADB72348;CBY52832;CBY58690;EGF42456;CBY77034;AGR17875;AGR24765;AGR19567;AGR14090;AEO07336;CCQ21889;EGF36639;AGR06763;CBY55756;CBY49955;CCQ25028;AGR07976;AAT05094;AEO26700;ACK38607;CCO64898;CAK21719;AGR02096;CBY61479;CBY68391;AEO04454;CBY74129;CBY71256;CBY64285;AFH80871	PF01182	Glucosamine-6-phosphate isomerases/6-phosphogluconolactonase	GO:0005975	carbohydrate metabolic process					37	0	0	Firmicutes
Gene_ID_457	AEV77853;AEB87948;CCG15438;AEW64860;AGP27793;ADI97350;BAB56980;AAW36418;ACY10682;ABX28847;CCC87494;ADL22697;ABD29948;ADC36984;ABR51691;BAF77697;AEZ36887;AGY88909;ABD20663;ABQ48621;AFR72882;BAB41982;EEV04607;CAI80439;CBI48748;CAG39858;AGW35779;ADQ77846;AGU60938;BAB94637;BAF67035;CBX34129;ADL64867;AGU54607;AGO29170;CCE58597;AGW33247	NA								37	0	0	Firmicutes
Gene_ID_2812	AEX45655;AEX71381;AEX82592;AFH90144;AEQ05870;AFF21466;AFK15955;AEX69090;AEP69575;AEX41115;AEK91644;AEG80890;AFH51227;AEX43435;AGG65859;AEX47893;AEX38780;ADO25597;AGN21199;AEX66573;AEX75875;AEX78089;AEX73623;AGF71482;ADK28096;AEG83072;BAM26597;AGN18176;AFB71646;AEX80333;ADL20209;AER68403;ADL09804;AFM06673;AGT04479;BAC17295;BAB97867	PF00584	SecE/Sec61-gamma subunits of protein translocation complex	GO:0006886;GO:0006605	intracellular protein transport;protein targeting	GO:0016020	membrane			37	0	0	Actinobacteria
Gene_ID_3289	CBY53392;AEH91057;AGR04774;CBH26196;AEO05078;CCQ22493;CBY50526;CBY66144;EGF46900;CCO62642;AGR18384;AGR19058;AAT02855;CBY47655;CAS03855;AGR25288;CBY68965;AGR23311;AEO02130;CBY56328;AGR14611;ADB69705;CCQ19362;AEO24358;CBY71835;CBY74705;AGR02600;AEO37611;AGR10081;AFH78655;CBY62086;ADB72749;ACK40948;AGR07464;EGF39392;CAK19465;CBY59268	PF06013	Proteins of 100 residues with WXG							37	0	0	Firmicutes
Gene_ID_4665	ACY10308;BAF66661;BAB94248;AGU60541;CCG15072;ABD22416;AEW64429;CAI80065;ABX28450;CAG39445;CBX33761;CBI48377;BAB56585;AEB87553;AEV77476;ADC36608;ADL22331;BAB41611;CCC87130;AGP27421;CCE58226;ABR51317;ADL64489;AFR72486;ADQ75556;AGW32876;BAF77303;AAW37590;ABD29549;AGU54222;AGY88529;AEZ36514;AGO28800;ADI96977;AGW35409;ABQ48251;EEV05663	NA								37	0	0	Firmicutes
Gene_ID_4671	CCE58852;AAW36543;CCG15699;AGO29424;ADI97664;CCC87833;BAF67338;CBX34389;AEB88234;BAB57317;ADL22954;ABQ49012;ADL65153;CAG40130;AGY89253;ACY11030;AEV78147;ADQ77541;ABD30224;BAB42250;AGP28411;CBI49026;AGU54869;AGW36069;BAF78028;ABR52089;AEZ37148;BAB94902;AGU61216;ABD21122;AGW33536;ABX29109;CAI80706;ADC37321;AFR73175;EEV04313;AEW65120	NA								37	0	0	Firmicutes
Gene_ID_6740	CBY63769;CBY58114;AEO06761;CAS05553;CCO64380;AFH80346;CBY73567;AAT04575;CBY49429;ADB71771;EGF44675;AGR12015;AGR20060;ADB68726;CAK21215;CBY60957;CBY67864;CBY70693;CCQ21288;AGR01597;AGR08477;CBY52310;AGR26791;AEO26127;AGR17382;AEH92872;CBY55180;AGR24312;CBH27902;ACK39137;AGR06282;AGR13609;CBY76500;EGF37570;AEO03863;AEO39308;CCQ24419	NA								37	0	0	Firmicutes
Gene_ID_7573	BAB94354;AGW35520;CCG15178;BAB56695;AGP27533;AGU60659;ABR51428;AAW37690;AGU54336;ABX28553;CBX33871;ABD29664;AEV77591;EEV04340;AGW32987;AEZ36617;AGY88637;ABD21571;AEW64538;ADI97087;AFR72602;ADL22440;ADC36720;AGO28907;CBI48482;ABQ48360;ADQ78118;BAB41722;CCE58334;BAF77414;BAF66768;ADL64602;AEB87667;ACY10419;CAI80172;CCC87237;CAG39559	NA								37	0	0	Firmicutes
Gene_ID_8572	CAG39227;CBX33571;AGW35212;AEZ36321;BAF77089;ADI96686;AGW32678;CCC86941;CCG14884;ABD20640;AGY88309;AGU54024;EEV05457;BAB56369;ADL64254;ADC36419;ADL22138;ACY10118;AGU60317;CCE58026;AFR72205;CBI48093;BAB94048;AEW64226;ABX28245;AGP27195;ADQ75761;BAF66417;AAW37482;CAI79834;AEB87309;AEV77280;ABQ47999;ABR51060;BAB41422;ABD29347;AGO28587	NA								37	0	0	Firmicutes
Gene_ID_8609	AGW36361;ADI97957;CCG16016;CCC88125;ABX29390;ADC37609;BAB57605;ADL23247;ACY11329;AGY89555;AGO29733;AEV78444;ADQ77223;BAF78314;EEV04104;ABQ49297;AEZ37455;ADL65450;ABD21048;ABR52381;AFR73472;BAB42536;BAB95197;AGU55145;CBI49321;AAW36678;AGW33828;ABD30545;AEB88533;AGU61525;AGP28132;CBX34677;BAF67625;CAG40452;AEW65408;CCE59135;CAI80997	NA								37	0	0	Firmicutes
Gene_ID_10353	AGR14717;CCQ22624;CAK19576;AGR07374;EGF40643;ADB72619;CBY74833;AEO37742;AGR25380;AEO02258;CBY62192;AFH78782;CBY66265;CBY47780;AAT02987;CBY50652;CAS03977;ADB69575;CBY69097;AGR04866;CBH26317;CBY71969;CCO62776;CBY56460;AEO24489;CBY59389;AEO05200;AGR23219;AGR12460;AGR18476;AEH91216;AGR18966;AGR02690;EGF39513;CCQ19490;ACK40789;CBY53525	PF06257	Protein of unknown function (DUF1021)	GO:0042710	biofilm formation					37	0	0	Firmicutes
Gene_ID_10577	CCQ19941;CBH26657;CBY72387;EGF46486;AGR21126;CBY75242;CBY62607;AFH79191;AEO02686;CBY53940;ACK40373;CBY48194;AGR09564;CBY56874;CAS04390;ADB67379;CBY69525;AAT03407;CCO63207;AGR15042;CBY66682;AGR05194;AGR00505;AEO24894;AGR26499;CBY51058;CBY59778;AGR16316;AGR10955;AEO38135;AEH91633;CAK19981;CCQ23076;ADB70468;AGR22208;AEO05597;EGF38500	PF03729	Short repeat of unknown function (DUF308)							37	0	0	Firmicutes
Gene_ID_10616	AAT03841;CBH27089;CBY75684;EGF46070;CCO63648;CBY48637;CBY63048;AFH79626;AEO03137;AGR26098;ACK39928;AGR20725;AGR16717;AGR22609;CAS04829;AGR15443;CBY69964;AGR00914;EGF37930;CBY67122;AGR05597;AGR09161;AEO25342;ADB70923;CBY60230;AEO38590;CBY54392;AGR11353;CBY72828;AEH92078;CAK20438;CCQ23592;CBY57327;CCQ20462;CBY51518;ADB67878;AEO06043	PF03205	Molybdopterin guanine dinucleotide synthesis protein B							37	0	0	Firmicutes
Gene_ID_10667	ADL22592;ABQ48516;CCG15332;ABD22409;BAF77569;ADI97242;ADL64765;BAB94516;AAW37810;ADC36877;AEB87825;AGU54503;AEZ36779;AGW35675;AGP27684;CAI80326;AGU60826;AEW64756;BAB56851;AFR72769;ABR51585;ABD29830;AGY88802;ADQ77960;ACY10573;EEV04501;CCC87390;BAF66930;BAB41877;ABX28733;CBX34025;AEV77748;AGO29062;CBI48643;AGW33143;CCE58490;CAG39752	NA								37	0	0	Firmicutes
Gene_ID_10687	AEO06140;AEH92168;CAK20533;CBY63140;EGF45969;ADB71025;AFH79722;CBY75776;AGR26028;AEO03235;CBY67222;CBY48741;AAT03941;CBY57424;CAS04929;AGR20654;CBY70056;CCQ20555;ACK39838;CBY72928;CCO63750;CBY54487;AEO25437;AGR09089;CBY51615;AGR00985;AGR05667;AGR22680;AGR11422;AGR16788;AEO38685;CBH27186;CCQ23685;EGF37693;AGR12998;CBY60330;ADB67980	PF02288	Dehydratase medium subunit							37	0	0	Firmicutes
Gene_ID_12118	AGR01250;CBY49006;CBY73193;AEO38939;AGR25762;AGR11666;CBY57741;CBY76103;CBH27478;AEO03494;CBY63397;CCQ20843;CCQ23971;CBY67486;AGR13243;ACK39507;AGR05935;AGR32740;CBY70318;AEO06395;AFH79977;CCO64010;ADB71344;AEO25757;AGR08822;AGR22924;AAT04204;CBY51938;CAS05182;AGR17033;AEH92501;AGR20409;CBY60588;EGF36901;CBY54806;CAK20844;ADB68299	PF11188	Protein of unknown function (DUF2975)							37	0	0	Firmicutes
Gene_ID_13343	EEV03952;CCE58999;BAB57467;AGO29574;AFR73328;ABQ49159;AGU61371;BAF78177;AEZ37303;AGY89407;CAG40282;BAF67484;BAB95052;AGW33688;ABR52240;CCG15852;ABD20630;ABD30381;CCC87982;ADQ77384;ADC37472;AAW38153;ADL65302;AEV78301;ACY11183;BAB42399;CAI80854;ABX29249;AEW65270;CBX34541;AEB88387;CBI49176;AGU55017;AGP28267;ADI97817;ADL23102;AGW36221	NA								37	0	0	Firmicutes
Gene_ID_13354	CCQ20730;CBY75995;ADB71236;AGR09920;EGF45929;CBY57634;AGR15507;AEO38832;AGR27448;AEO03387;CBY63289;CBY54699;CBY67378;CBY48898;AAT04096;CBY51831;CAS05076;ADB68191;CBY70210;AGR07073;AEO06288;CBH27371;CBY73084;CCO63902;AGR03116;AEO25650;ACK39614;CBY60479;AGR24502;AGR12830;AGR18696;AEH92393;AGR21647;CCQ23856;EGF39590;AFH79870;CAK20736	NA								37	0	0	Firmicutes
Gene_ID_13413	AGR02430;AGR18207;CAS06442;AAT05459;AGR19235;AEO27067;ADB69992;CCO65257;CBY53196;EGF39200;CCQ22265;CBY56128;AGR10259;AEO07695;CAK22084;CBY59063;AFH81234;AGR23488;CBY68759;AEO04880;CBY74490;AEO40179;CBY50329;AGR07642;CBY77408;AGR25111;CBY61892;CCQ25413;CBY71624;AGR14435;AGR33016;ADB66903;CBY64641;AGR04597;ACK41152;CBH28778;AEH93830	PF00746	Gram positive anchor							37	0	0	Firmicutes
Gene_ID_13431	CBY56317;CCQ22481;CBY53381;AGR19068;AAT02843;CAS03845;AGR07474;AEH91046;ACK40959;CBY47643;EGF46888;CCQ19349;AEO02118;CBY62075;CBH26186;CAK19455;AGR18374;EGF39380;ADB72760;AEO05067;AGR10091;AFH78643;AGR04764;CCO62630;AGR23321;CBY74693;AGR02590;ADB69716;AEO24346;CBY50515;CBY68953;AGR14601;CBY66132;AGR25278;CBY71822;CBY59258;AEO37600	PF01084	Ribosomal protein S18	GO:0006412	translation	GO:0005840;GO:0005622	ribosome;intracellular	GO:0003735	structural constituent of ribosome	37	0	0	Firmicutes
Gene_ID_13521	AGR05556;CBY69917;AFH79579;CBY48590;CBH27048;EGF46120;ADB70876;AGR22568;AEO05996;CCO63601;CBY63000;AGR15402;AAT03794;AEH92038;CAK20397;EGF37998;AGR09202;AEO03091;CBY57280;CBY54345;AEO38541;AGR16676;AGR00873;CBY51471;ACK39968;CCQ20412;ADB67831;CBY67075;AEO25295;CBY72781;AGR11312;CCQ23544;CAS04782;AGR26139;CBY75637;AGR20766;CBY60183	PF01035	6-O-methylguanine DNA methyltransferase, DNA binding domain	GO:0006281	DNA repair			GO:0003824	catalytic activity	37	0	0	Firmicutes
Gene_ID_14900	AGR02612;AFH78688;CAS03881;AAT02892;AGR33082;ADB69677;CBY59291;CCO62679;AEO02162;CBY66169;EGF39430;AEO37644;AGR12540;ADB72721;AGR23299;CBY53421;AGR25300;AGR14637;CBY69000;AGR07452;CBY47686;CBY56357;CCQ19386;CBY50552;CBY71871;CBY62108;AEO05104;AGR19046;AGR04786;CCQ22519;CBY74736;AEO24389;ACK40877;AGR18396;AEH91128;CBH26689;CAK19838	NA								37	0	0	Firmicutes
Gene_ID_15711	AGR22038;CBY72165;CAS04174;ADB67178;AGR07226;AGR02842;AEO05401;AFH78972;AEO24687;AEO37940;AGR14871;EGF38724;AGR32523;CCQ19704;CAK19754;CBY53727;AGR26671;AGR05021;CBY69305;ACK40586;CBY59582;AEO02480;AGR21295;AGR12304;ADB70267;CBY56661;AAT03185;CBY66467;CBY50860;CBY47978;AGR16146;CCO62979;CBY75041;CCQ22845;CBY62406;CBH26485;AEH91420	NA								37	0	0	Firmicutes
Gene_ID_16080	AGR04810;CAK19520;CBY74760;AGR25325;ADB72697;CBY50576;AEO37668;AEO02186;CBY62134;CBY66194;CBY47715;AAT02917;AGR02634;CAS03906;ADB69653;CBY69026;CBY59315;ACK40849;AGR19022;CBY71896;CCO62704;AFH78713;AEO24413;AGR07429;AEO05128;AGR14662;AGR23275;AGR12516;EGF43565;AGR18420;AEH91155;CBH26267;CCQ22544;EGF39453;CBY53445;CCQ19410;CBY56381	PF00563	EAL domain							37	0	0	Firmicutes
Gene_ID_16145	BAB56297;AGW35150;AEB87247;AAW38763;ADL22076;AGW32616;AFR72138;CBX33494;BAB93974;AGU53963;EEV05394;BAF66351;ABQ47928;ABR50988;AEW64159;ABD22588;CCE57964;CAG39164;AEV77219;ADL64193;AGP27134;CBI48030;CAI79762;CCC86878;ADQ75825;ADI96623;ACY10050;BAF77017;ABD29278;ABX28184;AGO28525;BAB41350;CCG14819;ADC36347;AGU60247;AEZ36251;AGY88246	NA								37	0	0	Firmicutes
Gene_ID_16267	CBY52510;CCQ24649;CBY63966;AGR08289;CBY76694;CCO64572;CBY55380;AGR06465;CAK21416;AEO04063;ACK38939;CBY68060;AGR19875;AGR26977;AEO39510;ADB71972;CAS05748;ADB68927;CBY70890;AAT04773;CBH28112;AFH80542;CBY73762;CBY58313;AEO26326;CBY61157;AEO06961;AGR24128;AGR12201;EGF43657;AGR17567;AEH93071;AGR13795;AGR01784;EGF37477;CCQ21517;CBY49624	PF07997	Protein of unknown function (DUF1694)							37	0	0	Firmicutes
Gene_ID_16993	BAB43512;ABX30396;CCG17032;BAB96210;AGY90626;AGP29358;AGW34750;AFR74410;CAG41492;ADL66470;AAW37247;ACY12318;AEW66391;CCC88968;CCE60078;CAI81992;ABD31719;ABD20420;BAB58584;ADI98911;EEV05025;AGW37214;CBX35610;CBI50417;AGO30793;AGU56017;ABQ50225;AEZ38345;BAF68593;AEV79376;AEB89521;ADQ76227;ABR53320;AGU62543;ADC38570;ADL24244;BAF79289	NA								37	0	0	Firmicutes
Gene_ID_17268	CBX34219;AEV77969;AGU54693;AGW33360;AGW35892;AGU61038;BAF67123;CCC87666;AGP27899;ADI97442;AGO29255;BAB42081;CAG39950;BAB94728;ADL64984;AAW36453;CCG15526;ADL22784;ABD30043;AFR72998;BAB57143;ABX28960;CBI48859;ABQ48781;ACY10857;AEZ36978;BAF77859;CAI80534;AEW64950;ABD22082;AEB88061;AGY89021;ADQ77726;EEV04724;ABR51855;CCE58683;ADC37147	NA								37	0	0	Firmicutes
Gene_ID_17504	AEV78449;CBX34682;CCG16020;ABD21465;CBI49325;ADL65455;ABX29395;AFR73477;BAF78319;CCC88129;CAG40456;AGY89560;ADI97961;ABD30549;AEB88538;AGU61530;AAW36682;BAF67630;AEZ37460;AGW36366;BAB57610;EEV04108;CAI81001;BAB95202;AGU55149;AEW65413;ACY11334;ABQ49301;ADL23252;BAB42541;ABR52385;AGP28128;ADQ77219;AGO29738;CCE59139;ADC37614;AGW33833	NA								37	0	0	Firmicutes
Gene_ID_18413	CBY58549;CBY64203;AEH93320;CBY68310;AFH80789;AGR08068;EGF36984;AGR17786;AGR23909;CCO64820;CCQ24918;CBY74011;CBY52750;CAK21648;ADB72208;CAS05997;AAT05013;CBY71137;ADB69163;AGR27197;AEO07200;AGR19656;CBY55616;AEO26560;AGR06685;AGR14015;CBY61397;EGF42989;AGR10673;CBY49873;ACK38689;CCQ21782;AGR02005;CBY76953;AEO39744;CBH28344;AEO04301	NA								37	0	0	Firmicutes
Gene_ID_18431	AGR16319;CBY62612;CBH26661;CBY48198;EGF46490;AGR10958;CBY59782;CCQ19945;CBY72391;AEO02690;AGR09561;AGR26496;AGR00508;AAT03411;AGR22211;CCO63211;CAS04394;CBY66686;CBY69529;EGF38504;ACK40368;AFH79195;CBY53944;AGR05197;AEO24898;CAK19988;CBY56878;AGR15045;CBY51063;AEO05602;AEH91638;AEO38140;CCQ23080;ADB70472;AGR21123;CBY75246;ADB67383	PF08006	Protein of unknown function (DUF1700)							37	0	0	Firmicutes
Gene_ID_20161	AGR01335;CCQ24079;CBH27569;AGR17120;EGF45666;AEO06488;CBY67579;ADB71441;AGR13328;AEO03587;AEO39032;CCQ20951;CBY52034;AGR20322;AGR06022;CBY63490;CAS05275;ADB68396;CBY70411;CBY54900;AGR25675;CBY57835;AFH80070;CBY60682;AEO25850;CCO64102;EGF36770;AGR08737;AGR11753;CBY76223;AEH92594;CBY49102;AAT04297;CBY73286;AGR23011;CAK20934;ACK39414	PF06135	Bacterial protein of unknown function (DUF965)							37	0	0	Firmicutes
Gene_ID_22487	CCC88085;CCE59094;CCG15975;ABX29347;ABD30496;AGU61478;AAW38181;AGP28173;CBI49279;CBX34638;ADI97918;ACY11286;AEB88490;AGW33789;BAB95154;BAF67584;CAG40410;AGW36322;AGU55110;ABR52340;ADC37566;BAF78272;CAI80946;EEV04060;BAB42493;ADL65407;ADL23207;ADQ77270;ABD20553;ABQ49256;AEW65366;BAB57563;AEZ37410;AGY89511;AEV78402;AFR73431;AGO29690	NA								37	0	0	Firmicutes
Gene_ID_22644	ADL65105;CCG15649;EEV04264;AEZ37099;AGP28013;BAF67242;CAI80658;AEW65071;AGW33487;AGW36020;AEB88185;ADL22907;AGY89143;AGU61166;CBI48978;BAB57266;AGO29373;ABX29065;ABD22034;CAG40080;AAW37993;BAB42201;ADI97561;AFR73123;ABD30171;CCC87785;CBX34340;ADC37272;ADQ77590;ABQ48964;AEV78098;BAF77979;AGU54821;ACY10979;CCE58804;ABR52040;BAB94852	NA								37	0	0	Firmicutes
Gene_ID_22984	CBY61489;CCQ25038;CBH28425;AGR07967;EGF42422;CBY55766;CBY68407;AGR24774;AGR14098;AEO04463;AGR02105;ADB72358;AEO07345;AEO39836;AGR19558;CAS06094;ADB69313;CBY71266;CCQ21898;CBY49965;CBY58700;AFH80881;EGF36604;AEO26709;CBY52842;CAK21735;AGR23811;CBY74139;AGR10583;AGR04270;AEH93417;CBY77044;ACK38592;AGR17884;CBY64298;CCO64907;AAT05105	PF00293	NUDIX domain					GO:0016787	hydrolase activity	37	0	0	Firmicutes
Gene_ID_23261	CAK19521;CCQ22545;CBY50577;AGR02635;CAS03907;AGR12515;EGF43566;AGR04811;CBY53446;EGF39454;CBY56382;CBY66195;AGR14663;AGR23274;CCQ19411;ACK40850;AEO02187;AGR19021;AGR18421;AEO37669;CBY59316;AEO24414;AEO05129;CBY69027;ADB72696;CBY71897;CBY47716;ADB69652;AGR25326;AGR07428;CBY74761;CCO62705;AFH78714;AAT02918;CBY62135;CBH26268;AEH91156	PF00027;PF13545	Cyclic nucleotide-binding domain;Crp-like helix-turn-helix domain							37	0	0	Firmicutes
Gene_ID_23482	AGR02489;CCQ25492;CBY53260;AGR07582;AGR33030;CBY59129;CBY77474;AEO40243;AGR25171;AEO04945;CBY64712;CCQ22347;CBY68826;ADB69925;AAT05536;AEO07760;CAS06510;ADB66837;CBY71693;CBY56194;CBH27679;CBY74565;CCO65334;CBY61957;AEO27134;ACK41077;AGR04656;AGR23428;AGR10199;AGR18267;AEH93905;AGR19175;CBY50396;EGF39264;AGR14495;CAK22144;AFH81311	PF02255	PTS system, Lactose/Cellobiose specific IIA subunit	GO:0009401	phosphoenolpyruvate-dependent sugar phosphotransferase system					37	0	0	Firmicutes
Gene_ID_24007	CAG39367;AGU54164;AEZ36463;AEV77418;CBX33711;AAW38887;BAB41559;AGU60479;ABX28398;AGP27333;CCC87078;CBI48299;BAF77227;AGW35350;AFR72415;CCG15020;ADC36556;ABD29497;ADQ75609;ABQ48201;ADL64396;AGY88450;AGW32817;ACY10258;ADL22277;ABR51267;BAB56509;AEW64370;CCE58173;ADI96907;AEB87453;ABD20875;EEV05611;BAF66612;AGO28738;CAI79985;BAB94188	NA								37	0	0	Firmicutes
Gene_ID_24398	BAB58622;CBI50454;ABR53361;CCG17070;ADL24279;CAG41529;ADI98951;AGY90663;CCC89005;BAB43551;EEV05063;AEZ38383;BAB96249;ADC38608;AEW66428;ABX30442;CAI82033;AGW37251;AGU62584;ABD20637;ABQ50265;CBX35647;ABD31765;AEB89559;AGW34787;AFR74451;BAF68630;AGP29395;AEV79413;CCE60113;AAW38558;AGO30831;AGU56053;ADQ76190;ACY12357;ADL66507;BAF79327	NA								37	0	0	Firmicutes
Gene_ID_24680	CBY62139;AEO24417;CCQ22548;CAS03910;AGR23271;EGF43569;CBY71900;ACK40846;CCO62708;ADB72693;CBY66198;AGR04814;EGF39457;ADB69649;CAK19526;AEO05132;CBY47719;CBY69030;AEO02190;CBY56385;AGR07425;CBY50580;AGR25329;CBY53449;AGR18424;AGR14666;CCQ19414;AAT02921;CBH26273;AEH91159;CBY74764;AGR19018;AFH78717;AGR12512;CBY59319;AEO37672;AGR02638	NA								37	0	0	Firmicutes
Gene_ID_26462	ADC36321;CBX33468;CCG14793;AGY88221;CBI48005;ABX28157;BAB93947;AGW35123;EEV05369;AEV77192;CCC86853;BAF76991;ADI96597;BAB41324;ADL22050;ACY10025;AEZ36224;AEB87221;ABD21174;AFR72110;ABQ47903;BAB56271;AGP27109;AEW64134;ABR50962;BAF66325;CAG39138;AGU60219;ADQ75850;AGW32589;AAW38736;CAI79736;ABD29251;ADL64168;AGO28498;CCE57938;AGU53938	NA								37	0	0	Firmicutes
Gene_ID_27722	AGR20883;CCQ23402;AGR26256;AGR09318;EGF46243;AGR15284;CBY75514;AEO38419;ADB70753;AEO02969;CBY62876;CBY48466;CBY66953;AFH79458;AAT03674;AGR05439;CAS04660;ADB67708;CBY69793;CBY57156;CBH26927;CBY51344;CCO63478;AEO05874;AEO25174;ACK40092;CBY54222;AGR22451;AGR11196;AGR16559;AEH91913;CBY72657;CBY60059;EGF38126;AGR00758;ACZ08070;CCQ20272	PF02302	PTS system, Lactose/Cellobiose specific IIB subunit	GO:0009401	phosphoenolpyruvate-dependent sugar phosphotransferase system			GO:0008982	protein-N(PI)-phosphohistidine-sugar phosphotransferase activity	37	0	0	Firmicutes;Fusobacteria
Gene_ID_29148	AGR22362;CBY72558;CAS04561;ADB67611;AGR09405;AGR00672;AEO05778;AFH79359;AEO25075;AEO38317;AGR15197;EGF38408;EGF46337;CCQ20127;CBH26826;CBY54122;AGR26344;AGR05349;CBY69694;CBY59960;CBY75418;AEO02870;AGR20972;AGR11106;ADB70656;CBY57056;AAT03576;CBY66855;CBY51246;CBY48370;AGR16470;CCO63378;ACK40198;CCQ23260;AEH91807;CAK20156;CBY62776	NA								37	0	0	Firmicutes
Gene_ID_30238	ACK40858;CAK19509;AGR25317;AGR33085;AEO05121;CBY47703;CBY66187;CBY71889;AEO02179;AAT02910;AGR07436;ADB72704;AGR14654;CBY59308;CAS03899;ADB69660;CBY69018;AGR02627;CCQ19403;AEO37661;AGR19029;CBY74753;CBY56374;AEO24406;EGF39447;AGR18413;CBY53438;CBY62127;AGR12523;CCO62697;AEH91147;CBY50569;CCQ22536;AGR23282;AFH78706;CBH26256;AGR04803	NA								37	0	0	Firmicutes
Gene_ID_30398	CBY62409;AGR07223;CAS04177;AGR14874;AGR05024;ADB70270;AGR02845;CCQ22848;CBY59585;CBY75044;AGR21292;AEH91423;CBY66470;AAT03188;CAK19757;AGR12301;AGR26668;AFH78975;CBY69308;ADB67181;EGF46717;AGR29484;CCQ19707;ACK40583;CBY50863;CCO62982;AEO37943;CBY47981;AGR16149;CBY53730;CBY72168;AGR22041;AEO02483;CBY56664;AEO24690;CBH26489;AEO05404	PF01957	NfeD-like C-terminal, partner-binding							37	0	0	Firmicutes
Gene_ID_30417	CCC89147;AGU56203;AEZ38527;AEV79579;CCE60253;AAW38625;BAB43709;CBI50612;CBX35793;ABX30590;CAI82173;ADQ76042;AGU62745;BAF79478;AGW37404;AFR74610;CCG17223;ADC38760;ABD31926;ADL24421;ABD20952;ADL66663;AGY90827;CAG41666;ACY12507;EEV05206;AGW34938;BAB58773;AEW66567;ADI99095;AEB89720;ABQ50409;AGO30977;BAF68780;BAB96395;AGP29556;ABR53509	NA								37	0	0	Firmicutes
Gene_ID_31214	BAF66638;ABQ48228;BAB41586;CCG15046;ADQ75582;CAI80013;AGU54190;ABD29525;AEB87505;BAB56536;AFR72443;AEZ36491;ADL64444;CAG39414;AGY88478;ABD22335;ABX28426;AGO28769;AGW35378;ABR51294;CBX33738;ADL22304;AGP27374;AEV77446;BAF77254;ADI96934;AEW64398;BAB94214;AAW38913;AGU60508;CBI48326;CCC87105;ACY10285;AGW32845;EEV05637;ADC36584;CCE58200	NA								37	0	0	Firmicutes
Gene_ID_31924	AGO28955;ABX28601;ADL22487;CCG15227;CCC87285;BAF77463;BAB41771;ABD29711;BAB94402;AGY88685;ADC36770;CBI48530;ADI97134;AGU54380;AGW33036;ADQ78069;ABR51477;BAB56744;AGW35569;CAI80220;AAW37737;ADL64649;AGP27580;EEV04392;ACY10467;ABD20648;BAF66817;CAG39607;AGU60711;AEB87715;CBX33919;AEW64586;ABQ48409;AEZ36665;AEV77641;CCE58383;AFR72652	NA								37	0	0	Firmicutes
Gene_ID_31989	CBY55519;CBY68210;CAS05898;ADB72111;AGR13922;AEO26463;CCQ24816;AGR24002;CCQ21679;CBY49772;CBY73911;CBY61298;AAT04918;AEO07101;CAK21553;CBY52650;AFH80688;AGR19749;AGR27104;ACK38787;AEO04204;CBY76854;AGR10766;CBY58452;CBY71037;AGR06592;AGR01912;ADB69066;AGR17693;CCO64721;AGR32903;AGR08161;AGR29580;AEO39647;AEH93223;CBH28256;CBY64105	NA								37	0	0	Firmicutes
Gene_ID_32263	AEX83896;AEX72652;AEG82186;AFH52522;AEX77177;ADO26836;BAC19058;AGN19851;AEX49260;AEK92901;ADL11036;AFB72911;AEX74948;BAB99740;AEX67943;AFF22725;AFH91374;AGF73176;AFM07879;AFK17201;AGN22876;AEX79396;AGG67412;ADK29372;AEX40068;AEG84441;AGS35467;AEP70807;AEX70413;AEQ07104;AEX46955;AGT06076;AEX44759;AEX42440;BAM27987;ADL21441;AEX81654	PF03772	Competence protein							37	0	0	Actinobacteria
Gene_ID_32565	CBY60002;AFH79403;CAS04605;AGR11145;EGF46282;AEO25117;AEO02916;EGF38186;CCQ20190;CBY66899;AGR15233;AGR00707;AGR22400;AEO05820;CBY48411;CBY57098;CBY69738;AGR20934;AGR16508;CBY54164;CCO63423;CBY51288;CCQ23321;ADB70697;CBY72602;CAK20231;ADB67652;AGR26307;AGR05388;AGR09369;CBY75459;AEO38363;ACK40150;AAT03618;CBY62818;CBH26868;AEH91855	NA								37	0	0	Firmicutes
Gene_ID_33647	CCO64321;CCQ24344;CBH27842;CCQ21208;CBY73508;AGR13555;AGR25468;CBY52250;ADB71712;AEO03804;AGR20114;AGR08531;CBY67805;AGR01542;AFH80287;CAS05494;ADB68667;CBY70634;CBY49373;AGR06229;ACK39194;EGF37620;AEO26068;AEO39249;AGR17328;AAT04517;AEO06702;AGR11960;AGR32820;CBY60898;AEH92815;CBY76444;CBY55121;CBY63709;CBY58055;AGR21884;CAK21155	PF02302	PTS system, Lactose/Cellobiose specific IIB subunit	GO:0009401	phosphoenolpyruvate-dependent sugar phosphotransferase system			GO:0008982	protein-N(PI)-phosphohistidine-sugar phosphotransferase activity	37	0	0	Firmicutes
Gene_ID_33656	AGR23554;AFH81156;AGR19301;CBY71552;AGR10325;CBY58980;ADB70063;CBY61819;AEO07625;AAT05381;AGR25043;CBY74413;AGR04529;CCO65177;AGR02364;CBH28699;AEO04806;CBY53124;EGF39134;AEH93760;AEO26986;CBY50249;AGR07708;EGF40673;AEO40108;ACK41222;AGR18141;CCQ25333;ADB66974;CAS06364;AGR14368;CBY68681;CAK22011;CCQ22191;CBY64572;CBY56044;CBY77325	PF13170	Protein of unknown function (DUF4003)							37	0	0	Firmicutes
Gene_ID_33981	AGR20296;CBY63516;ACK39388;EGF45689;AGR13354;CCQ20977;CBY52061;AGR17146;AEO03613;CBY49128;CBY67605;AFH80095;CCO64128;AEO39058;CBY76249;CAS05301;AGR06048;CBY70437;CBY60708;CBY57861;CBY73312;ADB71467;AEO06514;AEO25876;AGR08711;AAT04323;CBY54926;AGR23037;AGR11779;AGR25649;AEH92620;CBH27595;CCQ24105;EGF36795;AGR01361;CAK20960;ADB68422	PF02699	Preprotein translocase subunit							37	0	0	Firmicutes
Gene_ID_34566	EGF39591;CBY57635;ACK39613;AEH92394;CBY75996;AEO38833;AGR11563;EGF45930;AGR25865;AEO06289;CCQ23857;ADB71237;AGR20512;AGR05832;AGR16930;CBH27372;CBY60480;CAS05077;CCQ20731;CBY70211;CBY67379;CBY54700;AEO03388;ADB68192;AGR22821;AEO25651;CBY51832;CBY73085;CBY48899;AGR08924;CBY63290;AGR01148;AAT04097;AGR13140;CCO63903;CAK20737;AFH79871	PF05979	Bacterial protein of unknown function (DUF896)							37	0	0	Firmicutes
Gene_ID_34786	AGR01879;EGF43526;CAS05859;AGR10797;AGR19782;AEO07061;CBY58414;AAT04881;AEO26425;CCO64681;AGR13889;CCQ21635;CBY73871;CCQ24770;CBY49734;AEO39609;AFH80650;EGF37233;CBY68171;AEO04164;AGR24035;CBY55481;ADB69028;CBY61257;CBY70999;CAK21518;AEH93175;AGR27071;AGR17660;ADB72073;AGR06559;CBY52610;CBY64066;CBY76814;AGR08194;CBH28219;ACK38835	NA								37	0	0	Firmicutes
Gene_ID_35811	AGR13574;CAK21178;CBY63732;EGF44794;ADB71735;AEO06725;CBY76464;AGR25449;AEO03827;AFH80310;CBY67828;CBY49393;AAT04539;AEO39272;CBY52274;CAS05517;AGR20095;CBY70657;CCQ21247;AGR06248;CBY73531;CCO64344;ACK39174;AEO26091;AGR08512;AGR01562;CBY58078;AGR21865;AGR11980;AGR17347;AEH92835;CBH27865;CCQ24378;EGF37639;CBY55144;CBY60921;ADB68690	NA								37	0	0	Firmicutes
Gene_ID_37061	CCQ19998;CCQ23131;ADB70528;AGR09514;EGF46475;CBY56932;CBY75302;AEO38195;AGR26448;AEO02745;CBY62660;CBY53998;CBY66736;CBY48254;AAT03465;CBY51121;CAS04442;ADB67483;CBY69584;AEO05655;CBH26720;CBY72446;CCO63266;AGR00563;AEO24952;ACK40319;CBY59836;AGR22258;AGR11006;AGR16366;AEH91687;AGR21076;AGR15093;EGF38299;AFH79245;CAK20039;AGR05245	PF06161	Protein of unknown function (DUF975)							37	0	0	Firmicutes
Gene_ID_37158	ABD31889;BAF68745;CCG17184;ACY12470;AEB89666;CCC89112;AFR74572;AGW37368;AGU56168;BAB58735;BAB43664;AGW34902;ADI99057;ADQ76079;CBX35757;ADL24386;AEZ38494;AGP29501;ABD22910;CAG41631;CAI82135;BAF79440;ABQ50372;ADC38722;CBI50558;AGO30941;AEW66532;AGY90771;AGU62708;ADL66610;AEV79539;AAW38590;EEV05170;ABX30554;BAB96359;CCE60216;ABR53472	NA								37	0	0	Firmicutes
Gene_ID_37519	CBY53567;CBY50693;AEH91258;AAT03029;CBY47820;AGR12422;EGF46786;AGR14755;AGR07337;AGR26787;AEO02299;CBY66306;CAK19612;AEO05240;CAS04018;AFH78823;CBY69137;EGF38881;CBY56502;AGR21921;CBY74877;CBY72010;AEO24530;CCQ19534;AGR16029;CCO62819;CBY59431;CCQ22669;ADB70117;AGR04904;ACK40747;ADB67028;CBY62232;AGR02727;AGR21412;CBH26367;AEO37783	PF02151	UvrB/uvrC motif					GO:0005515	protein binding	37	0	0	Firmicutes
Gene_ID_37914	AGR00901;CBY75665;CAS04810;AGR22596;AFH79607;AEO25323;AGR09174;CCO63630;AEO38571;AGR15430;CBY69945;CCQ20441;EGF38025;AEO06024;EGF46146;CBY57308;CBY67103;CBY48618;AGR26111;CBY54373;AEO03119;ADB67859;CBY51499;CBY60211;AGR16704;CAK20426;AEH92066;AAT03822;CBY72809;ADB70904;AGR05584;CCQ23573;AGR20738;AGR11340;CBY63029;CBH27076;ACK39940	NA								37	0	0	Firmicutes
Gene_ID_38153	CBY57268;CBH27036;CBY75625;EGF46110;CBY51459;AAT03783;CBY72769;AGR26151;AEO03079;AGR20778;AGR05544;ADB70864;CCO63589;AEO38529;CBY48578;CBY69905;CBY60171;AGR09214;AGR15390;AGR22556;AEO05984;AEO25283;CBY67063;CBY62988;CBY54333;CAS04770;AGR11300;ACK39980;EGF37987;AEH92026;AGR16664;CCQ23531;AFH79567;AGR00862;CAK20385;ADB67819;CCQ20399	PF04397	LytTr DNA-binding domain					GO:0003677	DNA binding	37	0	0	Firmicutes
Gene_ID_38308	CCQ21935;CBY74174;AGR14129;AGR19527;CBY71310;AEO04496;AEO39869;CCQ25072;ACK38558;AGR10552;EGF36526;CAS06129;CAK21767;CBH28457;AEO26744;CBY52874;CBY77078;AGR04301;AGR02136;AEH93451;AAT05142;CBY50000;AGR24805;ADB72391;CBY61523;AEO07378;CBY58735;ADB69347;AFH80916;AGR17915;CCO64942;CBY68441;EGF42360;CBY64330;CBY55800;AGR23780;AGR07936	PF06265	Protein of unknown function (DUF1027)							37	0	0	Firmicutes
Gene_ID_38783	AGR14112;CCQ25055;CAK21750;AGR07953;EGF42410;ADB72373;CBY77059;AEO39851;AGR24788;AEO04478;CBY64313;AFH80898;CBY68423;CBY49980;AAT05122;CBY52857;CAS06111;ADB69328;CBY71290;AGR04284;CBH28439;CBY74155;CCO64924;CBY58716;AEO26724;CBY61505;AEO07360;AGR23797;AGR10569;AGR17898;AEH93433;AGR19544;AGR02119;EGF36509;CCQ21915;ACK38576;CBY55782	PF04066	Multiple resistance and pH regulation protein F (MrpF / PhaF)	GO:0034220	ion transmembrane transport	GO:0016021	integral to membrane	GO:0015075	ion transmembrane transporter activity	37	0	0	Firmicutes
Gene_ID_39391	CBY52747;AEO39741;CAS05994;CBY68307;AGR06682;AGR23912;CCO64817;ADB69160;CBY55613;CBY76950;CBY49870;AAT05010;CCQ24915;EGF36981;CBY64200;CBY61394;AGR27194;AFH80786;CBY71134;CAK21645;AGR10676;CCQ21779;AEO04298;AEO07197;ADB72205;AGR19659;AEH93317;CBY58546;AGR17783;AEO26557;CBY74008;AGR02002;EGF42987;AGR14012;AGR08071;CBH28341;ACK38692	NA								37	0	0	Firmicutes
Gene_ID_40326	CAK20894;AEO03545;CCQ20903;AGR01296;CAS05233;AGR17080;EGF45767;AGR05982;CBY57793;AGR11713;ADB71396;CBY67537;AGR22971;AAT04255;CBY54858;CBY63448;CCQ24030;AGR13290;CBY70369;AEO25807;CBY60639;ADB68351;AGR08775;AGR25715;CBY51990;CBY73244;CCO64061;AEO06445;EGF36733;AEO38989;CBY76181;CBY49058;AFH80028;AGR20362;ACK39457;CBH27529;AEH92551	PF11611	Domain of unknown function (DUF4352)							37	0	0	Firmicutes
Gene_ID_41465	CAK21055;CBH27693;AGR29618;EGF44862;AGR01452;AGR13444;ADB71561;CBY57955;AEO03706;AGR06139;AAT04417;CBY52155;CBY55021;CBY76342;CCO64218;CAS05393;ADB68516;CBY70532;CCQ21095;CBY60801;AGR25559;CBY49223;CBY67701;AGR17237;AEO25968;CBY73406;CBY63611;AGR20205;AEO39149;AGR11869;AFH80186;AEH92718;AEO06607;CCQ24226;AGR08620;AGR23127;ACK39290	PF00293	NUDIX domain					GO:0016787	hydrolase activity	37	0	0	Firmicutes
Gene_ID_41771	ADC36343;ADQ75829;CCG14816;CAI79758;CAG39160;ACY10046;AEV77215;AEW64155;AGW35146;EEV05390;ABD21809;BAF77013;BAB93970;BAB56293;BAF66347;AGW32612;CBI48026;AGO28521;AGP27130;BAB41346;AGU60243;ADI96620;ABD29274;ADL22072;AGY88242;CBX33490;CCC86875;AEZ36246;ADL64189;ABX28180;AFR72134;AGU53959;ABR50984;AEB87243;ABQ47924;CCE57960;AAW38759	NA								37	0	0	Firmicutes
Gene_ID_42408	CBY53422;CBH26690;AGR07451;AGR33083;AGR19045;AFH78689;AGR25301;CBY66170;AEO02163;CCO62680;ADB72720;CBY62109;AGR23298;CBY47687;CAS03882;ADB69676;CBY69001;ACK40876;AEO05105;CBY56358;AGR14638;CBY74737;CCQ19387;AEO24390;CBY50553;AEO37645;AGR02613;CBY71872;AGR12539;AGR04787;AEH91129;CAK19839;CCQ22520;AGR18397;EGF39431;AAT02893;CBY59292	PF00137	ATP synthase subunit C	GO:0015991	ATP hydrolysis coupled proton transport	GO:0033177	proton-transporting two-sector ATPase complex, proton-transporting domain	GO:0015078	hydrogen ion transmembrane transporter activity	37	0	0	Firmicutes
Gene_ID_42593	CBH28440;CBY52858;CBY61506;AEO04479;CAS06112;AGR19543;AFH80899;CBY74156;AEO07361;CBY49981;AGR07952;EGF42411;AGR10568;CBY64314;AEO26725;AEO39852;AGR02120;CBY68424;CBY71291;ADB72374;CBY55783;CBY58717;ADB69329;AGR24789;CCQ25056;AGR17899;AAT05123;CCQ21916;AGR23796;AEH93434;AGR04285;AGR14113;CBY77060;EGF36510;CCO64925;CAK21751;ACK38575	PF03334	Na+/H+ antiporter subunit	GO:0015992;GO:0015672	proton transport;monovalent inorganic cation transport			GO:0005451	monovalent cation:hydrogen antiporter activity	37	0	0	Firmicutes
Gene_ID_43071	CCQ22303;CBY77436;ADB69963;AGR07616;EGF40038;CBY59091;AGR04623;AEO40207;AGR25137;AEO04908;CBY64669;CBY56156;CBY68787;CBY50357;ACK41124;CBY53224;ADB66875;CBY71652;AGR14461;AEO07723;CBH28806;CBY74524;CCO65291;AGR02455;AEO27095;AGR23462;AAT05494;CBY61920;CAS06470;AGR10233;AGR18233;AEH93858;AGR19209;CCQ25449;EGF39224;AFH81270;CAK22108	PF07653	Variant SH3 domain							37	0	0	Firmicutes
Gene_ID_43372	ACY12483;AGO30955;CCG17198;AEZ38507;AEB89699;ABX30567;AGY90806;CAG41644;ADL24398;ADL66642;CBI50591;BAB58749;EEV05183;CAI82150;ABR53485;ADI99071;ADQ76066;AGU62721;ADC38736;AGU56180;AFR74587;AGW34915;AGW37381;BAB43678;BAF68758;BAB96372;AEV79552;CBX35770;ABD22454;AGP29535;AAW38604;CCC89125;ABD31903;AEW66545;BAF79454;CCE60229;ABQ50385	NA								37	0	0	Firmicutes
Gene_ID_43692	AGS29723;ACF90637;CDG07751;AEF07539;CAD01660;AGQ59072;AGQ67825;ABX66988;ACH75973;CCW74349;AFD58591;CBW17695;AGK67161;ABX21214;AAO69205;AGF80958;AGK08553;CAR59287;AHB44095;AGQ73260;AGQ86187;AGX10651;BAJ36635;AGQ65107;AAV77169;ACY88487;ACF70125;ADX17368;AAX65570;CBG24677;ACN46195;AEZ45371;AAL20587;CAR32940;ACH49061;AGR58897;AGQ76331	NA								37	0	0	Proteobacteria
Gene_ID_43915	AGR13176;CAK20775;CBY63328;EGF45848;ADB71275;CBY54738;CBY76033;AGR25829;AEO03426;AFH79908;CBY67416;CBY48936;AAT04134;AEO38871;CBY51870;CAS05114;AGR20476;CBY70248;AGR01184;AGR05868;CBY73122;CCO63940;CBY57673;AEO25689;AGR08888;CBY60518;AEO06327;AGR22857;AGR11599;AGR16966;AEH92432;CBH27409;CCQ23897;EGF38552;CCQ20771;ACK39576;ADB68230	NA								37	0	0	Firmicutes
Gene_ID_44129	AGR06497;AEH93105;CAK21450;CBY63999;EGF43601;ADB72006;CBY55414;CBY76727;AGR27009;AEO04096;AFH80576;CBY68093;CBY49657;AAT04806;CBY52543;CAS05782;AGR19843;CBY70923;AGR01816;AGR13827;CBY73795;CCO64605;CBY58347;AEO26358;AGR08257;CBY61190;AEO06993;AGR24096;AGR12233;AGR17599;AEO39542;CBH28145;CCQ24691;EGF37508;CCQ21558;ACK38905;ADB68961	PF04854	Protein of unknown function, DUF624							37	0	0	Firmicutes
Gene_ID_44238	CAG40105;AEB88210;CCG15674;CBX34365;BAB57292;CCC87810;ABR52065;AGY89229;BAB94877;AGP28434;BAF78004;AFR73148;BAB42226;ADI97639;ABD30197;ADL22931;AEZ37124;ACY11005;ABD21627;AGO29398;ABX29083;AAW38019;AEW65096;EEV04289;CBI49003;AGW33512;ADQ77565;ABQ48989;AGU61191;ADC37297;BAF67313;AGU54846;AGW36045;ADL65130;AEV78123;CCE58829;CAI80682	NA								37	0	0	Firmicutes
Gene_ID_44304	EEV05502;BAB56407;CCG14922;CBX33609;CAI79872;AGY88348;ADC36456;ABX28287;ABR51098;AGW35251;BAF77127;CAG39266;BAB41459;AGP27231;ADL64293;AEB87349;AEZ36359;ADI96722;ABD20528;ADL22178;ADQ75720;BAB94086;ABD29390;AFR72245;AGU60357;AAW38784;AEW64266;AGU54062;AEV77319;AGW32717;BAF66452;CBI48131;ACY10156;ABQ48037;AGO28630;CCE58066;CCC86978	NA								37	0	0	Firmicutes
Gene_ID_46501	AGU54509;BAF77576;CCG15339;ADL64771;CAG39759;AGP27692;BAB94523;BAF66937;BAB56858;EEV04508;ABD29837;ABR51592;ABX28740;ABQ48523;CAI80333;CBX34031;BAB41884;AGU60833;AGW33149;ADC36884;ACY10579;AFR72775;ADL22599;AEB87831;CCC87397;AEW64762;ADI97248;CBI48650;AGO29068;AGY88808;ABD20867;ADQ77953;AAW37816;AGW35681;CCE58496;AEZ36786;AEV77754	NA								37	0	0	Firmicutes
Gene_ID_46609	AGR07944;CCQ25064;CBH28450;AGR17907;EGF42418;CBY64322;AGR19535;CCO64934;EGF36519;AEO04487;AFH80908;CBY52866;AGR24797;AGR04293;CBY68433;AAT05132;CAS06121;ADB69337;CBY71301;ADB72382;CAK21758;ACK38566;CBY49990;AEO39860;AEO26733;CBY61514;CBY58725;CBY77069;AGR10560;AGR14121;AEH93443;AGR23788;AGR02128;CBY74165;CBY55791;CCQ21924;AEO07369	PF07293	Protein of unknown function (DUF1450)							37	0	0	Firmicutes
Gene_ID_47531	CAI80215;AEW64581;CCG15222;BAF66812;AGU54377;AFR72647;CBX33914;ABD22387;ABQ48404;AGW33031;ACY10462;BAB94397;CBI48525;ADC36765;ADL64644;ABD29706;CCC87280;AGO28950;AGP27576;ABR51472;AEZ36660;BAF77458;BAB41766;ADQ78074;AGU60706;BAB56739;ABX28596;CAG39602;ADL22482;AGY88680;AEV77636;AAW37732;AGW35564;AEB87710;ADI97129;CCE58377;EEV04387	NA								37	0	0	Firmicutes
Gene_ID_47650	AGR09486;CCQ23157;CBH26743;AGR26420;AGR32575;AGR11033;AAT03498;AGR21048;CCO63301;AEO02773;AGR05273;CAK20068;AFH79282;CBY75334;CBY51152;ADB67514;CBY69616;ADB70559;CBY62692;EGF38330;CBY48286;CBY56962;AEO24980;CBY72480;AEO38223;AEO05684;CAS04477;ACK40285;CBY66771;AGR15121;AEH91721;AGR22286;CBY59867;AGR16394;CCQ20025;AGR00591;CBY54028	PF00448	SRP54-type protein, GTPase domain	GO:0006614	SRP-dependent cotranslational protein targeting to membrane			GO:0005525	GTP binding	37	0	0	Firmicutes
Gene_ID_47956	CAK19560;CCQ22594;CBH26295;AGR18452;EGF40626;CBY50623;AGR18990;ACK40813;AGR29504;AEO02232;CBY74808;AEO05174;CCO62752;CBY47756;AFH78758;AGR25357;CAS03953;ADB69602;CBY69073;AGR07397;CBY62168;AGR23243;AGR14694;ADB72646;AEO24462;AGR02666;AEO37715;AGR04842;AGR12484;CBY66241;AEH91192;AAT02963;CCQ19458;CBY71944;CBY53497;CBY59361;CBY56431	PF01740	STAS domain							37	0	0	Firmicutes
Gene_ID_48457	AEO26600;CBY49913;AGR14054;CBY61437;AGR27236;AGR10631;CBY64243;CCO64858;ADB72248;CBY55656;AEO39784;ACK38649;CCQ21824;CBY74088;AAT05052;CBY68350;AGR23871;EGF37022;AEO04342;AEH93360;CBY76993;AGR06724;AGR08029;CAS06037;CBY52790;AEO07241;AGR32943;CCQ24959;CBY71215;CBH28384;AGR02044;AGR19618;AGR17824;CAK21687;AFH80829;CBY58589;ADB69203	PF13419	Haloacid dehalogenase-like hydrolase							37	0	0	Firmicutes
Gene_ID_49659	ADB70332;CCQ22921;CBY62485;AGR07176;AGR32536;AGR16197;CCO63067;AEO38002;AAT03269;AEO02540;ACK40514;CCQ19783;CBY66542;CBY48051;CBY72248;AGR14926;CAS04245;ADB67243;CBY69388;AGR21245;CBH26531;AFH79053;CBY75110;CBY56728;AEO24750;AGR02895;CBY53793;AGR22089;AGR12252;AGR05076;AEH91492;AGR26617;AEO05464;EGF38799;CBY50925;CAK19857;CBY59643	PF01882	Protein of unknown function DUF58							37	0	0	Firmicutes
Gene_ID_50505	CCQ23985;CBY76143;CAS05195;CCO64023;AFH79990;CBY54819;AGR08810;CBY49020;AEO38952;EGF45740;AGR11678;CBY60601;AGR20397;AEO25770;AAT04217;AEO06408;AGR25750;CBY67499;CBY70331;AGR01262;AGR13255;ADB68312;CBY51951;AEO03507;AGR17045;CAK20858;CCQ20857;AGR22936;CBY73206;ADB71357;AGR05947;CBY57754;CBY63411;EGF36699;ACK39493;CBH27493;AEH92515	NA								37	0	0	Firmicutes
Gene_ID_51532	CBY48195;CBY62609;CBY53941;AGR26498;AFH79192;AGR05195;AEO38137;CBH26658;AEO02687;ACK40371;CBY56875;CBY66683;CBY75243;AAT03408;CBY72388;CAS04391;ADB67380;CBY69526;CBY59779;AGR15043;ADB70469;AGR00506;AGR21125;AEO24895;AGR09563;CBY51060;CCO63208;AGR22209;AGR10956;EGF46487;AEO05599;AEH91635;AGR16317;CCQ23077;EGF38501;CCQ19942;CAK19985	PF00027;PF13545	Cyclic nucleotide-binding domain;Crp-like helix-turn-helix domain							37	0	0	Firmicutes
Gene_ID_52062	AEO26489;CCQ24842;CAS05925;CCO64749;AFH80716;CBY73939;ACK38761;CBY49801;ADB72137;AGR32914;AGR10740;AGR19723;ADB69092;CAK21579;AEO07127;AGR27130;CBY68238;CBY71065;CBY61324;CBY58478;AGR08135;CBY52676;CBY64130;AEO04230;AGR17719;AAT04941;CBY55545;AGR23976;CBH28282;AEH93249;AGR06618;AGR13948;CBY76881;EGF37131;AGR01938;AEO39673;CCQ21705	NA								37	0	0	Firmicutes
Gene_ID_52715	AGW36398;AGP28098;CCG16051;AEW65443;ABX29429;CAI81032;BAB57643;ADL65488;BAB42574;AGY89592;CBX34712;AEV78482;AGU61565;EEV04139;AGU55179;CAG40487;AEZ37491;AAW36716;ABD21237;ADL23283;ABD30585;BAF78352;ABR52417;AGW33865;CBI49356;ABQ49331;AFR73511;ACY11369;BAF67661;ADC37648;AEB88570;ADQ77187;CCC88160;BAB95234;ADI97992;CCE59170;AGO29770	NA								37	0	0	Firmicutes
Gene_ID_53623	AGW32844;AEV77445;CCG15045;AGW35377;BAF66637;ADL22303;ADL64443;CCE58199;ABQ48227;AEB87504;ABX28425;CAG39413;CAI80012;AAW38912;AGY88477;BAF77253;ADQ75583;BAB56535;AEZ36490;CCC87104;AGP27373;AFR72442;CBX33737;ABD29524;ABD21244;AGO28768;ADC36583;ACY10284;CBI48325;BAB41585;AGU60507;AGU54189;BAB94213;ADI96933;ABR51293;EEV05636;AEW64397	NA								37	0	0	Firmicutes
Gene_ID_54563	AEX46078;AEX69514;AEX74052;AFH90516;AFM07045;AFK16334;AEX39168;AEX67003;AEP69945;AEX80799;ADL10173;BAM27045;AGF71921;AFH51623;AEX41575;AGG66315;AEX48369;AFF21845;ADK28485;AGT04917;AEX43865;AEX78528;AEX83034;AFB72026;BAC17793;ADL20582;AEX76293;BAB98314;AEG81271;AEX71793;AER68758;AEK92023;ADO25965;AEG83460;AGN21699;AGS34326;AGN18676	NA								37	0	0	Actinobacteria
Gene_ID_54909	ABR51081;BAF66437;CCE58047;CAI79856;BAB56391;BAF77111;CBX33592;ADQ75738;AGP27215;ADI96706;AGU54046;CAG39248;ABQ48020;AFR72227;ADC36440;CCG14905;BAB41443;ABD29369;AAW38766;ABX28268;ABD21483;BAB94070;ACY10139;EEV05484;AGW32699;AGU60339;AGO28609;AEW64248;CBI48114;AEZ36343;AEB87331;ADL64275;AGW35233;CCC86962;AEV77301;ADL22159;AGY88330	NA								37	0	0	Firmicutes
Gene_ID_55986	CBY76027;EGF39618;CBY48930;AGR22851;CBY54732;CCQ23891;AGR05862;AEH92426;CBY60512;CBY57667;ACK39582;CBY67410;AGR25835;CBH27403;CCO63934;AGR01178;AGR16960;EGF45843;AGR11593;AGR20482;AEO25683;AFH79902;CBY51864;ADB71269;AGR13170;CBY63322;AEO38865;AEO06321;ADB68224;CAS05108;CCQ20765;CBY73116;AGR08894;AEO03420;CBY70242;CAK20769;AAT04128	PF01812	5-formyltetrahydrofolate cyclo-ligase family							37	0	0	Firmicutes
Gene_ID_56946	ABD29522;CBI48323;CCG15043;AFR72440;ADC36581;AGY88475;AGP27371;ADQ75585;AGU60505;AEW64395;AGU54187;CAG39411;ABX28423;AGW32842;AAW38910;ABR51291;ACY10282;AGW35375;ADL64441;AEB87502;BAF66635;ABD20384;ADL22301;BAB41583;ADI96931;BAB94211;CAI80010;BAB56533;CBX33735;AEZ36488;ABQ48225;AGO28766;BAF77251;EEV05634;AEV77443;CCE58197;CCC87102	NA								37	0	0	Firmicutes
Gene_ID_57335	AEX41892;AEX83345;AEX81112;AFH90823;AFH51945;ADL20883;AEQ06553;AEX76607;AEX39485;AEX69839;ADL10475;AEG81585;AEX44201;AEP70246;AEX74385;AGT05409;AEX48710;AFF22156;AFK16647;BAB98836;AEX78840;AEX67398;AEX72099;AFB72352;AGG66774;AER69051;BAM27372;BAC18385;AEG83777;AEX46418;ADO26272;AEK92332;ADK28796;AFM07342;AGN22203;AGF72421;AGN19178	PF02577	Bifunctional nuclease					GO:0004518	nuclease activity	37	0	0	Actinobacteria
Gene_ID_57390	AAW38324;CCG16365;EEV03699;ABQ49591;CBX34966;BAF67911;AGW34187;BAB57908;AFR73781;AGO30089;ABR52680;BAB42835;CCC88403;BAF78615;AGU55424;AEV78810;BAB95554;ADL65749;ACY11647;ADI98236;ABD21092;ADL23603;AEB88833;AEW65759;CAI81295;CAG40815;CBI49612;AGP28731;CCE59437;AEZ37747;AGW36652;ADQ76869;AGY89860;AGU61828;ADC37915;ABX29743;ABD30928	NA								37	0	0	Firmicutes
Gene_ID_57655	AFR72855;AEB87904;CCG15414;AGU54584;AGP27770;BAB41958;ADL22674;AGY88882;AEV77830;CAI80414;CCC87472;ABQ48597;ADL64844;ACY10655;AGO29147;BAB56932;AGU60914;ADI97327;AEZ36862;BAB94597;CBX34104;AGW35756;EEV04584;BAF77650;ABD20887;CAG39835;ADC36959;ADQ77870;CBI48724;ABD29921;BAF67010;AGW33224;ABX28820;AAW36391;ABR51667;CCE58571;AEW64835	NA								37	0	0	Firmicutes
Gene_ID_57993	AGR01011;AEH92194;AEO06166;CBY60357;EGF45989;ADB71051;CBY51642;CBY75803;AGR26002;AEO03262;CBY63167;CBY67249;CBY48768;AAT03969;CBY54515;CAS04955;ADB68006;CBY70083;AFH79748;CAK20559;CBH27213;CBY72957;CCO63776;CBY57451;AEO25463;AGR09063;AGR13024;CCQ20584;AGR22705;AGR11447;AGR16814;AEO38711;AGR20628;CCQ23715;EGF37717;AGR05693;ACK39812	NA								37	0	0	Firmicutes
Gene_ID_58797	CBY59858;CBY72472;CAS04469;ADB67506;AGR09494;CBY54020;CBY62684;AFH79274;AGR21056;AEO38215;AGR15113;AGR00583;EGF46388;CCO63293;CBY56954;AEO02765;AGR26428;AGR05265;CBY69608;CCQ20017;CBY75326;AEO05676;AEH91713;EGF38323;ADB70551;CBH26735;ACK40293;CBY66763;CBY51144;CBY48278;AGR16386;AEO24972;AAT03490;CCQ23149;AGR11025;CAK20060;AGR22278	NA								37	0	0	Firmicutes
Gene_ID_59208	BAF79302;AEB89533;CCG17046;EEV05038;AGP29370;BAB43525;BAB58597;AFR74424;BAB96224;ABX30411;CCC88980;AAW38530;ACY12331;AGW34764;ABQ50238;AEZ38358;AGY90638;ABD22490;AGW37228;CBX35622;ADL24254;CAG41506;ADC38583;CBI50429;ABD31734;CAI82006;ABR53334;ADI98925;AGU62559;ADQ76215;BAF68606;AGO30806;ADL66481;AEW66403;AEV79390;CCE60090;AGU56029	NA								37	0	0	Firmicutes
Gene_ID_59789	AGP28539;AGO29891;CCG16172;BAB42633;CAI81102;AEB88631;ABD30716;ADQ77062;AGU61628;ADI98045;BAF78411;BAF67717;BAB57703;AEZ37551;CBI49415;CCC88214;ADL23410;AEV78610;ADC37710;AGW36456;AGY89655;ACY11432;BAB95358;ADL65550;AFR73574;AEW65565;AAW38214;ABQ49392;AGU55232;ABR52481;AGW33991;EEV03506;ABX29550;CBX34772;ABD21601;CCE59230;CAG40613	NA								37	0	0	Firmicutes
Gene_ID_60017	CBY55258;CCQ24513;CBH27988;CBY52388;EGF44414;AGR19986;AFH80425;AGR26865;CBY67944;AEO03942;AGR08403;CCO64456;ADB71851;CBY63851;AEO39388;CBY49510;CAS05631;ADB68806;CBY70774;AEO06839;CAK21294;AGR13683;CBY76580;CCQ21380;AEO26205;AGR24238;AGR01671;CBY73647;AGR12089;AGR06354;AEH92956;CBY58192;ACK39054;AGR17456;EGF37364;AAT04655;CBY61036	PF06855	Protein of unknown function (DUF1250)							37	0	0	Firmicutes
Gene_ID_60259	CAG40073;AEB88178;CCG15642;CBX34333;BAB57259;CBI48971;AEW65064;AGY89136;ABR52033;AGP28006;BAF77972;BAB42193;AEV78091;AGU54814;AGW33480;AGU61159;ACY10971;AEZ37092;CCE58797;ADL22900;CAI80651;BAB94845;ADC37265;EEV04257;ABD21757;AAW37986;ADI97554;ABQ48957;ABD30164;BAF67235;ABX29060;ADQ77597;ADL65098;CCC87778;AGO29366;AFR73116;AGW36013	NA								37	0	0	Firmicutes
Gene_ID_60769	CBY48390;CCQ23286;AGR26324;AGR09386;EGF46261;AFH79379;CBY75438;AEO38337;ACK40177;AEO02891;CBY62797;CBY57076;CBY66875;AGR05369;AAT03594;CBY72578;CAS04581;ADB67631;CBY69714;AGR15217;CBH26845;ADB70676;CCO63398;AGR20952;AEO25095;CBY59980;AEO05798;AGR22382;AGR11126;AGR16490;AEH91828;CBY51266;AGR00690;EGF38428;CCQ20152;CAK20173;CBY54142	PF12802	MarR family							37	0	0	Firmicutes
Gene_ID_63119	CAG39683;AGW35642;CCG15299;CBX33991;BAB56818;AGO29028;AEW64721;AGY88768;ABR51551;AGP27650;BAF77536;ADQ77994;BAB41844;AEV77715;AGU54470;AFR72734;AEZ36746;ACY10539;ABD20602;CAI80293;AGW33110;BAB94483;ADC36843;ADL22558;CBI48610;AAW37777;ADI97208;ABQ48482;AGU60791;ABD29795;BAF66897;ABX28699;AEB87791;ADL64731;EEV04467;CCE58457;CCC87357	NA								37	0	0	Firmicutes
Gene_ID_63195	AEO38194;CBH26719;AGR15092;EGF46474;ADB70527;CBY72445;AGR26449;AFH79244;AEO02744;AGR21077;AGR09515;AGR05244;ACK40320;EGF38298;CBY62659;CAS04441;AAT03464;CBY69583;AGR00562;CBY51120;CCO63265;CBY75301;CBY56931;AEO24951;CBY59835;AEO05654;AGR16365;AGR11005;AGR22257;AEH91686;CBY66735;CCQ23130;CBY48253;CCQ19997;CAK20038;ADB67482;CBY53997	PF00583	Acetyltransferase (GNAT) family					GO:0008080	N-acetyltransferase activity	37	0	0	Firmicutes
Gene_ID_64166	AGR04334;CCQ25109;CBH28490;AGR17948;EGF42253;AGR02169;CBY74208;CBY68476;AGR19495;AEO04537;AEO07415;AGR07903;CBY55836;CCO64975;ADB72424;CBY50034;CAS06162;CBY58772;CBY52910;AGR24838;CBY61556;CBY71346;EGF36559;AAT05177;CBY64363;AGR14162;CAK21810;AEO26781;CBY77112;AGR10519;AEO39902;ACK38525;AGR23747;AFH80950;AEH93484;ADB69380;CCQ21968	PF06486	Protein of unknown function (DUF1093)							37	0	0	Firmicutes
Gene_ID_65349	ABR52420;AEB88573;CCG16054;AGY89595;BAB57646;AGW33868;BAF78355;ACY11372;AAW36719;AGP28095;ADL65491;AEW65446;ABX29432;CAG40490;ADI97995;CCC88163;AEZ37494;CAI81035;CBI49359;ABD22867;ADC37651;ADL23286;AGU55182;BAB95237;AGU61568;ABQ49334;EEV04142;CBX34715;AEV78485;AFR73514;BAF67664;ADQ77184;AGW36401;BAB42577;AGO29773;ABD30588;CCE59173	NA								37	0	0	Firmicutes
Gene_ID_65894	BAM96811;AEN15501;ADZ49984;ACI27606;AEE70550;AGL71170;AGL67608;BAJ56537;ADU83312;ADO05616;ADI34983;AGL67068;AGL69840;AFX91259;CAX29407;ABF84944;ADZ51585;ACX99455;BAJ59983;AFI06319;ADO02498;AHA89701;ADU41224;ADN80037;BAJ58036;AEN18577;ACX98043;CAK00029;BAJ55477;AFI01137;AEN17080;AHA88130;AGR63484;CBI66213;AFI04737;ACJ08044;AGT74183	NA								37	0	0	Proteobacteria
Gene_ID_65927	AGR09088;CBH27187;AGR16789;EGF45970;AGR05668;AEO06141;CBY63141;AGR20653;AEO03236;AFH79723;CBY51616;AGR26027;AAT03942;CBY67223;ACK39837;AGR22681;CAS04930;EGF37694;CBY70057;AGR00986;ADB71026;CCO63751;CBY48742;AEO38686;AEO25438;CBY60331;CBY57425;CBY75777;AGR11423;AGR12999;AEH92169;CAK20534;CCQ23686;CBY72929;CBY54488;CCQ20556;ADB67981	PF00936	BMC domain							37	0	0	Firmicutes
Gene_ID_66132	AFR73913;BAF68097;CCG16505;ABX29886;AEB88976;AEW65890;BAF78755;AGW36771;AAW38386;BAB58049;CBX35101;BAB95692;ACY11802;ADC38054;EEV03319;ABD31151;AGU61983;AGP28871;AEZ37892;CAG40964;ABR52809;ADL23745;AGU55553;AGO30285;ABD22771;ADL65936;ADI98447;BAB42973;CBI49755;ABQ49726;AEV78934;AGW34307;CAI81508;AGY89998;CCC88534;CCE59571;ADQ76719	NA								37	0	0	Firmicutes
Gene_ID_66503	AGR10961;CCO63214;CAS04397;CBY56881;CBY75249;AGR09558;CBY59785;CBY66689;CBY69532;AFH79198;AEO24901;AGR15048;AGR21120;CBH26664;AGR22214;AGR26493;ADB67386;ADB70475;CBY62615;EGF38507;CBY72394;AGR16322;AGR00511;AAT03414;CBY51066;CBY53947;AEO02693;AEO05605;CAK19991;CCQ19948;AEO38143;CCQ23083;AGR05200;CBY48201;ACK40365;AGR32560;AEH91641	NA								37	0	0	Firmicutes
Gene_ID_66846	CCQ20687;ACK39656;AEH92350;CBY75954;CCO63861;AEO06247;CCQ23813;AGR16890;CBY67337;AGR25904;CBY54658;CBY73044;AGR20552;CBH27330;CBY48856;CAS05036;ADB71195;CBY70170;AEO03345;CBY51789;AGR13100;ADB68150;AGR01107;AEO25608;AGR08965;AFH79830;EGF37795;AGR05792;AGR11523;EGF45892;CBY63247;CBY57593;CBY60438;AEO38791;AAT04054;CAK20699;AGR22781	PF01381	Helix-turn-helix					GO:0043565	sequence-specific DNA binding	37	0	0	Firmicutes
Gene_ID_67321	AGR13435;CCQ24216;CAK21046;AGR08629;EGF45646;ADB71552;CBY76333;AEO39140;AGR25568;AEO03697;CBY63602;AFH80177;CBY67692;CBY49214;AAT04409;CBY52146;CAS05384;ADB68507;CBY70523;AGR06130;CBH27678;CBY73397;CCO64210;CBY57946;AEO25959;CBY60792;AEO06598;AGR23118;AGR11860;AGR17228;AEH92709;AGR20214;AGR01443;EGF36256;CCQ21085;ACK39299;CBY55012	PF03413	Peptidase propeptide and YPEB domain							37	0	0	Firmicutes
Gene_ID_69280	AGW37091;AGU55892;CCE59955;ABD21154;CBI50298;ADL66351;EEV04904;ABQ50106;BAB58465;AGU62408;AEV79251;BAF79170;AGY90501;ADQ76357;ABX30277;CCG16911;BAB43395;ABD31587;AAW38514;AGP29241;BAF68474;AEZ38226;ADI98783;ACY12195;ADC38452;CAI81864;AGW34627;BAB96086;AEW66274;CCC88850;AGO30672;AEB89398;CBX35491;AFR74282;ABR53194;ADL24128;CAG41368	NA								37	0	0	Firmicutes
Gene_ID_70131	AGR01016;CCQ23721;CBH27219;AGR22710;AGR32668;AEO06172;AGR05698;CBY63172;ADB71057;AEO03268;CBY67254;CCQ20590;CAK20564;CBY57458;AGR20623;AEO38717;ADB68012;CBY70088;CBY54521;ACK39807;CBY51648;EGF37722;CBY60363;AEO25469;AGR16819;AFH79753;CBY48774;AGR25997;CAS04960;AGR11452;CCO63781;AEH92199;AGR09058;AGR13029;CBY72962;CBY75809;AAT03974	PF12833	Helix-turn-helix domain	GO:0006355	regulation of transcription, DNA-dependent			GO:0003700;GO:0043565	sequence-specific DNA binding transcription factor activity;sequence-specific DNA binding	37	0	0	Firmicutes
Gene_ID_70162	AGR05347;CCQ23258;CBY51244;AGR09407;EGF46335;CCQ20125;CBY75416;AEO38315;AGR26346;AEO02868;CBY62774;CBY59958;CBY66853;ADB70654;ACK40200;AEO05776;CAS04559;ADB67609;CBY69692;AGR00670;CBH26824;CBY72556;CCO63376;AFH79357;AEO25073;AAT03574;AGR15195;AGR22360;AGR11104;AGR16468;AEH91805;AGR20974;CBY54120;EGF38406;CBY48368;CAK20154;CBY57054	NA								37	0	0	Firmicutes
Gene_ID_70477	AGW37059;AEB89367;CCG16879;CBX35460;BAB58432;ADL24097;ABD31553;AGY90470;ADC38419;AGP29210;AGU55861;AEV79220;BAB43362;ADI98750;BAF79137;BAB96053;AEZ38195;ACY12164;ABD20677;AGO30640;ABX30245;AEW66243;CCC88819;AGW34595;CBI50267;AFR74248;ADQ76390;ABQ50075;AGU62375;AAW37135;BAF68442;ABR53162;CAI81831;ADL66320;EEV04873;CCE59923;CAG41335	NA								37	0	0	Firmicutes
Gene_ID_71492	CBX35014;AEB88889;CCG16418;AGU55473;AGP28782;BAB57962;AGW36700;AAW36865;AGW34235;ABX29792;EEV03747;BAB42886;ABD30982;CAI81343;AGU61884;ADI98284;AFR73834;AGY89911;AEZ37801;ACY11697;ADL65805;CCC88450;AEV78859;ABQ49638;ABD20923;BAB95603;BAF78668;CAG40870;CBI49663;ADL23651;BAF67961;AGO30141;AEW65805;ADQ76819;ABR52728;CCE59485;ADC37966	NA								37	0	0	Firmicutes
Gene_ID_71712	CBY72079;CBY56562;AGR04958;AEO05303;EGF46838;ADB70181;AEO02368;AAT03097;AEH91329;CCO62888;CBY50757;CBY62300;ADB67092;AGR12368;CAK19682;CBY47889;CBY59489;CBY53627;AGR21358;AGR21975;CCQ22742;CBY69207;CCQ19602;AGR02781;AGR16083;ACK40677;AGR07284;AEO24590;AGR26733;AGR14809;CAS04085;CBH26424;CBY66375;CBY74945;EGF38940;AFH78890;AEO37847	PF09648	YycH protein			GO:0016021	integral to membrane			37	0	0	Firmicutes
Gene_ID_71803	ADI98571;CCG16695;AGU55680;BAF78942;ADL66133;CBI50082;AEV79038;BAF68251;ADC38226;BAB95863;ABD31343;AGW36876;AGY90279;EEV03090;ABX30066;AEW66054;ABR52978;BAB58236;CAG41143;AAW37026;AGO30457;AEB89173;ABD22568;AGU62179;ACY11972;CAI81648;ADL23914;AGW34411;BAB43161;AEZ38004;CBX35268;AGP29027;ABQ49893;CCC88642;ADQ76583;CCE59732;AFR74035	NA								37	0	0	Firmicutes
Gene_ID_72510	CBY55881;CBY77158;CAK21850;CBY61601;EGF42190;ADB72469;CBY52956;AEO39949;AGR24881;AEO04582;CBY64409;CCQ25162;CBY68522;CBY50081;AAT05222;AEO07460;CAS06208;AGR19452;CBY71392;CBY58816;CBY74254;CCO65021;CCQ22021;AEO26826;AGR07860;AFH80996;AGR02212;AGR23704;AGR10476;AGR17991;AEH93531;CBH28535;AGR04377;EGF36483;ACK38478;AGR14217;ADB69425	PF04020	Membrane protein of unknown function							37	0	0	Firmicutes
Gene_ID_72591	BAB56985;AEV77857;CCG15443;AGY88913;BAF67039;AGO29174;CCC87498;ADI97355;CAG39863;AEB87951;AGU54610;CCE58602;ABX28851;BAB94642;ADC36989;AEW64864;AGU60943;AGP27797;CAI80443;BAF77702;EEV04612;AGW33251;ADQ77841;ACY10688;AEZ36892;AAW36422;BAB41987;AFR72886;ABD22424;ADL22702;CBI48752;ABD29953;AGW35783;ADL64871;ABQ48625;ABR51696;CBX34133	NA								37	0	0	Firmicutes
Gene_ID_73561	CBY61335;ACK38751;AEH93259;EGF43046;ADB72147;CBY55555;AGR13957;AGR08126;CBY58488;CBY52688;AGR01947;AEO39683;AEO04240;CAK21587;AEO07139;CAS05935;AGR17728;CBY71075;CCQ21714;CBY73949;CBY49811;CBY68248;EGF37140;AEO26499;AGR06627;ADB69102;AGR23967;AFH80726;AGR10731;CCQ24851;CBY64140;AGR19714;AGR27139;CBY76891;CCO64759;CBH28290;AAT04951	PF00085	Thioredoxin	GO:0045454	cell redox homeostasis					37	0	0	Firmicutes
Gene_ID_73614	AGR13436;AEH92710;EGF36257;AAT04410;AFH80178;CCO64211;AEO39141;CBY52147;AGR01444;AEO03698;CBY67693;ADB68508;AGR06131;CBY55013;CBY73398;CAS05385;ADB71553;CBY70524;CBY76334;EGF45647;AGR25567;CBY60793;CBY49215;AEO25960;CCQ24217;CAK21047;AGR20213;AEO06599;AGR11861;AGR08628;CCQ21086;ACK39298;AGR17229;CBY63603;CBY57947;AGR23119;CBH27684	PF02583	Metal-sensitive transcriptional repressor							37	0	0	Firmicutes
Gene_ID_74842	CCQ20390;AEO05976;AEH92018;AGR26159;CBY72761;AGR11292;EGF46104;AAT03775;ADB70856;AGR05536;AGR16656;CCO63581;CBY57260;CBH27030;CBY54325;AFH79559;CBY69897;AGR00854;AEO03071;CBY67055;CBY51451;AGR22548;CBY60163;AEO25275;CBY48570;AGR20786;CBY75617;CAS04762;AGR09222;EGF37979;ACK39988;ADB67811;CBY62980;AGR15382;AEO38521;CCQ23522;CAK20377	PF00583	Acetyltransferase (GNAT) family					GO:0008080	N-acetyltransferase activity	37	0	0	Firmicutes
Gene_ID_75626	AEO05723;CBY62731;ACK40245;AGR32581;CBY57001;CCQ20069;AGR16433;CBY72519;AEO02814;AGR21009;CBY66810;AGR15160;AGR00630;AEO38262;AFH79321;CAS04516;ADB67553;CBY69655;AAT03537;CBY48325;CBH26783;AGR05312;CBY51191;CCO63340;AEO25019;AGR09447;AGR26381;CBY54067;AGR22325;AGR11072;ADB70598;AEH91761;CBY75373;CCQ23201;EGF38365;CBY59906;CAK20107	PF06304	Protein of unknown function (DUF1048)							37	0	0	Firmicutes
Gene_ID_75965	AEO39728;AEO04285;AGR08084;CAS05981;AGR17770;CBY73995;AGR13999;CBY58533;CCO64804;AEO07184;AGR06669;AGR23925;CCQ24902;AAT04997;CBY61381;CBH28328;AGR01989;CBY76937;AFH80773;CBY64186;ADB69147;CBY55600;AEO26544;AGR27181;CCQ21766;CBY68294;AGR10689;ADB72192;EGF37179;CBY52734;CBY49857;EGF43083;CBY71121;AGR19672;ACK38705;CAK21632;AEH93304	PF13038	Domain of unknown function (DUF3899)							37	0	0	Firmicutes
Gene_ID_76940	CBY59317;AFH78715;CBY74762;AEO05130;CBH26271;AEO02188;AGR18422;CBY62137;EGF43567;AEO24415;CBY53447;AGR25327;AGR12514;AGR02636;AGR04812;CBY56383;CAK19524;AEO37670;AGR19020;CBY71898;CCO62706;CCQ22546;AGR07427;EGF39455;CBY66196;CBY69028;CBY50578;AEH91157;ADB72695;ADB69651;CCQ19412;CAS03908;CBY47717;AGR23273;ACK40848;AAT02919;AGR14664	PF06114	Domain of unknown function (DUF955)							37	0	0	Firmicutes
Gene_ID_77380	ADL66365;CCG16926;BAB96103;AEZ38242;AGP29256;BAF68491;ADL24143;CAI81883;ABR53209;AGU55910;CCC88865;AEB89416;EEV04920;ADI98798;AGY90517;BAB58479;AEW66288;ACY12210;CAG41383;ABX30292;ABD20626;AGU62426;AAW37139;BAB43409;AFR74299;AGW34642;ABD31602;AGW37106;CBX35505;ADC38467;AGO30687;ABQ50121;CBI50314;BAF79184;AEV79266;ADQ76340;CCE59970	NA								37	0	0	Firmicutes
Gene_ID_78017	CBG25995;ADX18813;ACF91979;AGQ74309;ABX69100;AAX66870;AGQ87304;CAR60937;AGQ66760;AGX11640;AFD59918;AAV78736;BAJ38019;AGQ78900;ACY90063;ACF65684;ACH50590;ACH74827;CCW75722;CDG09079;CBW19103;AGK10657;AEZ46740;AHB45568;AFH46842;ACF66255;AGS64066;AAO70489;AGF83966;AEF08877;AGQ58085;AGS31111;ACN47173;AGQ61846;CAD02852;CAR34447;AGK68477	NA								37	0	0	Proteobacteria
Gene_ID_78269	CBY61339;CBY76895;CAS05939;CCO64763;AFH80730;CBY55559;AEO39687;CBY49815;ADB69106;AGR32918;AGR10727;AGR01951;AGR19710;AEO04244;CBH28294;AEO26503;AGR27143;CBY68252;CBY71079;ACK38747;CCQ21718;CCQ24855;AGR08122;CBY52692;AGR17732;AAT04955;AEO07143;AGR23963;CBY73953;ADB72151;AGR06631;CBY58492;AGR13961;EGF37144;CBY64144;CAK21591;AEH93263	PF06486	Protein of unknown function (DUF1093)							37	0	0	Firmicutes
Gene_ID_79654	AGP27250;AFR72268;CCG14943;AGU60380;ABQ48057;ACY10176;AEV77339;AGU54084;AGW35271;BAF77147;ABD29410;AEZ36379;AGO28650;ADI96744;AEB87371;ADC36476;AEW64288;ADQ75698;CBI48152;ADL22199;AGW32737;BAB94106;AGY88370;BAB56427;AAW38805;ABD20747;ADL64315;CAI79892;CCE58085;ABX28307;BAB41479;ABR51118;CBX33629;BAF66471;EEV05523;CCC86999;CAG39289	NA								37	0	0	Firmicutes
Gene_ID_80040	AEO26426;CBY76815;CAS05860;CCO64682;AFH80651;AEO04165;AGR08193;CBY49735;CCQ24771;AGR32898;AGR10796;AEO07062;AGR19781;AGR01880;CBH28220;CCQ21636;AGR27072;CBY68172;CBY71000;ACK38834;AEO39610;CBY58415;CBY52611;ADB72074;AGR17661;AAT04882;ADB69029;AGR24034;CBY73872;CBY61258;AGR06560;CBY55482;AGR13890;EGF37234;CBY64067;CAK21519;AEH93176	NA								37	0	0	Firmicutes
Gene_ID_80304	CBH28401;CBY74105;CAS06055;CCQ25002;AGR08000;ACK38632;AGR19591;EGF42436;CBY55731;AGR06739;CBY58665;AGR10616;ADB69278;EGF36617;AAT05070;CBY61454;AGR24741;CBY77010;CBY71232;CCO64875;AGR23844;CCQ21863;CBY64261;AEO39802;ADB72323;CBY49930;AEO07311;AGR14067;CBY52807;AEH93377;AGR17851;AGR02072;AFH80846;CBY68367;AEO04430;CAK21704;AEO26676	PF12844	Helix-turn-helix domain							37	0	0	Firmicutes
Gene_ID_80447	AGR11768;CBY73301;CAS05290;ADB68411;AGR08722;CBY60697;AEO06503;AFH80084;AEO25865;AEO39047;AGR13343;AGR23026;EGF45679;AGR01350;CAK20949;CCQ20966;AGR25660;AGR06037;CBY70426;ACK39399;EGF36785;CCO64117;AGR20307;AAT04312;ADB71456;CBY57850;AEO03602;CBY67594;CBY52050;CBY49117;AGR17135;CBY54915;CBY76238;CCQ24094;CBY63505;CBH27584;AEH92609	NA								37	0	0	Firmicutes
Gene_ID_80904	AEO39197;AEH92763;CBH27788;AGR17279;EGF44822;ADB71609;AGR01494;EGF36314;AGR23169;AEO03752;CBY76393;AGR08579;CBY63660;CBY49273;AFH80237;AGR13497;CAS05443;AGR25517;CBY70583;CBY55069;CBY52201;AAT04466;AGR20163;AEO06653;AEO26016;CAK21105;CBY60848;AGR06181;AGR11911;CBY67754;ACK39246;CCO64271;CCQ24289;CBY73457;CBY58003;CCQ21157;ADB68564	PF00293	NUDIX domain					GO:0016787	hydrolase activity	37	0	0	Firmicutes
Gene_ID_81008	BAB43565;AGU56066;AGP29408;AFR74464;BAF68643;BAB96263;AEV79426;AGW37264;AEZ38397;ABX30454;BAF79341;AGY90676;CBI50467;ADQ76177;ABD21040;CCG17083;ADC38622;ABD31778;CCC89018;CAI82046;AGW34800;ADL66519;ACY12370;EEV05076;ADI98964;ABQ50278;AGU62599;AEW66441;CCE60126;CBX35660;AEB89572;BAB58636;AGO30844;CAG41542;ABR53375;ADL24292;AAW37264	NA								37	0	0	Firmicutes
Gene_ID_81623	AEO40005;ACK38420;AGR02266;CBY71449;CBY77214;AGR23650;CBY74311;CBY55938;AGR24935;CCQ25226;AGR10422;CBY64466;AGR04431;CCQ22085;CAK21907;AEH93588;AAT05278;AGR32987;ADB69481;AEO04639;AEO26882;CBY58874;CAS06264;CBY53013;AGR18045;AFH81053;AEO07516;CBY50138;CBY68578;AGR19398;CCO65076;EGF36412;AGR14270;ADB72525;CBH28592;AGR07806;CBY61658	PF01451	Low molecular weight phosphotyrosine protein phosphatase							37	0	0	Firmicutes
Gene_ID_81905	CBY55910;CBY50110;CBY61630;EGF36386;AAT05250;CBY77186;AGR18017;AFH81025;CCQ25193;CCQ22052;AGR10450;CBY64438;ACK38450;CBY58846;AGR32984;CAS06236;CBY74283;AGR02238;AGR23678;AGR07834;AGR14242;CBY71421;AEO39977;CCO65049;CBH28563;CBY52985;AEH93559;CBY68550;ADB69453;AEO26854;AEO04610;AEO07488;ADB72497;AGR24907;AGR19426;CAK21878;AGR04403	PF00156	Phosphoribosyl transferase domain	GO:0009116	nucleoside metabolic process					37	0	0	Firmicutes
Gene_ID_81906	ADB70606;CBY62739;ACK40236;AGR21002;AGR26374;AEO05730;AFH79328;CBH26793;AEO02821;CBY48332;CBY66817;AGR05319;AGR16440;AEO38269;AGR00637;CAS04523;EGF46354;CBY69662;CCQ20075;AGR15167;CCO63347;CBY75380;CBY51199;AEO25026;AGR09440;CBY59913;CBY57008;AGR22332;AGR11079;CBY72526;AEH91769;AAT03544;CCQ23208;EGF38372;CBY54074;CAK20114;ADB67561	PF06574	FAD synthetase	GO:0009231	riboflavin biosynthetic process			GO:0003919	FMN adenylyltransferase activity	37	0	0	Firmicutes
Gene_ID_82663	CBY61603;AFH80998;CAS06210;AGR10475;EGF42192;AEO04584;CBY52958;EGF36485;AGR07859;CBY68524;AGR14218;AGR02213;AGR23703;AEO26828;CBY50083;AEO07462;CBY71394;AGR19451;AGR17992;CBY55883;CCO65023;AEO39951;CCQ22023;ADB72471;CBY74256;CBH28537;ADB69427;AGR24882;AGR04378;CCQ25164;CBY77160;CBY58818;CBY64411;AAT05224;ACK38476;CAK21852;AEH93533	PF13345;PF04024;PF13349	Domain of unknown function (DUF4098);PspC domain;Domain of unknown function (DUF4097)							37	0	0	Firmicutes
Gene_ID_83765	CCQ22863;CBY75066;CAS04196;CCO63005;AFH78997;CBY53742;AGR07212;CBY48003;ADB67193;EGF46735;AGR12288;AEO37954;AGR21279;AEO02495;CAK19785;AEO24701;AGR26655;CBY66492;CBY69330;CBY62430;CBY59597;CBY56676;CBY50875;CCQ19723;AGR16162;AAT03207;AGR02856;AGR22054;CBY72190;ADB70282;AGR05037;AEO05416;AGR14887;EGF38748;ACK40571;CBH26512;AEH91435	PF13273	Protein of unknown function (DUF4064)							37	0	0	Firmicutes
Gene_ID_84027	AEW65534;BAB42602;CCG16142;AEB88600;CCC88184;AGW33960;ADQ77094;CBI49385;EEV03473;AGO29860;ADL65518;ACY11400;BAF67688;AGU55204;CAG40581;AGW36425;AEZ37520;ADL23374;ABR52447;BAB57671;ABD20506;CCE59198;AGU61595;CBX34740;BAB95328;AAW36745;ABQ49360;ABX29518;CAI81060;ABD30683;ADI98015;AEV78579;AFR73541;AGP28509;ADC37677;AGY89624;BAF78380	NA								37	0	0	Firmicutes
Gene_ID_84821	AFD58442;AGX10529;AGQ59195;ACH73642;AFH45487;ADX17217;CAR33112;AEF07385;AGU64216;ACF68551;AGQ86064;AAO69081;AGK67027;AGQ67947;AGS29563;ACF90822;AAL20437;AGQ64951;BAJ36477;AGQ73137;AGS62889;CCW74197;CDG07603;AGQ76455;AAX65442;ABX67179;CAD01795;ACF65523;AET53710;CBW17543;AHB44252;ACY88308;AEZ45229;AGK08394;CBG24529;ACH50084;ACN46333	NA								37	0	0	Proteobacteria
Gene_ID_88356	AGR14613;AGR02602;CBY62088;CCO62644;CCQ19364;AGR04776;AGR18386;AEO37613;CBH26198;AEO02132;ACK40946;CCQ22496;CBY66146;CBY71837;ADB72747;AFH78657;CAS03857;AGR33062;CBY68967;CBY74707;CBY59270;CBY53394;CBY47657;AEO24360;AGR07462;AEO05080;AGR19056;AGR23309;AGR10079;CBY56330;AEH91059;AGR25290;CBY50528;AGR29509;AAT02857;CAK19467;ADB69703	PF10661	WXG100 protein secretion system (Wss), protein EssA							37	0	0	Firmicutes
Gene_ID_89740	EGF44418;AGR26869;AGR17460;CBY52392;CAS05635;AGR12093;AAT04659;AGR13687;AEO39392;AEH92960;CCO64460;CBY67948;AGR06358;CBY73651;AGR19982;CBY61040;CBY76584;CBH27992;AGR24234;CBY58196;AEO03946;CCQ21385;AEO06843;CBY70778;CBY55262;ACK39050;CBY49514;ADB68810;AFH80429;CAK21298;CBY63855;CCQ24518;ADB71855;AGR08399;AEO26209;EGF37368;AGR01675	PF09911	Uncharacterized protein conserved in bacteria (DUF2140)							37	0	0	Firmicutes
Gene_ID_89761	CCQ22300;ADB69965;CBY59089;AGR07618;AGR25135;AGR10235;CBY53222;CBY77434;CBH28804;AEO04906;CBY64667;CCQ25447;CBY68785;AEH93856;CBY50355;AAT05492;CBY56154;CAS06468;EGF40036;CBY71650;CAK22106;AGR02453;CBY74522;CCO65289;AEO07721;AEO27093;AGR04621;CBY61918;AGR23464;AGR18231;AEO40205;AGR19211;AFH81268;EGF39222;ACK41126;AGR14459;ADB66877	PF11731	Pathogenicity locus							37	0	0	Firmicutes
Gene_ID_91508	CAK21600;AGR08113;CCQ21732;AEO26513;CAS05949;AAT04965;AGR19701;AGR17741;CBY58502;CBY76905;AEO39697;EGF37153;CCO64773;CBY49825;AEO07153;ACK38738;CBY55569;AGR23954;AFH80740;CBY52702;AEO04254;CCQ24869;ADB69116;CBY71089;AGR01960;CBY68262;AGR10718;CBY61349;AGR13970;ADB72161;AGR06640;CBY73963;EGF43058;AGR27152;CBY64154;CBH28302;AEH93272	PF00027	Cyclic nucleotide-binding domain							37	0	0	Firmicutes
Gene_ID_91789	AGR22217;AGR21117;AEH91644;ADB67389;CCQ19951;AGR10964;CBY53950;CBY75252;CBY51069;AGR15051;EGF38510;AGR26490;EGF46496;CBY72397;CBH26667;AGR16325;CAS04400;AGR09555;CBY69535;AAT03417;CCO63217;AGR00514;CBY62618;AEO38146;AEO24904;CBY56884;AFH79201;CBY66692;ADB70478;CBY48204;ACK40362;CBY59788;AGR05203;CCQ23086;AEO02696;CAK19994;AEO05608	PF01047	MarR family	GO:0006355	regulation of transcription, DNA-dependent	GO:0005622	intracellular	GO:0003700	sequence-specific DNA binding transcription factor activity	37	0	0	Firmicutes
Gene_ID_92539	ACK40570;CCQ19724;CCQ22864;CAS04197;AGR14888;CBY66493;AGR05038;CBY62431;AGR12287;CBH26513;AGR21278;CCO63006;AGR26654;ADB67194;AEO02496;CBY53743;EGF38749;AGR16163;AEO24702;CBY56677;CBY50876;ADB70283;CBY69331;AGR02857;CBY72191;AAT03208;CBY59598;AFH78998;CAK19786;AEH91436;CBY75067;AGR22055;EGF46736;CBY48004;AEO05417;AGR07211;AEO37955	NA								37	0	0	Firmicutes
Gene_ID_92987	AEX83136;AEX46179;ADO26067;AFH51729;AFM07147;ADK28587;AEX43969;AER68856;AGF72143;ADL20683;AEK92124;AEX78631;AEQ06351;AEX69616;AEX71894;AGT05114;AEX76395;AFH90619;AEG81375;AEX41680;BAB98515;AEX80903;AEG83567;AFK16435;AEX48489;AGN18869;AEP70043;AEX74155;AFF21946;AGG66504;AFB72132;AEX67105;BAM27149;AEX39270;ADL10275;BAC17990;AGN21892	NA								37	0	0	Actinobacteria
Gene_ID_93079	CCQ22306;CBY77438;ADB69961;CBY64671;EGF40040;CBY59093;ACK41122;AEO40209;AGR25139;AEO04910;CBY56158;CBY68789;CBY50359;AAT05496;CBY53226;CAS06472;ADB66873;CBY71654;AFH81272;AEO07725;CBH28808;CBY74526;CCO65293;AGR02457;AEO27097;AGR07614;AGR14463;CBY61922;AGR23460;AGR10231;AGR18235;AEH93860;AGR19207;CCQ25452;EGF39226;AGR04625;CAK22110	PF00027;PF13545	Cyclic nucleotide-binding domain;Crp-like helix-turn-helix domain							37	0	0	Firmicutes
Gene_ID_93440	AEB88019;AGO29217;CCG15485;AFR72932;CAI80493;EEV04681;ADC37105;BAB42039;ABR51814;ADI97400;AAW37910;AEV77925;ABQ48740;CCC87625;CCE58645;AEZ36937;ACY10817;ABD22226;ADQ77770;CBI48818;BAB94686;ABD30001;AGW35852;AGU60991;ADL22745;AGY88980;BAF77817;BAF67082;CAG39907;BAB57101;ABX28921;AGP27858;AGU54652;ADL64944;AGW33320;AEW64908;CBX34178	NA								37	0	0	Firmicutes
Gene_ID_93743	AEW64470;ABD20560;CCG15109;AFR72528;CBI48413;CAG39486;ADQ75519;AEB87597;AGU54268;AGU60589;AGY88568;AGP27465;CCC87167;BAB94285;ABD29588;BAB56628;AEV77521;BAB41654;CAI80103;AGW32918;AAW37627;ABQ48291;ABR51358;BAF77346;AGW35451;CBX33802;AGO28837;ABX28492;ADC36652;ADL64534;AEZ36549;ADL22372;BAF66702;ACY10348;ADI97017;CCE58266;EEV05696	NA								37	0	0	Firmicutes
Gene_ID_93837	CAS06203;AGR07865;CBY58811;AEO26821;CBY52951;CBY55876;ADB69420;CBY68517;AGR19457;AGR32976;CBY61596;AEH93526;AGR23709;CBY71387;AFH80991;AEO39944;CCQ22016;CAK21845;AGR10481;CBY50076;AGR24876;AEO07455;ACK38483;CCQ25157;ADB72464;CBY74249;AGR04372;AGR02207;CBH28530;AGR17986;CCO65016;CBY77153;AEO04577;AAT05217;AGR14212;CBY64404;EGF36478	PF13414	TPR repeat							37	0	0	Firmicutes
Gene_ID_93914	AGR13120;CCQ23834;CAK20717;AGR08945;EGF45910;ADB71215;CBY75974;AEO38811;AGR25885;AEO03366;CBY63265;AFH79850;CBY67358;CBY48877;AAT04075;CBY51809;CAS05056;ADB68170;CBY70190;AGR05812;CBH27352;CBY73064;CCO63881;CBY57613;AEO25629;CBY60458;AEO06267;AGR22801;AGR11543;AGR16910;AEH92368;AGR20532;AGR01127;EGF39571;CCQ20708;ACK39639;CBY54678	NA								37	0	0	Firmicutes
Gene_ID_93968	CBY48252;CBH26718;AGR00561;EGF46473;AFH79243;EGF38297;CBY62658;AGR26450;AEO02743;AGR15091;AEO38193;CBY75300;CBY59834;AGR09516;AGR05243;CAS04440;CBY72444;CBY69582;AAT03463;CBY66734;AGR16364;ACK40321;AGR21078;AEO24950;CBY56930;CAK20036;CCO63264;CCQ19996;AGR11004;CBY53996;AEH91685;ADB70526;CCQ23129;AEO05653;AGR22256;CBY51118;ADB67481	PF00392;PF07729	Bacterial regulatory proteins, gntR family;FCD domain	GO:0006355	regulation of transcription, DNA-dependent			GO:0003700	sequence-specific DNA binding transcription factor activity	37	0	0	Firmicutes
Gene_ID_94140	CBY59983;CBY51269;CBY62800;EGF46264;AEO05801;ACK40174;AEO38340;CBY75441;AEO02894;CBY66878;CBY57079;AGR15219;CCQ20156;CBY72581;CBY69717;AFH79382;CBY54145;CBH26848;AGR26321;CCO63401;AGR00693;AEO25098;AGR09383;AGR22385;AAT03597;ADB70679;CAS04584;AGR11129;AGR16493;AEH91831;CBY48393;CCQ23290;EGF38431;AGR05372;AGR20949;CAK20176;ADB67634	PF01521	Iron-sulphur cluster biosynthesis							37	0	0	Firmicutes
Gene_ID_94469	AGR09213;ADB67820;CBY54334;CAS04771;EGF46111;CCO63590;CBY67064;AEO25284;AGR05545;CCQ23532;AGR11301;AGR22557;AEO38530;CBY75626;AEO03080;CBH27037;CBY60172;AAT03784;CBY72770;EGF37988;CCQ20400;AEO05985;CBY57269;AGR26150;AGR00863;AFH79568;ADB70865;AEH92027;AGR20777;CBY51460;AGR15391;CBY69906;CBY48579;AGR16665;ACK39979;CAK20386;CBY62989	NA								37	0	0	Firmicutes
Gene_ID_94654	AEO03861;ADB68724;AGR20062;CBY49427;EGF44673;CBY67862;ACK39139;AEO06759;CCQ24417;AGR08479;AGR06280;CBY73565;CBY60955;AEO26125;AGR12013;AEH92870;AGR26789;AGR13607;ADB71769;AGR24314;AGR01595;CBY52308;CBH27900;CCQ21286;CBY55178;CCO64378;EGF37568;AAT04573;AGR17380;AFH80344;CAK21213;CBY58112;CAS05551;CBY76498;CBY63767;CBY70691;AEO39306	PF01966	HD domain							37	0	0	Firmicutes
Gene_ID_94740	AAT05266;CBY64454;CBY77202;AEO39993;CBY58862;AGR10434;ACK38433;CCO65064;AGR18033;AEO26870;EGF36400;CAS06252;AGR07818;AGR24923;CBY61646;CBH28579;ADB72513;AGR02254;CBY55926;AGR19410;CCQ25210;AEO04627;CBY71437;EGF42042;CBY50126;AGR14258;AEH93575;CBY68566;CAK21894;CBY53001;CBY74299;AEO07504;ADB69469;AGR23662;CCQ22068;AGR04419;AFH81041	PF00401;PF02823	ATP synthase, Delta/Epsilon chain, long alpha-helix domain;ATP synthase, Delta/Epsilon chain, beta-sandwich domain	GO:0015986	ATP synthesis coupled proton transport	GO:0045261	proton-transporting ATP synthase complex, catalytic core F(1)	GO:0046961;GO:0046933	proton-transporting ATPase activity, rotational mechanism;proton-transporting ATP synthase activity, rotational mechanism	37	0	0	Firmicutes
Gene_ID_94867	ACY12243;CCG16958;AGY90551;AEB89449;ADL24175;AGW34672;ADI98832;ABD31635;AGP29286;AAW37172;BAB58511;ABX30322;EEV04951;ABR53244;AGO30719;AEZ38273;CAI81917;ABD20447;ADC38499;AGU55939;AGW37136;AEW66321;CAG41416;BAB43441;CBI50345;ADQ76307;CBX35538;AFR74332;AGU62463;CCC88896;AEV79298;BAB96135;BAF68522;ADL66397;BAF79216;CCE60001;ABQ50153	NA								37	0	0	Firmicutes
Gene_ID_94954	ADB68697;CBY52281;CCQ21254;CAS05524;AGR11986;AFH80317;CBY73538;ACK39167;EGF37646;CCQ24385;EGF44800;AGR13580;AGR21859;CBY55151;CAK21185;CBY63739;CBY67835;CBY70664;CBY60928;AGR01568;AEO26098;CBY58085;CCO64351;AEO06732;AGR17353;CBY49400;AEH92842;AGR25443;CBH27873;ADB71742;AGR06253;AGR20089;CBY76471;AAT04546;AGR08506;AEO03834;AEO39279	NA								37	0	0	Firmicutes
Gene_ID_95799	AGY90277;AGW34409;CCG16693;ACY11970;BAF68249;AGU62177;BAB95861;AAW37024;ADI98569;AGP29025;ABQ49891;AFR74033;AGW36874;EEV03088;AEB89171;ABD31341;AGU55678;CAG41141;CBI50080;AGO30455;CCC88640;ABR52976;ADL66131;ADL23912;BAB43159;BAF78940;CBX35266;CAI81646;CCE59730;ADC38224;AEZ38002;ABX30064;ABD22070;BAB58234;ADQ76585;AEV79036;AEW66052	NA								37	0	0	Firmicutes
Gene_ID_96180	AAW38258;AGU55276;AGU61673;EEV03550;CCE59273;ABQ49436;AGP28582;AGW36500;CAI81147;ABX29594;CBI49459;BAF78456;AGY89698;ADL65592;AEV78654;CBX34815;CCG16216;ADC37755;ABD30763;AFR73618;AEZ37596;ADI98089;BAB57748;ADL23455;ACY11476;BAB95402;ADQ77017;ABD20759;AEW65610;BAF67760;AEB88674;BAB42678;ABR52526;CAG40657;AGW34035;AGO29934;CCC88258	NA								37	0	0	Firmicutes
Gene_ID_96574	CBY53877;CBH26597;AGR09626;EGF46564;AGR21188;AFH79128;AGR26561;CBY66619;AEO02623;CCO63144;ADB70405;CBY62544;AGR22146;CBY48130;CAS04327;ADB67316;CBY69462;ACK40437;AEO05534;CBY56811;AGR14981;CBY75179;CCQ19861;AEO24831;CBY50995;AEO38072;AGR00443;CBY72324;AGR10893;AGR05132;AEH91569;CAK19911;CCQ22998;AGR16254;EGF38662;AAT03344;CBY59714	PF13740	ACT domain							37	0	0	Firmicutes
Gene_ID_96993	AEO06425;CBH27510;CBY54837;AGR22953;CBY63429;CCO64040;EGF36714;AEO03524;CBY67516;CBY70348;ADB68330;AGR17062;AGR11695;CAS05212;CCQ20875;AFH80007;EGF45751;AGR13272;CAK20875;AEO25787;CBY49037;AGR01278;CBY57772;ADB71375;CBY73223;CCQ24002;AAT04234;AGR08793;AEH92532;ACK39476;AGR05964;AEO38969;CBY76160;CBY51969;CBY60618;AGR20380;AGR25733	PF06691	Protein of unknown function (DUF1189)							37	0	0	Firmicutes
Gene_ID_98263	AGR02904;CBY75129;CBY59661;AGR07166;EGF46522;ADB70350;CBY50945;AEO38013;AGR26607;AEO02566;CBY62496;CCQ22941;CBY66563;CBY48073;AAT03293;CBY53826;CAS04271;ADB67261;CBY69409;CAK19869;CBH26543;CBY72272;CCO63092;CBY56761;AEO24781;AGR14936;AEO05484;AGR22099;AGR10849;AGR16207;AEH91509;AGR21235;AFH79077;EGF38611;ACK40497;CCQ19806;AGR05085	PF06445	GyrI-like small molecule binding domain							37	0	0	Firmicutes
Gene_ID_98728	CAG41362;AGU55887;CCG16905;AEW66269;BAF79164;BAB43389;AEB89393;AEZ38221;AGP29236;ABR53189;AGO30667;ADQ76363;ABD31581;AAW38509;ADL24123;ADL66346;BAB96080;BAB58459;ADC38446;AFR74276;CAI81858;ABX30271;BAF68469;EEV04899;ACY12190;CCC88845;ABD22287;AEV79246;AGU62402;CBI50293;CBX35486;AGY90496;ABQ50101;ADI98777;AGW34622;CCE59950;AGW37086	NA								37	0	0	Firmicutes
Gene_ID_98978	AGR14065;CCQ24969;CAK21698;AGR08018;EGF42432;ADB72259;CBY77004;AEO39796;AGR27247;AEO04354;CBY64255;AFH80840;CBY68361;CBY49924;AAT05064;CBY52801;CAS06049;AGR19607;CBY71226;AGR06735;CBY74099;CCO64869;AEO07253;AEO26612;CBY61448;AGR02055;AGR23860;AGR10620;AGR17835;AEH93371;CBH28395;CCQ21834;EGF37032;CBY55667;ACK38638;ADB69214;CBY58600	PF07457	Protein of unknown function (DUF1516)							37	0	0	Firmicutes
Gene_ID_100172	AGR19275;CCQ25363;CBH28725;CBY61846;EGF40606;CBY68714;AGR23528;AGR25069;AGR18167;AEO04835;CBY50282;CBY59007;AFH81189;CBY53151;AEO40135;CBY77352;CAS06397;AGR04555;CBY71579;AGR14394;CBY74446;AEO07652;CCO65210;AEO27013;CBY56071;ACK41195;EGF39158;AGR02390;AGR10299;AGR07682;AEH93787;ADB70036;CAK22037;CCQ22221;AAT05415;CBY64599;ADB66947	PF04237	YjbR							37	0	0	Firmicutes
Gene_ID_100418	AGR14173;CCQ25124;CAK21817;AGR07892;EGF42163;ADB72437;CBY77125;AEO39914;AGR24849;AEO04549;CBY64375;AFH80963;CBY68489;CBY50047;AAT05190;CBY52922;CAS06175;ADB69393;CBY71359;AGR04345;CBH28501;CBY74221;CCO64988;CBY58784;AEO26793;CBY61569;AEO07427;AGR23736;AGR10508;AGR17959;AEH93498;AGR19484;AGR02180;EGF36573;CCQ21984;ACK38511;CBY55848	PF03840	Preprotein translocase SecG subunit	GO:0009306	protein secretion	GO:0016021	integral to membrane	GO:0015450	P-P-bond-hydrolysis-driven protein transmembrane transporter activity	37	0	0	Firmicutes
Gene_ID_101146	AEO25356;EGF37944;AGR32648;ACK39914;CBH27102;CBY69978;AEO03151;CBY60244;AGR11367;CBY63062;AGR16731;CCQ20479;CAK20452;CBY48651;ADB70937;AAT03855;CBY54406;ADB67892;AGR00928;CCO63664;CBY67136;CBY51532;AGR26084;AEH92092;AGR09147;AGR22623;AFH79640;CAS04843;AGR05611;AEO06057;AEO38604;CCQ23607;CBY57341;CBY72842;AGR15457;CBY75698;AGR20711	PF00056;PF02866	lactate/malate dehydrogenase, NAD binding domain;lactate/malate dehydrogenase, alpha/beta C-terminal domain	GO:0055114	oxidation-reduction process			GO:0016616;GO:0016491	oxidoreductase activity, acting on the CH-OH group of donors, NAD or NADP as acceptor;oxidoreductase activity	37	0	0	Firmicutes
Gene_ID_101228	CCO64650;AGR01849;ACK38869;EGF37254;CBY61225;AGR10827;CBY58382;AGR06529;AFH80619;AGR17630;CAS05828;EGF43552;AGR13859;AGR08224;CBH28179;AGR27041;AEO07030;AAT04849;CBY64034;AEO26394;CBY70967;CBY73839;AGR19812;CBY55449;CBY49702;AEO39578;CBY76782;CAK21480;ADB72041;CCQ24738;CBY52578;CBY68139;AEO04133;CCQ21603;AGR24065;AEH93141;ADB68996	PF02620	Uncharacterized ACR, COG1399							37	0	0	Firmicutes
Gene_ID_101575	AEO06109;AEO03204;AEH92135;AAT03908;EGF37842;CCQ23652;AGR20682;EGF45945;AGR26057;ADB70994;CCO63718;CBY51583;AGR05638;AGR00956;AFH79690;CBY67188;CAS04895;CCQ20523;ADB67949;AGR22652;CBY48709;CBY60298;CBY70022;AGR16760;CBY57393;ACK39871;AEO25406;AGR12969;AGR11393;CBY72895;AEO38654;CBY75744;CBY54456;AGR09118;CAI55404;CBY63107;CBH27152	PF13508	Acetyltransferase (GNAT) domain					GO:0008080	N-acetyltransferase activity	37	0	0	Firmicutes
Gene_ID_101703	CCQ20926;CBH27546;AEO39009;EGF45736;AEO06465;CBY67556;ADB71415;AGR13306;AEO03564;CBY54877;CBY52010;AGR20345;AAT04274;CBY63467;CAS05252;ADB68370;CBY70388;AGR22988;CCO64079;CBY49077;CBY57812;AFH80047;AGR01313;AEO25827;AGR17097;AGR05999;CBY60659;AGR08760;AGR11730;CBY76200;AEH92570;AGR25698;CCQ24054;CBY73263;ACK39438;CAK20911;AGR29628	PF01649	Ribosomal protein S20	GO:0006412	translation	GO:0005840;GO:0005622	ribosome;intracellular	GO:0003735;GO:0003723	structural constituent of ribosome;RNA binding	37	0	0	Firmicutes
Gene_ID_102263	AEV77181;AGU60203;CCG14782;CAG39130;ADC36306;CBX33454;CCC86843;BAF66312;ABX28144;AEW64120;CCE57924;AGP27101;AFR72102;CAI79725;BAB93934;ABD29238;ACY09991;ADI96588;AGU53923;AAW38721;ABD20900;AGW35113;BAB41309;AGY88212;ADQ75858;EEV05361;AGW32579;BAB56256;AEB87212;AEZ36211;ABQ47889;CBI47997;BAF76976;ADL64160;ADL22038;AGO28488;ABR50947	NA								37	0	0	Firmicutes
Gene_ID_102347	AAX68234;ACH77309;ACF89415;ACY91701;AGK12074;AGQ63285;BAJ39543;ADX20239;ABX70899;ACF64856;AGX12781;AGQ77780;AGU67162;AFH43896;AFD61258;AGQ69280;AAL23291;AGQ84763;AEZ48326;AGS27817;ACF69373;AET56658;CBG27427;ACN48654;AGS65087;AHB46949;AGF82623;AGK70013;AEF10264;CAD06933;AAO71954;CDG10472;CBW20490;ACH48471;AAV80007;AGB79623;CAR62259	PF12276	Protein of unknown function (DUF3617)							37	0	0	Proteobacteria
Gene_ID_103185	AEH92449;AGR20459;AEO38888;CBY70265;AEO06344;AGR11616;CBY63345;CBY73139;CBY76050;AGR01201;EGF38566;AGR08871;EGF45861;AAT04151;AGR22874;CBY67433;ADB71292;AGR16983;AFH79925;ADB68247;CAS05131;CAK20792;CCQ20787;CBY57690;AEO25706;CBY48953;CBY54755;AGR25812;CCQ23913;CCO63957;AGR13193;CBH27426;CBY51887;AGR05885;CBY60535;AEO03443;ACK39559	PF01029	NusB family	GO:0006355	regulation of transcription, DNA-dependent			GO:0003723	RNA binding	37	0	0	Firmicutes
Gene_ID_103953	AGR02715;CCQ22655;CBH26353;AGR18501;EGF40664;CCO62804;AGR14742;ADB72592;CBY56487;AEO02286;AEO37769;CCQ19520;CBY50679;AEO05227;CAK19596;AGR18941;CAS04004;ADB69548;CBY69122;CBY53552;AGR25405;CBY47806;CBY66291;CBY59416;AEO24516;AGR04891;EGF38999;AGR07349;AGR12435;CBY74860;AEH91243;CBY62218;AAT03014;CBY71995;AGR23194;AFH78809;ACK40762	PF01479	S4 domain					GO:0003723	RNA binding	37	0	0	Firmicutes
Gene_ID_103966	CCQ21793;CBH28354;CBY74021;EGF42995;AGR19647;CBY76963;CCO64830;AFH80799;AEO04311;CBY55626;AGR27206;CBY49883;AGR08059;CBY58559;CAS06007;ADB69173;CBY71147;AAT05023;AEO07210;AGR14024;CBY68320;AGR06694;AGR02014;AEO26570;ADB72218;CBY64213;CBY61407;AGR17795;AGR10664;AEO39754;AEH93330;CAK21658;CCQ24929;CBY52760;AGR23900;ACK38679;EGF36993	PF06133	Protein of unknown function (DUF964)							37	0	0	Firmicutes
Gene_ID_104269	AEO25996;CCQ21129;CBY55050;CAS05420;AGR23154;EGF44847;ADB68544;ADB71589;CCO64246;AGR25532;CBY67728;AEH92745;EGF36288;AEO39177;CAK21082;AEO03733;CBY63639;AGR17264;CBY60829;CCQ24260;CBY49250;AGR13471;CBY70559;AGR01479;CBY73433;ACK39264;CBY52182;AAT04443;AGR06166;CBY57984;CBY76369;AGR20178;AFH80213;AGR11896;AGR08594;CBH27720;AEO06634	NA								37	0	0	Firmicutes
Gene_ID_105330	CCQ19413;CBH26272;AGR07426;EGF43568;AGR19019;AFH78716;AGR25328;CBY66197;AEO02189;CBY53448;ADB72694;CBY62138;AAT02920;CBY47718;CAS03909;ADB69650;CBY69029;AGR23272;AEO05131;CBY56384;AGR14665;CBY74763;AGR02637;AEO24416;CBY50579;AEO37671;CBY59318;CBY71899;AGR12513;AGR04813;AEH91158;CAK19525;CCQ22547;AGR18423;ACK40847;CCO62707;EGF39456	PF01381	Helix-turn-helix					GO:0043565	sequence-specific DNA binding	37	0	0	Firmicutes
Gene_ID_105868	ACK39260;AGR01483;AEO26000;CAS05424;CCO64251;AFH80217;CBY73437;CBY63643;CBY49254;ADB71593;EGF44806;AGR11900;AGR20174;CBY57988;CAK21086;CBY55054;CBY67732;CBY70563;CCQ21138;AEO03737;AEO39181;AGR08590;AGR25528;CBY60833;AGR17268;AAT04447;CBY52186;AGR23158;CBH27724;AEH92749;AGR06170;AGR13475;CBY76373;EGF36293;CCQ24269;ADB68548;AEO06638	NA								37	0	0	Firmicutes
Gene_ID_106062	ADL22580;AGU60814;CCG15320;AEZ36767;BAB41865;CAI80314;AGY88790;ADC36865;ADL64753;CBX34013;BAF66918;ADI97230;ABR51573;AEW64744;AGW33131;BAB94504;ABD29818;CAG39740;AGW35663;AGO29050;AAW37798;ABX28721;CCC87378;EEV04488;CBI48631;AEB87813;AGU54491;ADQ77972;AGP27671;BAB56839;BAF77557;ACY10561;ABD21778;AEV77736;CCE58478;ABQ48504;AFR72757	NA								37	0	0	Firmicutes
Gene_ID_106611	CBY60402;AEH92237;AEO38757;CBY67294;CCO63821;ADB68052;AGR25959;CCQ23771;AGR01054;ADB71097;AGR20585;AEO06212;CBY48813;CAS05000;CBY57497;CBY70127;CBY51688;CBY54560;AGR13067;EGF46029;EGF37758;AEO25509;AGR16857;AGR05736;AGR22748;AGR09020;AGR11490;AFH79792;CBY75850;ACK39769;CAK20602;CBY63210;CBY73001;AEO03309;CBH27262;CCQ20645;AAT04014	PF05164	Cell division protein ZapA							37	0	0	Firmicutes
Gene_ID_107440	ABD30530;AGU55138;CCG16004;EEV04089;ADL23236;ABQ49284;AGP28144;AGW33817;ACY11315;ADQ77238;CBI49309;AAW36666;AGO29721;CBX34666;CCE59124;BAB42523;AEV78431;CCC88113;CAI80974;BAF78301;CAG40440;ABX29377;BAB57592;ADC37595;AGW36350;BAF67613;AEW65395;ABD22863;ADI97946;AEB88520;AFR73460;AGY89543;AGU61507;AEZ37441;BAB95185;ADL65437;ABR52368	NA								37	0	0	Firmicutes
Gene_ID_107626	AFH79714;AGR22672;CCQ23676;AGR09097;CBY57416;EGF45962;AGR20662;CBY51607;AEO38677;AGR26036;AEO03227;CCQ20546;EGF37812;CBY67214;CBY48733;CBY63132;AGR12990;CAS04921;ADB67972;CBY70047;CCO63742;CBH27178;AGR16780;CBY75768;AAT03932;AEO25429;ADB71017;ACK39846;CBY60322;AGR11414;AGR05659;AEH92160;CBY72919;AGR00977;CBY54479;AEO06132;CAK20525	PF00300	Histidine phosphatase superfamily (branch 1)							37	0	0	Firmicutes
Gene_ID_107812	CAK21183;ADB68695;AGR08508;CCQ21252;CAS05522;CCO64349;AFH80315;CBY73536;AEO03832;CBY49398;CCQ24383;AGR32825;AGR11984;AGR20091;CBY55149;CBY63737;CBY60926;CBY67833;CBY70662;AEO39277;AGR01566;AEO26096;CBY58083;AGR25445;CBY52279;AGR17351;AAT04544;AEO06730;AGR21861;ADB71740;AGR06252;AGR13578;CBY76469;EGF37644;ACK39169;CBH27871;AEH92840	NA								37	0	0	Firmicutes
Gene_ID_108631	CBY75255;CBH26670;CBY59791;EGF46498;AGR26487;AAT03420;ADB70481;CAK19997;AEO02699;AEO05611;CBY51072;CBY62621;EGF38513;AGR05206;CAS04403;CCO63220;CBY69538;AGR21114;AGR16328;CBY72400;AGR00517;AFH79204;AEO24907;AGR09552;CBY53953;CBY66695;CBY56887;AGR10967;CCQ19955;AEH91647;ACK40359;CCQ23090;AEO38149;CBY48207;AGR22220;ADB67392;AGR15054	PF00581	Rhodanese-like domain							37	0	0	Firmicutes
Gene_ID_109045	AGR02295;CCQ25259;AGR04460;AGR07777;EGF40743;ADB72556;CBY77246;AEO40035;AGR24962;AEO04669;CBY64496;CBY68607;CBY50168;AAT05308;CBY55969;CAS06293;AGR19370;CBY71478;CAK21939;CBH28628;CBY74340;CCO65106;CBY58905;AEO26912;ACK38389;AEO07546;AGR23622;AGR10394;AGR18073;AEH93619;CCQ22115;CBY61688;EGF36440;AGR14299;CBY53043;ADB69512;AFH81083	PF07853	Protein of unknown function (DUF1648)							37	0	0	Firmicutes
Gene_ID_109917	CBY57669;CCQ23893;CBY63324;AGR08892;EGF45845;CBY76029;AGR01180;AEO38867;CBY60514;AEO03422;ADB71271;AGR13172;CBY67412;AGR05864;CBY51866;CBY73118;CAS05110;ADB68226;CBY70244;AFH79904;CBH27405;AGR25833;CCQ20767;CBY48932;AEO25685;ACK39580;AGR20480;AGR22853;AGR11595;AEO06323;AEH92428;AGR16962;AAT04130;AGR29644;CBY54734;CAK20771;CCO63936	PF06014	Bacterial protein of unknown function (DUF910)							37	0	0	Firmicutes
Gene_ID_109954	CBY60212;CBY48619;CAS04811;EGF38026;AGR16705;CBY54374;AEO38572;AGR20737;ADB67860;CBY72810;AAT03823;AGR00902;CCO63631;AEO03120;CAK20427;AEO25324;AGR26110;AGR05585;CBY69946;CBY63030;CCQ20442;CCQ23574;AGR09173;CBY51500;EGF46147;AFH79608;AEO06025;AGR11341;CBY67104;ADB70905;AGR15431;CBY57309;CBY75666;AGR22597;ACK39939;CBH27077;AEH92067	PF13515	Fusaric acid resistance protein-like							37	0	0	Firmicutes
Gene_ID_110488	AGR13132;CCQ23848;CAK20728;AGR08932;EGF45921;ADB71228;CBY75987;AEO38824;AGR25873;AEO03379;CBY63281;AFH79862;CBY67370;CBY48890;AAT04087;CBY51823;CAS05068;ADB68183;CBY70202;AGR05824;CBH27363;CBY73076;CCO63893;CBY57626;AEO25642;CBY60471;AEO06280;AGR22813;AGR11555;AGR16922;AEH92384;AGR20520;AGR01140;EGF39582;CCQ20722;ACK39623;CBY54691	PF01423	LSM domain							37	0	0	Firmicutes
Gene_ID_110919	CCO64082;CBY60662;AEO39012;AGR08757;ACK39435;CBY73266;EGF45737;AGR06002;CAS05255;AGR17100;AGR11733;CCQ20930;CBY63470;AGR25695;CBY54880;EGF36753;AGR22991;AFH80050;CBY67559;AGR20342;ADB71418;AGR13309;CCQ24058;CAK20914;CBY57815;CBH27549;AEO06468;CBY52014;AEO25830;AEO03567;CBY76203;AGR01315;AEH92573;CBY70391;AAT04277;CBY49080;ADB68373	PF00383	Cytidine and deoxycytidylate deaminase zinc-binding region					GO:0016787;GO:0008270	hydrolase activity;zinc ion binding	37	0	0	Firmicutes
Gene_ID_112576	ADI97345;AGP27788;CCG15433;ACY10677;ABX28842;AEW64855;AGU60933;ABD29943;BAB94632;AGY88903;ABQ48616;ADL22692;BAB56975;AGU54603;AFR72876;AGW33242;AEZ36882;ADL64862;ABD21569;CAI80434;AAW36413;AEV77848;ABR51686;CCC87489;CBI48743;BAF77692;AGO29165;CBX34124;BAF67030;ADC36979;AEB87943;AGW35774;EEV04602;BAB41977;CAG39853;CCE58592;ADQ77851	NA								37	0	0	Firmicutes
Gene_ID_113139	CBX35769;AEB89698;ADI99070;CCG17197;AEV79551;BAF68757;BAB96371;ADQ76067;ADL24397;ABQ50384;ABX30566;AGO30954;CCE60228;CCC89124;BAB58748;CBI50590;AAW38603;AGU56179;CAI82149;AFR74586;ADC38735;BAF79453;BAB43677;AGP29534;AEW66544;AGW34914;EEV05182;AGY90805;AGU62720;ADL66641;ACY12482;AEZ38506;ABD31902;ABD21068;AGW37380;CAG41643;ABR53484	NA								37	0	0	Firmicutes
Gene_ID_113193	ADL66640;BAB43676;AGU62719;CCG17196;CAI82148;ABD22227;ADL24396;BAF79452;ABD31901;ADQ76068;BAF68756;AEB89697;AEZ38505;AEW66543;AGO30953;AGP29533;ACY12481;ABX30565;AFR74585;CCE60227;BAB58747;AGW34913;CAG41642;AGY90804;CBX35768;AGU56178;AEV79550;BAB96370;ABQ50383;ADI99069;AGW37379;CCC89123;AAW38602;ABR53483;CBI50589;ADC38734;EEV05181	NA								37	0	0	Firmicutes
Gene_ID_113749	CBY53638;CCQ22754;ADB67103;CBY66386;AGR21348;CBY47904;ADB70192;AGR26723;CCQ19614;AEO37858;CBY50776;CBY62312;EGF46847;CCO62899;BAK93860;ACK40666;CAS04096;CBY59500;AEO05318;AGR14819;AFH78901;AGR02791;CBY69218;AGR16093;AGR04968;EGF38950;AGR07275;AEO24601;AEO02379;CBY74957;AGR12358;CBY56573;AEH91340;CBY72090;AAT03109;CAK19694;AGR21985	PF02255	PTS system, Lactose/Cellobiose specific IIA subunit	GO:0009401	phosphoenolpyruvate-dependent sugar phosphotransferase system					37	0	0	Firmicutes
Gene_ID_115253	CCQ20067;AEO38260;CAS04514;AAT03535;EGF46427;AEO05721;AGR09449;CCO63338;ADB67551;CBY66808;EGF38363;AEO02812;AGR11070;CBY54065;CAK20105;AEO25017;AGR26383;AGR15158;CBY69653;ACK40248;CCQ23199;CBY56999;CBY51189;AGR00628;CBY72517;AGR22323;CBY59904;AGR21011;AGR05310;ADB70596;CBY75371;CBY48323;AFH79319;AGR16431;CBY62729;CBH26780;AEH91758	NA								37	0	0	Firmicutes
Gene_ID_115300	AEO05220;AAT03007;AGR02708;CBY50672;AGR18494;CAS03997;CBY69115;CBY66284;CCQ19512;ADB72599;AFH78802;AEO02279;EGF40659;AEO37762;CBY53545;CCO62797;AGR23201;CAK19589;AGR04884;AGR12442;ACK40769;CBY59409;CBY74853;CBY62211;AGR25398;CBY56480;ADB69555;AEO24509;CBY47799;AEH91236;AGR07356;CCQ22647;CBY71988;CBH26346;AGR18948;AGR14735;EGF39531	PF08713	DNA alkylation repair enzyme							37	0	0	Firmicutes
Gene_ID_115576	BAF76973;BAB41306;CCG14773;ADQ75862;AGU60197;ABD29230;ADL22030;ADI96585;AEV77172;ABD22362;AGY88209;AFR72094;ACY09988;ADL64157;ABQ47887;ABX28136;BAF66303;CCE57920;CBX33451;AGW32571;AGW35105;EEV05358;ADC36303;AAW38713;CBI47994;AGP27098;CAI79723;ABR50945;AEZ36203;AGO28470;CAG39127;BAB93926;AEW64117;AGU53915;AEB87207;CCC86839;BAB56253	NA								37	0	0	Firmicutes
Gene_ID_115800	AEH92828;AGR13567;CBY60914;CCQ21239;AFH80303;CBY76457;AGR08518;CBY52267;AGR20102;CBY58071;ADB71728;AGR11973;EGF37632;AEO03820;CCO64337;CBY67821;CBY73524;AAT04532;AGR06241;CCQ24371;AEO06718;AGR17340;AGR21872;AEO39265;CAS05510;CBH27858;AEO26084;ADB68683;ACK39182;CBY63725;CBY49386;CBY55137;AGR25456;CAK21171;CBY70650;AGR01555;EGF44786	PF13527	Acetyltransferase (GNAT) domain							37	0	0	Firmicutes
Gene_ID_117563	CAK20348;CBY57235;AEO03046;ADB67786;CAS04738;AGR11268;AGR26183;CBY67030;ADB70831;CBY48545;AEO25251;AGR16632;AGR20810;CBY51424;CBY62955;AEO05951;CBY72735;AFH79534;AEO38497;CCQ23497;AGR00830;CBY54300;CBY69872;CCQ20365;AGR32626;CCO63555;AAT03750;CBY60138;AGR22524;AGR09246;AGR05512;AGR15358;CBY75592;AGR29455;ACK40012;CBH27000;AEH91993	PF13273	Protein of unknown function (DUF4064)							37	0	0	Firmicutes
Gene_ID_118576	ACY12486;CCG17201;AEW66548;AGW37384;ADQ76063;CAG41647;AGW34918;EEV05186;ABX30570;AEB89702;BAB58752;ABD31906;CCE60232;ABR53488;ADI99074;AEZ38510;AGU56183;ABD20407;ADC38739;AGO30958;AAW38607;CCC89128;ADL66645;BAB43681;AGU62724;AGP29538;CBX35773;CBI50594;AEV79555;AGY90809;BAF68761;ADL24401;CAI82153;BAB96375;BAF79457;AFR74591;ABQ50388	NA								37	0	0	Firmicutes
Gene_ID_119218	CBY57493;AGR20589;AGR25963;AGR09024;EGF46025;AGR11486;CCQ20639;CBY75846;CBY72997;AEO03305;CBY63206;CBY51684;CCQ23765;CBY67290;AEH92233;CBY48809;ACK39773;AGR13063;AFH79788;CBY70123;ADB71093;AGR05732;CCO63817;AEO06208;AEO25505;AGR22744;AAT04010;CBY54556;CAS04996;AGR16853;AEO38753;CBH27258;CBY60398;EGF37754;AGR01050;CAK20598;ADB68048	PF01047	MarR family	GO:0006355	regulation of transcription, DNA-dependent	GO:0005622	intracellular	GO:0003700	sequence-specific DNA binding transcription factor activity	37	0	0	Firmicutes
Gene_ID_119394	CBY55814;CCQ25086;CBH28467;AGR04311;AGR32963;CCQ21946;AAT05153;AGR17925;CBY61533;AEO04514;AGR19517;CBY58749;CBY74185;AEO07392;CCO64953;AGR07926;CAS06140;ADB69357;CBY71322;AEO39879;CAK21781;ADB72401;AGR23770;AGR02146;AEO26758;CBY64340;AGR24815;CBY68452;AGR10542;AGR29550;AEH93461;CBY52887;CBY50011;AFH80927;AGR14139;ACK38548;CBY77089	NA								37	0	0	Firmicutes
Gene_ID_120455	CCQ21787;CBH28348;AEO39748;EGF42991;AEO07204;CBY68314;ADB72212;AGR14019;AEO04305;CBY55620;CBY52754;AGR19652;AAT05017;CBY64207;CAS06001;ADB69167;CBY71141;AGR23905;CCO64824;CBY49877;CBY58553;AFH80793;AGR02009;AEO26564;AGR17790;AGR06689;CBY61401;AGR08064;AGR10669;CBY76957;AEH93324;AGR27201;CCQ24923;CBY74015;ACK38685;CAK21652;EGF36988	PF12732	YtxH-like protein							37	0	0	Firmicutes
Gene_ID_122866	CAS04404;CBY48208;AEH91648;AGR26486;CCO63221;AGR22221;AGR15055;CBY72401;AGR09551;CBH26671;CBY51073;CBY62622;AAT03421;AFH79205;EGF38514;AGR16329;AEO05612;AEO02700;CAK19998;CBY69539;ADB70482;CCQ19956;CBY75256;EGF46499;CBY59792;CBY53954;AGR21113;AGR00518;AGR05207;AGR10968;ADB67393;CBY66696;ACK40358;AEO24908;CBY56888;AEO38150;CCQ23091	PF00746	Gram positive anchor							37	0	0	Firmicutes
Gene_ID_123115	CBW16874;AGQ87953;AEZ44407;AGK09125;AGQ70340;AEF08158;AGK66244;CAD02613;AGQ75267;AGF81802;AHB43529;ACF64457;ABX20986;ACN45629;CAR33808;ADX18001;CCW75004;AGX13017;AAO68326;ACY87425;AFH46179;BAJ37206;ACF89961;AGR57953;AHB11974;AAX64704;CBG23860;ABX66180;CDG08373;ACH50671;AGQ65678;AAL21143;AGQ61434;ACH76993;AFD57807;ACF67168;AGS28821	PF14496;PF12468	C-terminal novel E3 ligase, LRR-interacting;Type III secretion system leucine rich repeat protein	GO:0016567	protein ubiquitination			GO:0004842	ubiquitin-protein ligase activity	37	0	0	Proteobacteria
Gene_ID_123884	ABD29297;AGW32632;ABD21271;EEV05410;BAB93991;ADQ75809;ABR51004;CAI79780;ADI96638;CCE57978;AEW64178;AEV77234;AGP27150;AGU53979;AEZ36272;ACY10066;AAW37435;AGW35166;BAF77033;ABQ47944;AFR72154;CBX33511;CAG39180;AGO28540;ADL22091;ADC36363;CCC86894;BAB56313;ABX28199;BAF66369;AGU60267;CCG14835;AGY88262;BAB41366;ADL64209;CBI48046;AEB87262	NA								37	0	0	Firmicutes
Gene_ID_129013	AEV78024;AGU61092;CCG15577;ABD30093;BAF67173;BAF77909;AFR73048;ADL65032;CCC87714;AEB88112;EEV04192;ACY10907;AAW36503;BAB57195;ADV04579;ADI97490;ADQ77666;AGP27944;CAG40007;AGO29303;AGY89071;ADC37197;ABQ48891;AGW35947;AEZ37027;BAB42131;AGW33414;ADL22834;ABD21362;CBX34268;CBI48907;ABR51968;CCE58733;AEW64998;CAI80584;ADX77659;AGU54755	PF07242	Protein of unknown function (DUF1430)							37	0	0	Firmicutes
Gene_ID_130062	ABD29339;AEZ36314;ADL64249;CCG14876;AEV77274;AGP27190;BAB41408;ADL22131;AGO28582;CBI48087;EEV05451;ADC36405;BAB94032;AGU60309;CAG39221;AFR72199;AGU54018;ABX28238;ABD20578;AAW37475;AEB87304;CCC86933;AEW64219;AGW32672;BAB56355;CAI79821;ADI96678;CBX33559;AGY88304;ABR51045;ACY10107;CCE58021;BAF66409;ABQ47985;BAF77075;ADQ75767;AGW35206	NA								37	0	0	Firmicutes
Gene_ID_131128	CCG15073;AEW64430;AGY88530;AEZ36515;ABD29550;ACY10309;AGO28801;ABD22023;CCC87131;BAB94249;AEV77477;ADL64490;EEV05664;AGW35410;CCE58227;BAB41612;AFR72487;AGP27422;CBI48378;AGW32877;ABQ48252;CBX33762;ABR51318;CAI80066;BAF77304;ADI96978;ABX28451;ADC36609;AAW37591;CAG39446;AGU54223;BAB56586;ADL22332;BAF66662;AEB87554;AGU60542;ADQ75555	NA								37	0	0	Firmicutes
Gene_ID_132262	AGY90119;ABX30009;ADC38177;AGO30407;AEW66004;CCG16638;AEB89095;ACY11922;BAB43092;AGP28972;BAF78873;ADQ76640;CBI49875;AGW34359;EEV03234;CCE59682;AEZ37946;AEV78987;AFR73981;BAF68199;AAW36973;ADI98502;BAB58166;ADL66078;CAI81564;ABD21470;CBX35219;ABQ49845;BAB95806;CCC88588;AGW36824;ADL23865;ABR52929;CAG41089;AGU55611;AGU62126;ABD31282	NA								37	0	0	Firmicutes
Gene_ID_132856	ABX28449;CBI48376;AGW32874;EEV05662;AFR72485;CAG39444;AGU54221;AEV77474;BAB94247;AGO28799;AGU60540;ACY10307;AEW64428;ADL22330;CCE58225;AGP27420;ADC36607;CBX33760;CAI80064;ABD29548;ADI96976;AGY88528;AEB87552;BAB56584;ADL64488;BAF66660;ABQ48250;AAW37589;AEZ36513;CCC87129;BAB41610;AGW35407;CCG15071;ABD20577;ABR51316;ADQ75557;BAF77302	NA								37	0	0	Firmicutes
Gene_ID_132857	ABD29553;ACY10311;AGU60545;CAI80067;BAF66664;ADI96981;AGW35412;ADL64493;AGW32879;ABR51320;AAW37599;AFR72490;CAG39449;AGY88533;AEV77479;AGP27424;CCG15075;AGO28805;BAB56587;ADC36612;CCE58228;BAF77306;AEB87557;EEV05666;CBX33764;AEW64432;AGU54224;AEZ36517;BAB41614;ABQ48254;ABD20737;BAB94251;ABX28454;CBI48380;CCC87133;ADQ75552;ADL22334	NA								37	0	0	Firmicutes
Gene_ID_134168	BAB94092;ADL22184;CAG39272;CAI79878;BAB41465;AGO28636;AGU54067;BAF77133;ADI96729;AEZ36365;AAW38791;AFR72252;CCG14928;AEB87355;ADL64299;AGP27236;ABQ48043;ADQ75714;AGW35257;EEV05508;BAF66457;ABR51104;ABD29396;ADC36462;CBX33615;AGY88354;CCC86984;ACY10162;AGU60364;AGW32723;AEW64272;ABD21756;AEV77325;ABX28293;BAB56413;CBI48137;CCE58072	NA								37	0	0	Firmicutes
Gene_ID_135150	AGW33018;ADC36752;BAB56726;ABD21657;AGP27564;BAF66798;CCC87268;ABQ48391;CCG15209;ABR51459;CAG39589;ADL64632;ABD29694;AFR72634;CBI48513;AEV77623;ADI97117;AEZ36648;AEW64569;CBX33902;AGU54365;ABX28584;BAB94384;BAF77445;ADL22470;CAI80202;AGW35551;CCE58365;AGY88667;EEV04374;ACY10450;AEB87698;AGU60692;AGO28938;ADQ78087;BAB41753;AAW37720	NA								37	0	0	Firmicutes
Gene_ID_135620	AGU60366;CCC86986;ADI96731;CBX33617;AEZ36367;BAB94094;ACY10164;ABX28295;ADL64301;AEW64274;AEV77327;AEB87357;BAB41467;ABD22325;ABR51106;BAF77135;ADC36464;EEV05510;AFR72254;CAI79880;CCE58074;ABQ48045;ABD29398;AGW32725;AGO28638;AGP27238;CAG39274;ADQ75712;CBI48139;AGW35259;BAB56415;ADL22186;CCG14930;BAF66459;AAW38793;AGY88356;AGU54069	NA								37	0	0	Firmicutes
Gene_ID_139138	AGR25972;AGR16844;AEO38744;CAS04987;CBY60389;CBH27249;AEO25496;AGR05723;CBY54547;CBY48800;ADB68039;CAK20590;AGR11477;AGR09033;CBY67281;CCO63808;ADB71084;AGR20598;AGR22735;CCQ20626;AGR13054;CBY57484;EGF46019;EGF37747;AEH92224;CBY51674;AFH79779;CBY72988;AEO03296;ACK39782;AEO06199;AAT04001;CCQ23752;AGR01041;CBY70114;CBY75836;CBY63197	PF01832;PF13457	Mannosyl-glycoprotein endo-beta-N-acetylglucosaminidase;SH3-like domain					GO:0004040	amidase activity	37	0	0	Firmicutes
Gene_ID_139139	AGR01995;ADB69153;AEO26550;CAK21638;AGR10683;AGR14005;AAT05003;ACK38699;CBH28334;CBY61387;AGR23919;CBY55606;AEO04291;CBY52740;CCQ24908;AEO07190;ADB72198;CBY71127;AGR19666;CBY64193;AGR06675;AGR27187;EGF36975;AFH80779;AGR17776;CBY74001;CBY58539;CCO64810;AEH93310;CBY76943;AEO39734;AGR32928;CCQ21772;CBY68300;AGR08078;CBY49863;CAS05987	PF01832;PF13457	Mannosyl-glycoprotein endo-beta-N-acetylglucosaminidase;SH3-like domain					GO:0004040	amidase activity	37	0	0	Firmicutes
Gene_ID_142555	CBY58785;AFH80964;CBY61570;CBY77126;CBY71360;CBY68490;CAK21818;ACK38510;AGR24850;CBY52923;AGR14174;AGR19483;CCQ25125;AGR23735;AAT05191;CBY50048;AEO39915;AEO26794;AGR07891;CCQ21985;CBY74222;ADB72438;AGR04346;AEH93499;ADB69394;CBY55849;CAS06176;EGF42164;CBH28502;CBY64376;AEO07428;AGR17960;AEO04550;AGR02181;AGR10507;CCO64989;EGF36574	PF12697	Alpha/beta hydrolase family							37	0	0	Firmicutes
Gene_ID_146463	AGR14689;EGF42399;CCQ19453;AGR18995;ADB69607;AEO05169;CBH26415;AGR02661;CBY66236;CBY71939;CAS03947;CBY74803;AGR04837;AGR18447;CCQ22589;AEO02227;CBY56426;AGR12489;CBY69068;AEO24457;AGR23248;CBY59356;ADB72651;CBY50618;CAK19550;AEH91187;AGR07402;EGF39491;AGR25352;CBY47751;CBY53492;CCO62747;AFH78753;AEO37710;CBY62163;AAT02958;ACK40818	PF00027	Cyclic nucleotide-binding domain							37	0	0	Firmicutes
Gene_ID_147746	CCC86848;BAF76985;ADC36315;AGP27106;BAB93944;AEZ36219;ACY10020;ADQ75853;AFR72107;CCG14790;CAG39135;ADI96594;ADL64165;AGW35118;ADL22045;AGU53935;CAI79731;AEV77187;ABQ47898;ABX28152;CCE57933;AGY88217;BAB41318;AGO28493;AEW64130;BAF66320;ABD21467;CBX33463;AEB87217;BAB56265;ABR50956;AGW32584;ABD29246;AAW38730;EEV05366;CBI48002;AGU60213	NA								37	0	0	Firmicutes
Gene_ID_147748	ADL64323;CCC87007;AFR72278;ABD29421;CAG39298;AAW38815;CCG14951;ABX28318;ABD21551;AGU60390;ADQ75688;ADC36485;AEV77347;ADI96753;AGO28658;BAB94115;AGP27258;AEZ36389;CBI48160;AGY88378;BAB56436;ABQ48065;CAI79901;ACY10185;AGW35279;BAF77155;CCE58093;ADL22208;EEV05532;CBX33638;AGU54092;AGW32746;AEW64298;AEB87379;BAF66480;BAB41487;ABR51127	NA								37	0	0	Firmicutes
Gene_ID_147961	CCC89105;ADL66603;AEV79531;ABD22008;BAF79433;EEV05163;CCG17177;ABR53465;ADC38714;AGU56161;CCE60209;ACY12462;AEB89659;ADL24379;AAW38583;BAB58728;ABX30547;AGW37360;ADI99050;AEZ38487;BAF68738;ADQ76085;CAI82127;AFR74564;BAB96352;AGP29495;CBX35748;CBI50552;AGO30933;ABQ50365;AGY90765;BAB43657;ABD31880;AEW66525;AGU62698;CAG41625;AGW34894	NA								37	0	0	Firmicutes
Gene_ID_149708	ADQ75549;AEV77483;ACY10315;AGW32883;CCC87137;AEB87562;BAF77310;BAB56591;AGU60549;ADL64497;AGO28807;AFR72494;BAB94256;ADI96986;CCG15078;AEZ36522;EEV05669;AEW64436;CAG39452;CCE58230;ABQ48258;AAW37595;AGU54228;ABR51324;AGW35416;CBX33768;BAF66669;ADL22338;CBI48385;BAB41618;ABX28459;ABD22889;CAI80071;ADC36616;ABD29558;AGP27429;AGY88538	NA								37	0	0	Firmicutes
Gene_ID_149709	ADL64496;BAF77309;ABD21904;AGY88537;AEZ36521;ADI96985;ABR51323;AFR72493;AGU54227;ABD29557;AGU60548;BAF66668;CCC87136;CAG39451;AGP27428;AGO28806;CAI80070;CBX33767;ACY10314;ABQ48257;ADL22337;CBI48384;CCG15077;BAB56590;ADQ75550;BAB41617;AEW64435;AEV77482;AGW35415;ABX28458;CCE58229;AGW32882;BAB94255;ADC36615;AAW37594;EEV05668;AEB87561	NA								37	0	0	Firmicutes
Gene_ID_150841	BAB94904;BAF67340;CCG15701;ACY11033;AEB88237;ADC37324;AGU54871;AGW36072;BAF78030;BAB57319;BAB42252;ABR52092;ADI97667;ABD30227;AGO29426;AGW33539;AEZ37150;AGP28409;ABD20729;AEW65123;CAI80708;AAW36546;ABQ49014;AFR73177;CBI49028;CBX34392;ADQ77539;AGY89256;AGU61218;ADL65156;AEV78150;CCC87835;ADL22956;ABX29112;EEV04315;CCE58854;CAG40132	NA								37	0	0	Firmicutes
Gene_ID_150946	ABD30238;CBI49039;EEV03814;AEV78160;ADQ77528;AGW36082;BAB94914;AEW65133;ABX29122;ADL22965;BAF78041;AEZ37160;BAF67349;ABQ49026;CAG40145;CCC87845;AGW33549;AGY89268;CBX34403;AGU54880;CCE58862;ADC37335;ACY11044;AGP28401;CCG15714;ADL65166;AFR73186;CAI80720;AAW36559;AGU61229;ABR52105;AGO29434;BAB42263;AEB88248;BAB57330;ABD20603;ADI97679	NA								37	0	0	Firmicutes
Gene_ID_151484	AGR07669;AGR25082;AEO40150;AEO04850;CCO65226;CBY50297;CBH28742;AGR04568;CBY53166;ADB70021;EGF40619;CBY64613;AGR18180;AAT05430;AEO07667;CBY59033;CBY71594;AGR10286;CBY77367;CCQ22235;EGF39171;AFH81204;CAK22052;AGR23515;AEH93800;CBY56097;CBY68729;AGR14407;AEO27039;AGR19262;AGR02403;CBY61861;CAS06412;ADB66932;CCQ25380;CBY74461;ACK41182	PF02255	PTS system, Lactose/Cellobiose specific IIA subunit	GO:0009401	phosphoenolpyruvate-dependent sugar phosphotransferase system					37	0	0	Firmicutes
Gene_ID_153391	ADL64171;AGO28501;BAF66328;BAB56274;AEB87224;AFR72114;ABD21936;BAB41327;AEZ36227;ACY10027;AGP27112;CBI48008;AGW32593;AEW64137;AGW35127;AAW38739;BAF76994;CAG39141;ADC36324;ADQ75847;CBX33471;EEV05372;ABX28160;ABD29254;ADL22053;ABQ47906;AEV77196;CCG14796;AGU53940;AGU60222;ADI96600;CCC86856;ABR50965;BAB93950;AGY88224;CCE57941;CAI79739	NA								37	0	0	Firmicutes
Gene_ID_154207	ADC38679;ABR53431;AAW37322;AEW66490;CCG17142;BAB96318;CAI82094;AGW37325;AEV79495;AFR74530;AGU56128;ABQ50333;CCE60179;CAG41591;AGP29462;CCC89071;ACY12428;CBI50517;AEZ38452;ADL24345;AGO30897;BAB58694;EEV05129;ABD31842;AGU62662;ADI99015;ABX30509;BAF68703;AGY90729;ADQ76121;BAF79399;AEB89624;ABD22624;CBX35713;ADL66569;AGW34859;BAB43623	NA								37	0	0	Firmicutes
Gene_ID_154579	CBY70828;AGR01723;CBY73701;AGR19934;CCQ21439;CBY58245;AFH80480;CBY61089;AGR12141;CBY55312;CCQ24571;ADB71904;AEO26258;AGR06405;CBY67999;AEO03995;CBH28048;CAK21348;CCO64510;CBY49563;AEO39442;CBY76633;AGR26917;EGF37418;AEH93009;CAS05686;ACK39001;AGR13735;CBY63905;AGR17508;AGR32857;AGR24187;ADB68859;AAT04710;AGR08351;CBY52442;AEO06893	PF00990	GGDEF domain							37	0	0	Firmicutes
Gene_ID_36	AGT74878;ADO04523;AEE69660;BAJ54645;AFI01543;ADZ52032;ADO07538;ADI35420;AFV44164;ADU40425;AEN19047;AFH98448;AGL69291;AEK23840;ADN80475;AFJ81060;ACD48797;AGL72035;AFI05861;ADZ50425;AFV42569;CAX30047;AFF20922;AGR63344;AFI00005;ADU82180;AEN15918;AGL68476;ADU83746;AIN76082;AFV45757;ADO06014;ACX98683;AFI03079;BAJ59124;AFX91672	NA								36	0	0	Bacteroidetes;Proteobacteria
Gene_ID_284	ADC36496;AEB87391;CCG14962;ACY10196;BAB56447;CCC87018;AFR72289;AGW35290;AGU54103;AGP27269;BAB41498;AGW32757;ADI96766;ADQ75677;CBX33649;ADL22222;AEZ36401;CCE58106;ABD22536;CAG39309;CAI79914;BAF77166;ABQ48076;AEW64309;CBI48171;ABD29434;ABR51138;AGY88389;AGU60404;ADL64334;AEV77358;AAW38828;EEV05543;ABX28331;AGO28671;BAB94126	NA								36	0	0	Firmicutes
Gene_ID_1258	AGR14485;CBH28830;CCQ22336;ACK41091;CBY77461;CBY74552;ADB69937;AEO04934;AEO07749;CBY53249;AGR04646;AAT05522;CBY68813;CAS06496;EGF40061;CBY71679;AGR23438;AFH81296;AGR18257;AGR25161;CBY61945;CBY50382;AEO27120;AGR07592;CBY56181;CBY64695;CBY59116;AGR10209;AGR02479;AEH93891;CAK22132;CCQ25481;AEO40232;EGF39252;ADB66849;AGR19185	PF06570	Protein of unknown function (DUF1129)							36	0	0	Firmicutes
Gene_ID_1820	CBY59457;CBY50720;CAS04050;CBY62262;CBY66338;CBY74909;AEO02336;AGR14782;AEO37816;CCO62851;EGF38910;CBY47852;AGR02754;CCQ19566;AGR07311;AGR12395;CBY72042;CBH26396;AEO05267;AEO24560;CBY56531;ACK40708;ADB70149;AGR04931;AGR21385;AGR21948;ADB67060;CBY69169;AEH91298;AFH78856;AGR26760;EGF46807;AGR16056;CAK19647;CBY53596;AAT03063	PF13419	Haloacid dehalogenase-like hydrolase							36	0	0	Firmicutes
Gene_ID_2784	CBY49202;CBY63591;CCQ21068;AEO03686;CBY76321;CCO64199;CBY67680;AGR01432;ADB68496;ADB71541;AGR13424;AGR08640;AGR06119;CBY52135;CBY73385;CAS05373;AGR25579;CBY70510;CAK21035;AFH80166;CBY60781;CBY55001;AGR20225;AEO25948;EGF36245;CBY57935;AAT04397;ACK39310;AEH92698;AEO06587;CCQ24198;AEO39129;EGF45637;AGR23107;AGR17217;CBH27667	PF12732	YtxH-like protein							36	0	0	Firmicutes
Gene_ID_3044	AEH91581;CBY53889;CBY56823;CAS04339;AGR22158;CBY66631;AGR05144;ACK40425;CCO63156;ADB70417;AGR14992;EGF46573;EGF38673;CCQ23012;CBY59727;AEO02635;CBY48142;AGR16266;AEO05546;AEO24843;AEO38084;AGR09614;AGR26549;CCQ19874;CBY72336;AAT03356;AGR00455;CBY69474;CBY62556;CBY75191;AGR21176;AFH79140;AGR10905;CBY51007;ADB67328;CAK19933	PF06923	Glucitol operon activator protein (GutM)							36	0	0	Firmicutes
Gene_ID_3716	BAB42144;EEV04208;CCG15593;AGY89087;AEB88128;AGU61107;BAB94795;ADI97505;AGO29317;AGP27959;CCC87729;ABX29014;CAG40024;CCE58748;ACY10922;AEZ37043;CAI80601;ABD20764;ABR51982;BAB57208;AFR73063;ADL22850;AEW65014;CBX34283;CBI48922;AGW33429;ABQ48905;AAW36520;ABD30111;AEV78039;AGW35962;BAF67188;ADL65048;ADC37212;ADQ77650;BAF77922	NA								36	0	0	Firmicutes
Gene_ID_5213	BAM26353;BAC16982;AFM06493;AER68234;AEX45445;BAB97588;AFB71455;AEX77869;AEX43231;AEX38589;AFH51027;AEK91456;AGT04205;ADO25404;AFK15773;AEX75667;AEG80695;AEX73419;AFH89961;AEX47693;ADL20014;ADL09606;AEQ05685;ADK27902;AGN17854;AEX71127;AFF21279;AEX66325;AEX82391;AGN20877;AEG82871;AEP69385;AEX80118;AEX68806;AEX40852;AGG65640	PF04138	GtrA-like protein	GO:0006810;GO:0000271	transport;polysaccharide biosynthetic process	GO:0016021	integral to membrane			36	0	0	Actinobacteria
Gene_ID_7099	CBY62821;CCQ23324;CBH26871;AEO05823;EGF46285;CBY66902;AGR26304;ADB70700;AGR16511;AEO02919;CBY48414;CBY51291;AFH79406;CBY54167;CBY75462;CAS04608;AGR05391;CBY69741;AGR15236;CBY72605;AGR00710;AGR20931;AEO25120;AGR09366;AAT03621;CBY60005;CBY57101;AGR11148;CCQ20193;AEH91858;CAK20234;AGR22403;AEO38366;ACK40147;ADB67655;EGF38189	PF13411	MerR HTH family regulatory protein	GO:0006355	regulation of transcription, DNA-dependent			GO:0003677	DNA binding	36	0	0	Firmicutes
Gene_ID_7762	AGU66614;ADX19478;AFH47484;AGQ74860;AAX67518;AGK11322;AGF83324;BAJ38688;ACF67984;AGQ78358;CCW76369;ABX69894;ACH74382;AET56114;CAR35089;AGQ84308;ACF91350;AAL22547;AGQ62508;ACF63598;AGX12180;AGS64701;ACY90830;AGQ57538;AFD60546;ACH52349;AHB46212;CBG26689;CDG09727;AEF09520;CBW19746;AGQ69887;ACN47846;AAV79342;AGS27170;CAR61569	NA								36	0	0	Proteobacteria
Gene_ID_8836	ADL64384;AEB87441;CCG15009;CAG39356;ABQ48190;ADC36545;AGW32806;ADI96897;AGU54153;AFR72403;ADL22266;ABX28386;ADQ75622;BAF66600;CCE58162;ABD20700;BAB56497;ABR51256;BAB41548;AGY88437;AGP27322;AEZ36451;AGU60467;AGW35339;AAW38875;BAF77215;CCC87065;ABD29485;CAI79973;AEV77407;ACY10246;BAB94177;CBX33698;EEV05599;CBI48287;AEW64358	NA								36	0	0	Firmicutes
Gene_ID_10860	AGR08043;CBY76979;CAS06023;CCO64845;AFH80815;CCQ21810;CCQ24945;CBY49899;CBY58575;EGF43007;AGR10645;ADB72234;AGR19631;CBY55642;CAK21674;AEO04327;AGR27222;CBY68336;CBY71201;CBH28370;AGR02030;AEO07226;AEO39770;ADB69189;AGR17811;AAT05039;CBY64229;AGR23884;CBY74074;CBY61423;AGR06710;AEO26586;AGR14040;EGF37009;ACK38663;AEH93346	PF12730	ABC-2 family transporter protein							36	0	0	Firmicutes
Gene_ID_13579	ABX28269;ADC36441;CCG14906;ADL64276;ACY10140;AGW35234;CAI79857;CBI48115;AEZ36344;ABQ48021;AEB87332;ABD22221;AGY88331;AEV77302;ADI99193;ABD29370;AEW64249;ABR51082;ADL22160;AGW32700;AGU60340;BAF66438;CCE58048;BAB94071;BAB56392;AGO28610;CAG39249;EEV05485;BAB41444;AGP27216;BAF77112;AAW38767;AGU54047;ADQ75737;AFR72228;CBX33593	NA								36	0	0	Firmicutes
Gene_ID_15280	BAB94772;ABD22903;CCG15572;ACY10903;CBI48902;ADC37191;AGU54745;AGW35941;BAF77903;AEV78018;CBX34264;ABR51963;ADI97485;ABD30087;CCE58727;AGW33408;AEB88108;AGP27941;EEV04186;AEW64994;AAW36498;AFR73043;AGO29299;CAI80580;BAB42125;ADL65028;BAF67168;AGU61085;CAG40001;ABQ48886;AEZ37022;CCC87709;BAB57189;AGY89067;ADQ77670;ADL22829	NA								36	0	0	Firmicutes
Gene_ID_16066	CAG40350;CCE59038;CBX34580;ADL65350;ADL23151;BAF78213;AEV78345;ABD21379;AGW36265;BAF67525;AAW36625;EEV04003;CCC88018;CCG15901;AFR73367;ABD30433;AGO29633;ADQ77329;ABQ49196;BAB42434;AGW33732;ACY11227;BAB57503;ADI97864;ADC37507;CAI80888;AEW65309;AEZ37349;AGY89454;AEB88433;AGU61417;AGU55053;AGP28231;BAB95093;CBI49222;ABR52279	NA								36	0	0	Firmicutes
Gene_ID_16182	AAT04497;AGR08549;CAS05474;CCQ24325;AEO39228;ACK39215;AEO03783;EGF44761;CCO64302;AGR06212;CBY49304;AGR11942;ADB68595;EGF37602;AEH92794;CBY60880;AGR25486;CBY76424;CBY70614;AEO06684;AGR21902;CCQ21191;AGR20132;CBY58035;ADB71640;CAK21136;AEO26047;AGR13526;AGR17310;CBY63691;CBY73488;AGR01524;AFH80268;CBY67785;CBY52232;CBY55101	NA								36	0	0	Firmicutes
Gene_ID_16438	CBY57021;AEH91777;AFH79335;CAK20125;AEO38282;EGF38379;AGR05325;AGR22338;AGR26368;AGR15173;CCQ23220;CBY75388;AGR09430;CBY48340;CBY51213;AGR16446;CBY69669;AGR00647;ADB67575;CBY72534;AAT03552;CCO63354;AEO05743;AEO25039;CBY66825;CBY59927;AEO02834;CAS04531;AGR11085;AGR20996;ACK40228;ADB70620;CBY62747;EGF46360;CCQ20087;CBY54087	PF00392	Bacterial regulatory proteins, gntR family	GO:0006355	regulation of transcription, DNA-dependent			GO:0003700	sequence-specific DNA binding transcription factor activity	36	0	0	Firmicutes
Gene_ID_16895	BAB43419;AGU62437;CCG16936;AGW37117;CBX35516;AEZ38252;ADC38477;AGY90528;AEB89427;BAB96113;CBI50324;ADL66376;ABR53220;CCE59980;ADQ76330;AGP29264;CCC88875;AGO30698;CAG41393;ABQ50132;ACY12221;EEV04930;ADI98807;AAW37149;AEW66299;CAI81893;AEV79277;AFR74310;BAF68500;BAB58489;ABD20732;ABX30299;AGW34653;ABD31613;AGU55919;BAF79194	NA								36	0	0	Firmicutes
Gene_ID_19998	CCQ20844;CBY57742;CAK20845;CBY73194;AGR20408;AEH92502;ADB71345;AGR08821;ADB68300;AGR17034;EGF45803;EGF36902;ACK39506;CCO64011;CBY54807;CBY49007;AEO25758;AEO06396;CBY51939;AGR25761;AGR01251;AGR11667;AGR22925;AAT04205;CAS05183;AGR13244;CBY70319;AEO03495;CBY76104;CCQ23972;CBY67487;CBY60589;CBY63398;AFH79978;AEO38940;AGR05936	PF13443	Cro/C1-type HTH DNA-binding domain					GO:0043565	sequence-specific DNA binding	36	0	0	Firmicutes
Gene_ID_26015	AEO39696;AGR01959;AEO04253;CAS05948;CCO64772;AFH80739;CBY73962;AEO07152;CBY49824;ADB69115;EGF43057;AGR10719;AGR19702;AEO26512;CAK21599;CCQ21731;CBY68261;CBY71088;ACK38739;CBY55568;CBY58501;CCQ24868;AGR27151;CBY61348;AGR17740;AAT04964;AGR08114;AGR23955;ADB72160;AGR06639;AGR13969;CBY76904;EGF37152;CBY64153;CBY52701;AEH93271	NA								36	0	0	Firmicutes
Gene_ID_26494	CBY64458;CBY53005;AGR14262;CAK21898;AEO39997;AAT05270;AGR24927;AEO07508;ADB69473;EGF42046;CCQ25217;CBH28583;CBY77206;EGF36404;AGR19406;AFH81045;AEH93579;CBY71441;CBY74303;AGR18037;CAS06256;CBY50130;AEO26874;CCO65068;CBY55930;ADB72517;AGR07814;AGR04423;AGR23658;CBY61650;CBY58866;CBY68570;ACK38429;AGR02258;AGR10430;AEO04631	PF00213	ATP synthase delta (OSCP) subunit	GO:0015986	ATP synthesis coupled proton transport			GO:0046933	proton-transporting ATP synthase activity, rotational mechanism	36	0	0	Firmicutes
Gene_ID_26830	AGQ70825;ABX23080;AGR61578;AGQ80205;CBW20408;AFD61182;AGU67093;AFH43834;AGQ87792;AAO71887;CAR62192;AGQ75067;CBG27344;AGS27749;AAL23209;AGQ63222;ACY91606;AGK69945;AAX68169;ACN48586;AGX13640;AGK11993;AGQ61637;ACH75215;ADX20156;BAJ39461;AGS65975;CAD06866;ACF61447;CAR35715;CCW77075;AET56590;CDG10391;AEF10183;ABX70792;AAV79943	PF07338	Protein of unknown function (DUF1471)							36	0	0	Proteobacteria
Gene_ID_28346	AEO38841;AGR03118;AEO03396;CAS05084;AGR18697;AGR15508;CBY76003;AEO06297;CBY70218;ADB68200;CBY48906;AGR24503;AGR33229;AEO25659;CAK20745;CCQ20738;CCO63910;CBY73092;AGR09918;CBY54708;CBY57643;CCQ23864;AGR27447;CBY60488;AGR07074;ADB71245;AEH92402;EGF39597;CBY51840;AFH79878;AAT04104;CBY67386;AGR21646;CBY63298;CBH27379;ACK39605	NA								36	0	0	Firmicutes
Gene_ID_29144	BAB41589;AGW32847;CCG15048;AEB87507;ADL22307;AGU60511;ACY10287;ABD20698;CBX33740;ABQ48230;AAW38915;CBI48328;AGW35380;CCE58202;BAB56539;BAF66640;ABR51297;AGP27376;EEV05640;BAB94217;CCC87107;ADC36587;AGO28771;BAF77257;ADL64446;ABD29527;ADI96936;AGY88480;AEW64400;AFR72445;AEZ36494;CAI80015;ABX28429;CAG39417;AEV77448;ADQ75580	NA								36	0	0	Firmicutes
Gene_ID_30836	AEB89600;AFR74502;CCC89047;CCG17117;AGP29438;AEZ38428;BAF68678;AGW37296;ADC38657;AGY90705;BAB58672;AEW66467;CAG41567;ABD31814;CCE60155;AGO30874;BAB43601;BAB96293;ABR53408;EEV05105;AGU56101;ADL66546;AGU62636;ADL24321;ABD20475;CBI50493;ACY12405;ADQ76149;AEV79466;ABX30483;BAF79377;AAW37297;CAI82070;ABQ50310;AGW34830;CBX35691	NA								36	0	0	Firmicutes
Gene_ID_31831	ABD22046;AGU54873;AGO29428;ABQ49016;ABX29114;CCC87837;BAF67342;AGY89258;CAI80710;ADC37326;ADQ77537;EEV04317;BAB94906;ABR52094;ADL65158;AEZ37152;ABD30229;AGP28407;AGW36074;BAB57321;AFR73179;ADL22958;ACY11035;CAG40134;BAF78032;CBX34394;BAB42254;CCG15705;AEW65125;AGW33541;AEB88239;AEV78152;ADI97669;AGU61220;AAW36548;CBI49030	NA								36	0	0	Firmicutes
Gene_ID_32945	BAB94780;AGU54756;CAI80585;BAF67174;AEV78025;AGP27945;ABD21420;AGY89072;ADC37198;ADQ77665;EEV04193;CBI48908;CBX34269;AAW36504;AEZ37028;ABD30094;ABR51969;ADL65033;ADI97491;AFR73049;CCC87715;ACY10908;CAG40008;BAF77910;AGO29304;BAB57196;CCG15578;AEW64999;CCE58734;AGW33415;AEB88113;ADL22835;AGW35948;AGU61093;ABQ48892;BAB42132	NA								36	0	0	Firmicutes
Gene_ID_33089	CCC87889;AGU54922;AEZ37203;BAB42305;CBX34446;AAW38059;AFR73231;CBI49083;ABD21891;ABX29163;CAI80763;AGU61277;BAF78083;AGW36128;ADQ77484;CCG15758;ADC37379;ABD30284;ADL23007;ADL65210;AGY89314;CAG40188;ACY11088;AEV78206;EEV03858;AGW33595;AGP28360;AEW65177;CCE58904;ADI97725;AEB88292;ABQ49068;AGO29479;BAB57372;BAB94958;ABR52147	NA								36	0	0	Firmicutes
Gene_ID_34212	CBG24608;AEF07471;ACF92525;AET53774;CAR33034;ADX17300;CBW17626;AGS29647;AGK08480;AGU64283;AGQ79859;CAD01724;CDG07682;ABX21275;ACY88409;AGK67097;AGF81030;AGQ75432;CCW74281;AGQ70463;AGQ88102;AAL20519;BAJ36563;AAO69145;AGQ61291;ABX67077;ACH48789;AEZ45302;ACH74255;ACN46263;ACF63998;AAV77216;CAR59338;AGQ65035;AAX65504;AHB44168	NA								36	0	0	Proteobacteria
Gene_ID_36286	ADI98739;AGP29201;CCG16869;BAB43352;CCE59913;BAB96043;CAG41325;ABX30235;AGW34585;CAI81821;ABQ50066;AGU62363;AGY90458;ABR53152;AGO30631;AEW66234;AEZ38185;AGW37049;CBI50258;EEV04864;ACY12156;ABD31540;AAW37124;CCC88810;AEV79210;AGU55852;ADQ76401;ADL66310;BAF68433;BAF79127;BAB58422;ADC38409;AEB89356;CBX35451;AFR74237;ADL24088	NA								36	0	0	Firmicutes
Gene_ID_38326	AEO05041;AGR04743;CBY62055;CBY53355;CBY74661;AEO37568;CAK19441;AGR07494;ADB69748;CBY71790;CCO62598;AGR10112;AGR23342;CBY59226;AGR02570;AGR33053;ACK40979;AGR18353;AEO24320;AGR14581;CBY56291;CCQ19324;AGR19089;CCQ22456;CAS03812;AGR29513;ADB72792;AEH91026;AAT02812;AEO02086;AGR25258;CBY68922;CBY47612;AFH78611;CBY50489;CBY66101	PF07702;PF00392	UTRA domain;Bacterial regulatory proteins, gntR family	GO:0006355	regulation of transcription, DNA-dependent			GO:0003700;GO:0003677	sequence-specific DNA binding transcription factor activity;DNA binding	36	0	0	Firmicutes
Gene_ID_39353	CAK19929;CCQ23008;CBH26606;CBY75187;AGR32550;CBY53885;AAT03352;AGR16262;ACK40429;AEO02631;CBY48138;CBY62552;CBY72332;CBY56819;AGR21180;ADB70413;CAS04335;ADB67324;CBY69470;CBY59722;AGR26553;AGR05140;AGR22154;AGR09618;AEO24839;AEO05542;AEO38080;CBY66627;AGR10901;EGF38669;AEH91577;CCO63152;CBY51003;AFH79136;CCQ19870;AGR00451	PF01497	Periplasmic binding protein					GO:0005488	binding	36	0	0	Firmicutes
Gene_ID_40378	AGR14989;ACK40428;CAK19930;EGF38670;EGF46570;AGR10902;AGR26552;CBY66628;CBY72333;AEO02632;AAT03353;AFH79137;AGR09617;ADB70414;AGR16263;CBY48139;CAS04336;ADB67325;CBY69471;AGR00452;AGR05141;AEO38081;AGR21179;CBY75188;CBY56820;AEO24840;CBY59724;AEO05543;CBY62553;CCO63153;AEH91578;CBY51004;CCQ23009;AGR22155;CCQ19871;CBY53886	PF03829	PTS system glucitol/sorbitol-specific IIA component	GO:0009401	phosphoenolpyruvate-dependent sugar phosphotransferase system	GO:0005737	cytoplasm	GO:0008982	protein-N(PI)-phosphohistidine-sugar phosphotransferase activity	36	0	0	Firmicutes
Gene_ID_40678	AGR02847;EGF46718;CAS04179;AGR26666;CBY66472;AEO02485;AEO37945;AGR12299;ADB67183;AGR21290;CBY47983;CCQ19709;AAT03190;AEO24692;CBH26491;AEO05406;CBY69310;CCO62984;AGR16151;ACK40581;CBY53732;CCQ22850;AGR07221;CBY59587;CBY72170;ADB70272;CAK19759;AGR14876;CBY75046;CBY50865;AFH78977;CBY56666;AGR22043;AGR05026;AEH91425;CBY62411	NA								36	0	0	Firmicutes
Gene_ID_41231	AGO30116;BAB57938;CCG16396;CBX34992;AGP28758;AEW65785;ADL23631;AGY89889;ADQ76841;CAI81323;AFR73811;BAB95581;BAB42862;ADC37942;BAE04458;ABD30959;AEZ37778;ADI98264;ABD22521;ABR52707;ACY11675;CCC88430;AAW38353;EEV03726;CBI49641;AGU55452;CCE59464;ABQ49618;AGU61859;BAF78644;AEB88865;CAG40849;AGW34215;ADL65780;AGW36680;AEV78839	NA								36	0	0	Firmicutes
Gene_ID_41621	AAW38206;CCG16163;EEV03497;ADL23401;ADL65540;BAB57694;BAB95349;ACY11424;CCC88205;ABD22370;AGO29882;CBX34763;AGU61618;BAF78402;AFR73564;CAG40604;ADQ77071;CAI81093;ABQ49383;AGY89646;ABX29540;AEB88622;ABD30706;AEV78601;CBI49406;ADC37701;AEZ37542;AGW36447;BAF67708;ADI98036;AGW33982;AGU55224;AGP28530;ABR52471;BAB42624;AEW65556	NA								36	0	0	Firmicutes
Gene_ID_42045	AGW33734;AGU61419;CCG15903;BAB42436;CBX34582;ADL23153;BAF78215;AEV78347;CBI49224;EEV04005;AGW36267;AEB88435;AAW36627;CCE59040;CAG40352;ABD21233;AEZ37351;ABX29293;CCC88020;ADL65352;AGY89456;ADC37509;ABQ49198;BAB57505;ADI97866;AEW65311;CAI80890;AFR73369;BAF67527;ACY11229;ABD30435;AGU55055;AGO29635;AGP28229;BAB95095;ABR52281	NA								36	0	0	Firmicutes
Gene_ID_42440	AEO07400;ADB69365;AEH93469;CCO64961;AGR04319;AGR10534;CBY52895;AGR17933;EGF42241;CBY74193;CBY50019;CBY77097;AEO39887;AGR19510;CBY58757;AAT05161;CBY71331;CBY61541;CCQ25094;AGR24823;CAK21789;AGR23762;AEO04522;AEO26766;AFH80935;AGR14147;AGR07918;CBY55821;CAS06147;EGF36544;CBY64348;ADB72409;ACK38540;CBY68461;AGR02154;CCQ21954	PF00085	Thioredoxin	GO:0045454	cell redox homeostasis					36	0	0	Firmicutes
Gene_ID_43643	CAK20127;CBY51215;CCQ20089;AEO05745;CAS04533;AAT03554;EGF46318;AGR16448;CCQ23222;AGR22340;AGR09428;AGR20994;AGR15175;AGR11087;CBY57023;CBY62749;CBY54089;CCO63356;CBY66827;ADB70622;AEO25041;ADB67577;AEO38284;AFH79337;AGR00649;CBY69671;CBY48342;CBY59929;AGR26366;AEO02836;CBY72536;EGF38381;CBY75390;AGR05327;ACK40226;AEH91779	NA								36	0	0	Firmicutes
Gene_ID_44794	ADL64501;AGW32887;CCG15082;ABQ48262;ADL22342;CBI48390;BAF66673;BAB41623;AEB87566;CCE58234;ABR51328;AGP27433;CBX33772;AAW37600;CAI80075;ABD29563;ADQ75545;BAB56596;CAG39457;CCC87141;ACY10319;ABX28463;ABD22576;BAB94260;EEV05674;AGU60554;ADI96990;ADC36621;AEV77487;AEZ36526;AGW35420;AGY88542;AGO28811;BAF77315;AEW64440;AGU54234	NA								36	0	0	Firmicutes
Gene_ID_51896	CBY51047;AEH91621;AGR26510;CBY66671;CBY75231;CBY48183;CBY53929;CCO63196;AGR32557;AGR22197;ADB70457;AEO38124;AGR15031;ACK40385;AFH79180;AGR05183;CBY69514;AGR21137;CBY72376;AGR16305;CBY56863;AEO24883;EGF38489;CBY62596;AEO05586;CAS04379;CBH26646;CCQ23063;AAT03396;AGR10944;ADB67368;CBY59767;AGR09575;AGR00494;CAK19970;AEO02675	PF13731	WxL domain surface cell wall-binding							36	0	0	Firmicutes
Gene_ID_54556	AGR01927;AEO39662;CAS05914;EGF37120;AGR32912;AEO04219;AEO07116;AGR19734;ADB69081;CBY68226;AAT04933;AFH80705;CCO64738;AEO26478;CBH28271;CCQ21694;AGR27119;AGR13937;CBY71053;CBY64118;CBY55534;CCQ24831;AGR08146;CBY61313;AGR17708;ADB72126;CBY76869;AGR10751;CBY73927;CBY52665;AGR06607;CBY58467;CBY49789;AGR23987;ACK38772;AEH93238	PF00027	Cyclic nucleotide-binding domain							36	0	0	Firmicutes
Gene_ID_57646	AGR02176;CCQ25119;CBH28497;AGR04341;EGF42259;CBY58780;EGF36569;AGR17955;AGR23740;AEO04545;CBY68485;CCQ21978;CBY74217;AEO39910;CBY64371;AGR07896;CAS06171;ADB69389;CBY71355;CBY55844;AGR24845;AAT05186;CCO64984;CBY61565;AEO26789;AGR14169;CBY50043;AFH80959;AGR10512;AGR19488;AEH93494;ADB72433;ACK38515;CBY77121;AEO07423;CBY52918	PF12844	Helix-turn-helix domain							36	0	0	Firmicutes
Gene_ID_57723	ADL11505;AEP71281;AFH91856;AEX73709;AGT06364;AEQ07581;AFH53009;AER70048;AEX69180;AFK17694;AEX43522;AEG85002;AEX40570;BAC00041;AEX75959;AEX82673;ADL21918;ADK29856;AFF23204;AEG82667;AFM08347;AGG67657;AEX47996;AEX80414;AFB73395;ADO27315;AEX66673;ACR18583;AGN23194;AEX78173;AGN20170;AEX41200;AEK93375;AEX71465;BAM28495;AEX45740	PF00480	ROK family							36	0	0	Actinobacteria
Gene_ID_58411	CBY59320;AEO02191;ADB69648;CAS03911;AGR14667;EGF39458;CBY66199;AGR07424;AGR25330;CBY53450;AGR23270;ACK40845;AGR04815;AEO37673;CAK19527;AGR02639;AGR12511;CBY71901;CCQ19415;AEO05133;CBY50581;ADB72692;AEO24418;CBY69031;AFH78718;AEH91160;CBY62140;CBY74765;AGR18425;CBY56386;AGR19017;AAT02922;CCO62709;CBY47720;CCQ22549;EGF43570	NA								36	0	0	Firmicutes
Gene_ID_63039	AGK65662;ACF89412;AGQ63434;AGQ75127;ACF61397;AGQ61585;AEF05963;CBG23047;CAR58136;AAO67763;AFH44039;AET52490;ABX22809;ABX65481;AGS65163;CDG06186;AGS27980;AEZ43795;AAX63933;AGQ80164;AAV76065;CAD01183;CAR31619;AGQ87830;AGQ70786;AGX12874;CBW16130;ADX15776;AHB42825;AGU62987;CCW72760;BAJ34972;ACY86573;AGK07646;ACN44225;AFD57076	NA								36	0	0	Proteobacteria
Gene_ID_63355	AFH79241;CAK20034;CBY53994;AGR32567;ADB70524;CBY51116;CBY75298;AGR26452;AEO02741;CBY62656;CBY66732;CBY48250;CBY59832;AEO38191;AGR05241;CAS04438;AGR21080;CBY69580;AGR00559;ACK40323;CBY72442;CCO63262;CBY56928;AEO24948;AGR09518;AAT03461;AEO05651;AGR22254;AGR11002;AGR16362;AEH91683;CBH26716;CCQ23127;EGF38296;CCQ19994;ADB67479	PF00392	Bacterial regulatory proteins, gntR family	GO:0006355	regulation of transcription, DNA-dependent			GO:0003700	sequence-specific DNA binding transcription factor activity	36	0	0	Firmicutes
Gene_ID_65707	AGW33514;AGP28432;CCG15676;BAB57294;ABX29085;CCC87812;ABR52067;ABD30199;AGU61193;AGY89231;CBX34367;AGU54848;BAB94879;EEV04291;CCE58831;CAG40107;AEZ37126;ADL65132;ABD22638;AGW36047;AAW38021;ADI97641;ADC37299;ADL22933;CBI49005;ABQ48991;AEW65098;BAB42228;BAF67315;BAF78006;AEB88212;ADQ77563;CAI80684;ACY11007;AFR73150;AGO29400	NA								36	0	0	Firmicutes
Gene_ID_65887	CBY61697;CAK21947;AGR24970;EGF40752;AEO07555;CBY50177;CBY68616;CBY74348;AEO04678;AAT05316;AGR07769;ADB72565;ACK38381;AGR02303;ADB69521;CBY71487;AFH81092;CCQ22123;CBY53052;AGR19362;CBY77255;CBY58914;AEO26921;EGF36449;CBY64505;AGR18080;CBY55978;CAS06301;AGR10386;CCO65114;AEH93627;AEO40044;CCQ25267;AGR23615;AGR14307;AGR04468	PF03992	Antibiotic biosynthesis monooxygenase							36	0	0	Firmicutes
Gene_ID_65897	AGR00509;EGF46491;CBY51064;EGF38505;AEO02691;CCQ19946;AGR26495;CBY66687;CBY72392;ADB67384;AAT03412;CBY53945;AGR09560;CBY59783;CAK19989;ADB70473;CAS04395;AEO05603;CBY69530;CBY56879;AGR21122;CBY75247;AGR05198;AGR10959;AGR16320;AGR15046;CBY62613;AEH91639;CCO63212;CCQ23081;AEO38141;ACK40367;AGR22212;AFH79196;CBH26662;CBY48199	PF13345;PF13349	Domain of unknown function (DUF4098);Domain of unknown function (DUF4097)							36	0	0	Firmicutes
Gene_ID_66355	ABD22096;AGU54246;ADL22352;BAF66686;ABX28475;CCC87151;CBI48395;AGY88549;CAI80086;ADC36634;ADQ75537;EEV05678;BAB94268;CBX33785;ADL64512;CCG15090;AEZ36532;ABD29569;AGP27444;AEV77502;BAB56609;AFR72511;ADI96995;ACY10331;CAG39467;ABR51340;AAW37609;BAF77328;AEW64452;AGW32900;AEB87578;AGW35433;ABQ48274;AGU60566;BAB41636;AGO28820	NA								36	0	0	Firmicutes
Gene_ID_69288	ACK38445;AGR24912;CAK21883;CCQ22057;AEO04616;AGR04408;CBY50115;CBY68555;CBY74288;ADB69458;AAT05255;EGF42031;AGR07829;ADB72502;AGR18022;AGR14247;CAS06241;CBY52990;CBY71426;AFH81030;AGR19421;CBY77191;CBY58851;AGR10445;AGR29545;AEO07493;CBY55915;CBY64443;AEH93564;CCO65054;CCQ25199;AEO39982;CBY61635;AGR23673;AGR02243;CBH28568	PF13302	Acetyltransferase (GNAT) domain					GO:0008080	N-acetyltransferase activity	36	0	0	Firmicutes
Gene_ID_69833	EEV03356;AEB89014;ABD31192;AGY90036;BAB58084;AEW65926;ADL23781;ACY11840;ADQ76680;AGP28906;ADL65973;BAB95728;ABX29928;ADC38091;BAE18013;AGW34344;AEZ37929;AGW36808;ABD22904;AGC90196;ABR52846;CCC88572;AAW36956;CAI81548;CBI49791;ABQ49764;AGO30323;CBX35138;AEV78971;BAF78790;BAF68132;CAG41000;ADI98487;BAB43008;AGZ24750;CCE59605	PF08863	YolD-like protein							36	0	0	Firmicutes
Gene_ID_70295	AEO38417;CAS04658;EGF38124;AGR05437;AFH79456;CCO63476;CBY75512;AGR11194;CBY48464;EGF46241;AGR26258;AGR15282;AGR09320;AGR00756;CBY72655;AGR20885;ACK40094;AGR16557;CBY54220;CCQ20270;CBY69791;CBY66951;AEH91911;ADB67706;AEO02967;AGR22449;CBY60057;ADB70751;AEO05872;AAT03672;CBY62874;CCQ23400;AEO25172;CBY57154;CBH26925;CBY51342	PF00874;PF05043;PF00359	PRD domain;Mga helix-turn-helix domain;Phosphoenolpyruvate-dependent sugar phosphotransferase system, EIIA 2	GO:0006355	regulation of transcription, DNA-dependent					36	0	0	Firmicutes
Gene_ID_70568	ADB71276;AEH92433;CBY57674;CBY60519;CAS05115;CCO63941;AFH79909;CBY73123;AEO03427;CBY48937;AGR08887;AGR32716;AGR11600;AGR20475;CCQ20772;CBH27410;AEO38872;CBY67417;CBY70249;CAK20776;CBY51871;CCQ23898;ADB68231;AGR25828;AEO06328;AGR16967;AAT04135;AEO25690;AGR22858;CBY63329;AGR05869;AGR13177;CBY76034;EGF38553;AGR01185;CBY54739	NA								36	0	0	Firmicutes
Gene_ID_70646	AEV78857;CAG40868;AFR73832;CCG16416;AGY89909;ABR52726;ABQ49636;AGW36698;AEB88887;AGW34233;AEZ37799;ADI98282;ADQ76821;ABX29790;BAB95601;CCE59483;AEW65803;CBI49661;BAB42884;EEV03745;ACY11695;CCC88448;AGU55471;BAB57960;ABD22272;CBX35012;AGP28780;ABD30980;AGO30139;AGU61882;BAF78666;BAF67959;ADC37964;AAW36863;ADL23649;ADL65803	NA								36	0	0	Firmicutes
Gene_ID_74222	ACK39672;CBY57576;AGR22767;EGF37779;CBY70153;CBY48839;CCO11341;AEO25594;AGR05778;CBY51772;CBY75937;CAK20682;AEH92334;AFH79814;CAS05022;EGF45878;AGR16876;CBY73027;AAT04037;AGR01093;ADB68133;AGR13086;CBH27311;AGR25918;CBY54641;AGR08979;CCO63844;CBY60421;AEO06231;AGR20566;AGR11509;AEO03328;CBY63229;AEO38776;CBY67320;ADB71178	PF00293	NUDIX domain					GO:0016787	hydrolase activity	36	0	0	Firmicutes
Gene_ID_77610	EEV04603;ADL64863;AGP27789;CCG15434;ADL22693;BAF77693;BAB41978;BAF67031;BAB94633;AEZ36883;ADC36980;CCE58593;CCC87490;AEB87944;AFR72877;AGY88904;ABR51687;ADI97346;AGW35775;ABX28843;CBI48744;ABD21761;AGU60934;AAW36414;BAB56976;AGW33243;ABD29944;CAI80435;ADQ77850;CBX34125;ACY10678;ABQ48617;AGO29166;AEV77849;CAG39854;AEW64856	NA								36	0	0	Firmicutes
Gene_ID_80089	CCQ20417;CBY75642;CAS04787;CCO63606;AFH79584;AEO25300;AGR09197;CBY48595;AEO38546;EGF46125;AGR11317;CBY54350;AGR20761;AEO06001;CAK20402;CBY57285;AGR26134;CBY67080;CBY69922;CBY63005;AEO03096;ADB67836;CBY51476;AGR00878;AGR16681;AAT03799;CBY60188;AGR22573;CBY72786;ADB70881;AGR05561;CCQ23549;AGR15407;EGF38003;AEH92043;CBH27053	PF09953	Uncharacterized protein conserved in bacteria (DUF2187)							36	0	0	Firmicutes
Gene_ID_80766	AFM07116;AEG83537;AEX41649;AFB72101;AEX78599;AEX76364;ADL10245;AEX46149;AFF21916;AEX83105;AEQ06320;AEX48457;AFH51699;BAC17959;BAM27119;AFH90588;AEX69585;AEX74123;AGG66475;AEG81345;AEX39240;AEK92094;ADL20653;BAB98486;AEX43937;ADO26037;AGT05085;AER68826;ADK28557;AEX71862;AEX67075;AEX80871;AFK16405;AGN21863;AEP70013;AGN18840	PF00089	Trypsin	GO:0006508	proteolysis			GO:0004252	serine-type endopeptidase activity	36	0	0	Actinobacteria
Gene_ID_81082	AEX76629;AEX41915;AFH90844;AFH51965;AEQ06572;AEX39505;AEX78863;ADL10494;AEX44224;AFB72369;AEG81610;AEX72123;AEK92352;AEX46441;AGG66803;AEX48730;AFK16666;ADK28815;AEX69863;AEX67419;AEX83368;AEX81135;AGU15077;AFF22176;AEG83802;BAM27398;AGN19215;ADO26291;AEX74409;AER69070;ADL20903;AEP70266;AFM07363;AGN22240;BAC18418;AGT05447	PF04186	FxsA cytoplasmic membrane protein			GO:0016020	membrane			36	0	0	Actinobacteria
Gene_ID_81405	CBY62914;AEO25211;ADB67745;CAS04699;CBY72696;AGR15320;CBY75552;AEH91953;AGR22487;ACK40052;CBY48504;AGR11231;CBY57194;CBY69832;ADB70790;CBH26964;AGR00793;AGR20847;AGR16595;AEO05912;CCQ23451;AEO38458;AGR09283;AGR26220;AEO03007;AGR05474;AAT03712;CBY54259;CCO63516;CBY60097;AFH79495;EGF38105;CBY66991;EGF46162;CBY51383;CCQ20320	PF14526	Integron-associated effector binding protein							36	0	0	Firmicutes
Gene_ID_84116	BAB95589;AGU55461;CCE59473;ADC37950;AGP28766;CCC88438;CAG40858;BAF67947;BAB57946;AEZ37786;ADL23639;BAF78652;ADL65786;ABD22525;ABQ49626;ABX29779;CCG16405;AGW36688;ABD30967;AGW34223;CAI81331;AEV78847;ADI98272;ACY11683;AGO30127;ADQ76831;AGU61867;AEW65793;AAW38360;CBI49649;AEB88873;CBX35000;AFR73821;ABR52715;EEV03735;BAB42870	NA								36	0	0	Firmicutes
Gene_ID_85008	CBH28873;ACK40999;CCQ22433;AEO07835;CAS06582;AGR23360;CBY68899;AGR04725;CCQ25583;CCO65412;CBY53335;AGR14564;CBY71767;EGF39327;CBY59206;CAK22198;CBY56271;CBY50469;AGR18335;CBY64787;AEO05021;AEO40311;AGR07512;AGR25240;AGR02552;CBY74641;EGF39961;CBY62032;AAT05611;AEH93983;CBY77548;AGR19107;AFH81386;AGR10130;ADB66759;ADB69847	NA								36	0	0	Firmicutes
Gene_ID_85358	AEX45488;AGT04254;AEX80170;ADL20051;BAB97636;AEP69418;AFB71493;AEX38623;ADK27939;AGN17896;AEQ05720;AGG65665;AEX40937;AFK15807;AEX43281;AFM06527;AEX77923;AFH90000;AGF71310;AEX82430;ADL09645;BAM26435;AER68262;AFF21312;AFH51062;AGN20919;AEG80736;AEX75709;AEX71218;ADO25442;AEX68938;AEG82911;AEX47737;AEX73468;AEX66409;AEK91490	PF02575	YbaB/EbfC DNA-binding family							36	0	0	Actinobacteria
Gene_ID_87167	ABR52343;AEV78405;CCG15978;ACY11290;AEB88493;AGW33792;BAF78275;AGW36325;AAW38184;BAB57566;CBX34641;ADC37569;ADI97921;CAG40413;CCE59097;CCC88088;AGU61481;AGP28171;BAF67587;AGO29693;ABD30500;ADL23210;AGU55113;BAB95157;AEZ37414;ADL65410;EEV04063;BAB42496;ABD20501;ABQ49259;CBI49282;ADQ77267;CAI80949;AGY89514;AFR73434;AEW65369	NA								36	0	0	Firmicutes
Gene_ID_89368	AGR00485;CBY75222;CAS04370;AGR22188;AFH79171;AEO05577;CCQ23052;AGR21146;CCQ19914;AGR32556;AGR15022;AEO38115;CCO63187;AGR09584;CBH27007;CBY53920;AGR26519;CBY66662;CBY69505;CBY51038;CBY48174;CBY56854;ACK40394;AEO02666;AGR16296;CBY62587;CBY59758;AAT03387;CBY72367;AEH91612;AGR05174;AEO24874;CAK19848;AGR10935;ADB67359;ADB70448	PF13461	Cell-wall surface anchor repeat							36	0	0	Firmicutes
Gene_ID_89549	CBY57744;AGR20407;CAS05185;AGR25760;EGF36690;CCQ23974;ADB68302;CBY76132;AGR01252;AGR22926;CBY70321;CCQ20846;AGR05937;AEO06398;EGF45804;AGR08820;CCO64013;AGR11668;AGR17035;AEO03497;AAT04207;CBY60591;AEO38942;AEO25760;CBY73196;CAK20848;CBY54809;CBY49010;AFH79980;ADB71347;CBY67489;CBY51941;CBY63401;AGR13245;ACK39503;AEH92505	PF00746;PF13461	Gram positive anchor;Cell-wall surface anchor repeat							36	0	0	Firmicutes
Gene_ID_90762	AGW34237;AGY89913;AEB88891;CCG16420;ADQ76817;CBX35016;BAB57964;CBI49665;ABR52730;AFR73836;ABQ49640;AGU61886;AGO30143;BAF67963;CCE59487;ABX29793;BAF78670;ADI98286;BAB95605;AGP28784;ABD22556;AEZ37803;AGU55475;ADL65807;ADL23653;EEV03749;AEV78861;AAW36867;CAI81345;AGW36702;ACY11699;ADC37968;BAB42888;CAG40872;AEW65807;ABD30984	NA								36	0	0	Firmicutes
Gene_ID_90778	CBY66145;AGR02601;CBY53393;AGR10080;CCQ22495;AGR07463;AGR14612;AGR25289;AEO37612;AGR33061;CBY74706;AEO02131;AFH78656;CBY56329;CBY68966;AGR04775;CBY59269;AGR19057;CBY62087;CBH26197;CBY71836;ADB72748;CCQ19363;CBY50527;AEO24359;CAS03856;ADB69704;ACK40947;CBY47656;AEH91058;AAT02856;AGR23310;CAK19466;AGR18385;CCO62643;AEO05079	NA								36	0	0	Firmicutes
Gene_ID_91834	ACY89919;AAX66739;AFH46714;AAO70364;AGQ87211;ACF66642;CAD06009;AGQ79000;CAR34321;CAR60810;CCW75602;ACN47036;AEF08759;AET55180;AAL21784;AGQ66242;AGQ74210;AGQ58185;AGS30965;AGQ66853;ABX68953;AAV78617;CBG25874;CDG08959;ACH51016;AGK10535;ACF64884;CBW18982;AGK68345;ADX18686;AHB45441;AGS63975;ACH76675;AGU65677;AGX11540;BAJ37896	NA								36	0	0	Proteobacteria
Gene_ID_91868	ACK40366;CBH26663;CCO63213;EGF46492;AGR15047;AEO05604;CBY51065;AGR26494;AEO02692;CCQ19947;AGR21121;AGR09559;CBY66688;AGR00510;CBY75248;CAS04396;CBY72393;CBY69531;AGR05199;CBY48200;AGR16321;AEO38142;AGR22213;AEO24900;CBY56880;CAK19990;AFH79197;CBY53946;AGR10960;CBY59784;AEH91640;ADB70474;CCQ23082;CBY62614;AAT03413;ADB67385	PF13673	Acetyltransferase (GNAT) domain					GO:0008080	N-acetyltransferase activity	36	0	0	Firmicutes
Gene_ID_92000	AGR09546;CCQ19961;AEO24913;CAS04409;CBY69544;AGR21108;CBY75261;CBY56893;AGR10973;AEO38155;CCO63226;AGR15060;AAT03426;AEO05617;ACK40354;CBY53959;EGF38519;CBY72406;CBY62626;AEO02705;CCQ23096;ADB67398;CBY51078;AGR00523;AGR05212;AGR26481;CBY48213;CBY59797;AGR16334;ADB70487;AFH79210;AGR22226;CBY66701;EGF46438;AEH91652;CAK20003	NA								36	0	0	Firmicutes
Gene_ID_93910	AGN17926;AEX73498;BAB97661;AFH51109;AEX38667;AEG80778;AER68299;AFB71535;ADK27982;AGG65689;ADL09688;AEX68968;AGN20949;AFK15847;AEX82461;AEQ05760;AGT04279;AFH90037;AFM06566;AEG82959;BAM26485;AEP69461;AEX45526;AFF21355;AEX80201;ADL20094;AEX71248;AEK91533;AGU14313;AEX40976;AEX43312;ADO25484;AEX75749;AEX66444;AEX47768;AEX77956	PF00420	NADH-ubiquinone/plastoquinone oxidoreductase chain 4L	GO:0042773;GO:0055114	ATP synthesis coupled electron transport;oxidation-reduction process			GO:0016651	oxidoreductase activity, acting on NAD(P)H	36	0	0	Actinobacteria
Gene_ID_94017	AGU55556;AGW36774;CCG16508;BAF68100;ABR52812;ACY11805;ABD21889;ADC38057;BAF78758;BAB58052;AGY90001;ADI98451;AAW38389;CBI49758;AEV78937;AGP28874;CAI81511;BAB42976;AEW65893;EEV03322;AGW34310;ABD31154;AEZ37896;AGO30288;BAB95696;ABX29890;AFR73916;CCC88537;AGU61988;ADL65939;CBX35104;ADL23748;ABQ49729;AEB88979;ADQ76715;CAG40967	NA								36	0	0	Firmicutes
Gene_ID_96438	ABD21981;ABD31678;CCG16997;AGU55981;AGW37177;ADI98873;CBX35575;ABR53283;BAB43477;AGP29323;AEV79339;AAW37211;CCE60042;ACY12282;BAF68559;CCC88935;EEV04990;CAI81955;CBI50382;ABQ50191;CAG41457;ADL24211;AEB89487;AGY90589;AGO30759;AGU62507;BAB96172;BAB58549;ADL66435;AEW66358;ADC38535;AEZ38310;AGW34713;ADQ76263;BAF79254;AFR74374	NA								36	0	0	Firmicutes
Gene_ID_97214	ABQ49500;CCE59336;CCG16281;BAF78522;BAB57814;ADQ76952;CAI81209;BAB42744;CCC88320;ADI98152;ADC37822;ADL65656;CBX34880;CAG40724;AGW34100;EEV03616;AEZ37661;ABX29658;ABD22262;ADL23519;AGP28642;ACY11540;AGO29998;AFR73686;CBI49522;AEW65674;ABR52589;ABD30831;AGU61740;BAB95468;BAF67826;AGY89764;AEB88738;AAW36812;AGW36565;AEV78723	NA								36	0	0	Firmicutes
Gene_ID_100935	CBY54729;CCQ23888;CBH27400;CBY60509;AGR20485;CBY51861;AGR22848;CBY48927;CBY63319;ADB68221;CBY76024;AGR32714;AGR25838;ADB71266;AFH79899;CBY57664;CAK20766;CBY70239;AGR08897;CCO63931;AGR13167;CCQ20762;AGR11590;AGR16957;AGR05859;AEO06318;AGR01175;CAS05105;AEH92423;AEO03417;CBY67407;ACK39584;AGR29646;AEO38862;CBY73113;AAT04125	PF02618	YceG-like family							36	0	0	Firmicutes
Gene_ID_101841	AAL20520;ADX17301;AGF81029;AFD58525;AAX65505;CDG07683;AFH45572;AGK67098;AGQ86132;AGQ76386;ACH52612;AGS29648;ABX67074;ACY88411;AEF07472;ACF63332;ACF89198;AGQ67879;AGQ65036;AHB44167;CAR33033;AGQ73203;AAO69146;AGK08481;AGQ59127;ACF70011;ACH74769;CCW74282;BAJ36564;CBW17627;AGX10596;ACN46262;CBG24609;CAD01723;ABX21274;AEZ45303	NA								36	0	0	Proteobacteria
Gene_ID_102101	ADL64325;AAW38817;CCG14953;CBX33640;AGU54094;AEB87381;BAB94117;ACY10187;CAI79903;ADL22210;ADC36487;AGY88380;BAB41489;CBI48162;ABR51129;AGW35281;AEZ36391;ADI96755;ABD20936;AGP27260;BAB56438;AEV77349;AGU60392;CAG39300;AFR72280;CCE58095;EEV05534;BAF77157;ABD29423;AEW64300;ABX28320;AGW32748;AGO28660;ABQ48067;CCC87009;ADQ75686	NA								36	0	0	Firmicutes
Gene_ID_102700	CAI79929;ABX28353;BAF77184;ACY10214;CCG14978;AEV77377;AEB87410;CCC87035;AGU60431;CAG39325;AAW37508;AGP27291;AGO28695;BAB94146;BAB56466;ADL64352;ABQ48094;AGY88405;AGU54122;BAF66518;BAB41516;AEW64327;ABD29452;AFR72306;ADC36514;ADI96793;AEZ36420;ABR51156;AGW32776;ABD22102;ADL22235;ADQ75654;CBI48193;AGW35309;CCE58131;CBX33667	NA								36	0	0	Firmicutes
Gene_ID_106075	AGR02480;CCQ25482;CAK22133;AGR07591;EGF40062;AEO07750;CBY77462;AEO40233;AGR25162;AEO04935;CBY64696;CCQ22337;CBY68814;ADB69936;AAT05523;CBY53250;CAS06497;ADB66848;CBY71680;CBY56182;CBH28831;CBY74553;CCO65320;CBY61946;AEO27121;ACK41090;CBY59117;AGR23437;AGR10208;AGR18258;AEH93892;AGR19184;AFH81297;EGF39253;AGR04647;AGR14486	PF12730	ABC-2 family transporter protein							36	0	0	Firmicutes
Gene_ID_106362	AAW36759;AGU55215;ADQ77080;BAB57684;AGP28521;ADL65531;BAB42615;AGW36438;AEZ37533;ABX29531;BAF78393;AGY89637;CBX34754;ABD20453;AFR73555;CCG16154;ADC37692;ABD30697;ABQ49374;CAI81084;AEV78592;ADL23392;ACY11415;EEV03488;AGO29873;CCC88196;AGU61609;AEW65547;CCE59212;CBI49397;AEB88613;ADI98027;BAB95340;CAG40595;ABR52462;AGW33973	NA								36	0	0	Firmicutes
Gene_ID_107784	ACF66423;CAD01954;ACF90603;AGQ68032;CAR33216;AGQ73052;BAJ36370;AGK08289;AEF07281;ACN46435;ADX17113;AGQ85979;AGQ59280;ABX21464;AGQ64847;AAL20335;ACH48942;AFH45387;AGX10444;CBG24427;AGQ76541;AHB44357;CDG07501;CCW74095;AGU64110;AGF81227;AAO68931;AAX65338;ACY88185;AGK66875;ACF63540;AAV77381;CBW17441;CAR59515;AGS62815;AET53606	NA								36	0	0	Proteobacteria
Gene_ID_110368	BAF67341;AFR73178;AAW36547;ABX29113;BAB94905;BAB57320;AGY89257;BAB42253;ADC37325;ADQ77538;EEV04316;CCC87836;CBX34393;CBI49029;ABD30228;AEZ37151;ACY11034;AEV78151;ABD22794;AGW36073;ABQ49015;AGO29427;AGP28408;AEW65124;CAG40133;CAI80709;ADL65157;BAF78031;AEB88238;AGW33540;AGU54872;ABR52093;CCE58855;AGU61219;ADL22957;ADI97668	NA								36	0	0	Firmicutes
Gene_ID_112625	ACK38913;AEO04088;CBY68085;ADB71998;AGR24104;AGR06489;AGR08265;AGR13819;ADB68953;AGR17591;CBY63991;AEO39534;EGF37500;ABJ67282;CCO64596;CAS05773;CBY61182;CBY70915;CBH28137;AAT04797;AGR19851;CBY49649;AFH80567;CBY58338;AEO26350;AEO06985;CBY73787;CBY55405;AGR27001;AGR12225;CBY76719;AEH93097;CBY52535;EGF43596;AGR01808;CAK21442	PF07702;PF00392	UTRA domain;Bacterial regulatory proteins, gntR family	GO:0006355	regulation of transcription, DNA-dependent			GO:0003700;GO:0003677	sequence-specific DNA binding transcription factor activity;DNA binding	36	0	0	Firmicutes
Gene_ID_113215	AEH91917;AGR15288;AGR05443;CBY66957;CBY69797;CAS04664;CBY75518;AGR00762;ACK40088;CBY57160;AEO25178;CBY72661;CBY62880;ADB67712;AEO02973;AGR16563;BAD65813;AGR11200;CBY54226;CBH26931;ADB70757;CCO63482;AFH79462;ACZ08066;AGR20879;CBY60063;AGR09314;EGF38130;AGR22455;AGR26252;AEO05878;CBY48470;CBY51348;AAT03678;AEO38423;EGF46248	PF01261	Xylose isomerase-like TIM barrel							36	0	0	Firmicutes;Fusobacteria
Gene_ID_113682	CCC89104;ADI99049;ADL66602;CAI82126;CCG17176;ADC38713;BAF68737;ABD31879;EEV05162;ABQ50364;ABD22726;BAB58727;AEV79530;BAF79432;CBI50551;AFR74563;AGY90764;BAB43656;AGU62697;AGP29494;AAW38582;AEZ38486;ADQ76086;ABX30546;AGW37359;CAG41624;AGO30932;AEW66524;ADL24378;BAB96351;CBX35747;ACY12461;ABR53464;AGW34893;AGU56160;AEB89658	NA								36	0	0	Firmicutes
Gene_ID_114848	AGR14582;AGR04744;AEO37569;CBY59227;AGR19088;CBY71791;CBY74662;CBY53356;AEO02087;AGR07493;AGR02571;AGR25259;CAK19442;CBY66102;CAS03813;ADB69747;CBY68923;ACK40978;AFH78612;AGR23341;EGF39351;AGR18354;CBY47613;AEO24321;CBY50490;CCO62599;ADB72791;AGR10111;EGF46867;AEO05042;AEH91027;CBY56292;CCQ22457;CCQ19325;CBY62056;AAT02813	PF03610	PTS system fructose IIA component	GO:0009401	phosphoenolpyruvate-dependent sugar phosphotransferase system	GO:0016021	integral to membrane			36	0	0	Firmicutes
Gene_ID_116358	ADX18662;AGK10511;ACF90318;CCW75577;AAX66718;AGX13368;AGQ66218;CBG25849;BAJ37872;AAO70343;AGF84103;AGQ61100;ACH78099;AGQ75665;AGQ70217;CAR60788;AGK68323;AAV78595;AGQ88322;AFH46691;AGS65718;AGQ80504;AGU65655;ACF62821;ACN47015;ACY89893;ACH52758;AEF08735;AEZ46573;AHB45417;AGS30943;CAD05987;AET55158;AAL21760;ABX68923;ACF70182	NA								36	0	0	Proteobacteria
Gene_ID_118063	AGR22782;CBY73045;CAS05037;ADB68151;AGR08964;AGR01108;AEO06248;AFH79831;AEO25609;AEO38792;AGR13101;EGF37796;EGF45893;CCQ20688;CBH27331;CBY54659;AGR25903;AGR05793;CBY70171;CAK20700;CBY60439;AEO03346;AGR20551;AGR11524;ADB71196;CBY57594;AAT04055;CBY67338;CBY51790;CBY48857;AGR16891;CCO63862;CBY75955;CCQ23814;CBY63248;AEH92351	PF01381	Helix-turn-helix					GO:0043565	sequence-specific DNA binding	36	0	0	Firmicutes
Gene_ID_118856	CBY55841;AGR23743;CAS06168;CBY71352;AGR04338;AGR02173;CBY64368;AGR10515;AEO07420;AGR24842;AAT05183;AEO26786;CCO64981;AGR07899;CBY74214;AEO39907;AGR17952;AGR14166;AFH80956;CBY58777;CBY50040;CBY52915;ACK38518;CBY61562;CBY68482;CCQ21974;ADB72430;AGR32970;AGR19491;AEH93491;EGF36566;AEO04542;CCQ25115;CBY77118;CBH28495;ADB69386	PF03422;PF01055	Carbohydrate binding module (family 6);Glycosyl hydrolases family 31	GO:0005975	carbohydrate metabolic process			GO:0030246;GO:0004553	carbohydrate binding;hydrolase activity, hydrolyzing O-glycosyl compounds	36	0	0	Firmicutes
Gene_ID_122214	ACH76077;AAX65758;ABX66759;AGX13204;CBG24854;AGQ65291;AGS65429;AET54018;CBW18776;AHB43917;AGK08737;AGQ61248;AGQ75481;AAO71759;AAV78431;CCW74528;AGU64528;ACY88707;AAL20770;CAD06731;CAR60618;BAJ36820;ACF88942;AGQ70419;ABX20992;ACF68190;AGF82213;AGQ80659;CAR32763;AGQ88149;ACF62097;ADX18476;AEF07726;AFH45812;CDG07933;AGK69813	NA								36	0	0	Proteobacteria
Gene_ID_127569	CBY55842;CCQ25116;AEO04543;CBY68483;EGF42258;AEO39908;AGR04339;CBY74215;CBY77119;ACK38517;EGF36567;AEO07421;AFH80957;AGR07898;CBH26884;CBY52916;CAS06169;CBY64369;CBY71353;CBY58778;AGR17953;AGR14167;AGR24843;CCQ21975;AEO26787;AGR23742;AGR02174;CCO64982;AGR10514;AAT05184;AEH93492;CBY50041;ADB69387;AGR19490;ADB72431;CBY61563	PF12354	Bacterial adhesion/invasion protein N terminal							36	0	0	Firmicutes
Gene_ID_132858	ADL22341;CCG15081;CAG39456;AEZ36525;AGO28810;ADI96989;BAF66672;BAB94259;ABX28462;CCC87140;AGW32886;ACY10318;EEV05673;ABR51327;AGY88541;AGP27432;AGW35419;ABQ48261;AEB87565;AEV77486;ABD29562;BAB41622;ADL64500;BAB56595;AEW64439;ADQ75546;BAF77314;CBX33771;CAI80074;AGU54233;CBI48389;AGU60553;ADC36620;AFR72497;CCE58233;ABD21156	NA								36	0	0	Firmicutes
Gene_ID_136766	AEO02170;ADB69669;ADB72713;CBY59299;ACK40868;AEO05112;CBY47694;CBY69008;AGR12532;CCO62687;AGR14645;EGF44705;CAK19499;AEH91137;AGR23291;AFH78696;CBY66177;EGF39438;CCQ22527;CBY50560;CBY56365;CAS03889;AEO24397;AGR25308;AEO37652;CCQ19394;AGR19038;CBY74744;AGR18404;AGR07445;AAT02900;CBY53429;CBY62117;AGR04794;AGR02618;CBY71879	NA								36	0	0	Firmicutes
Gene_ID_144358	CBY54660;CCQ23815;AGR01109;AGR08963;EGF45894;ADB71197;AEO06249;CBY75956;AGR25902;AEO03347;CBY63778;CAK20662;CBY67339;AEH92883;CBY48858;AAT04056;CBY51791;CAS05038;ADB68152;CBY70172;CBY73046;CCO63863;CBY60440;AEO25610;AFH79832;CBY57595;AGR22783;AGR11525;AGR16892;AEO38793;AGR20550;AGR05794;EGF37797;CCQ20689;AGR13102;ACK39126	PF00413	Matrixin	GO:0006508	proteolysis	GO:0031012	extracellular matrix	GO:0004222;GO:0008270	metalloendopeptidase activity;zinc ion binding	36	0	0	Firmicutes
Gene_ID_146384	CAG40986;ADQ76695;AGW36794;BAB42995;ABD31176;AGO30308;ABR52832;BAF78777;CBI49778;AGP28893;AGY90021;EEV03341;AEB88999;AEV78957;CBX35124;AGU55574;AGU62011;ADL23767;BAF68119;AGW34330;ABX29912;AAW36940;ACY11825;ADI98473;AFR73938;AEW65912;AEZ37915;BAB58071;BAB95715;ABQ49749;ADC38077;ADL65959;ABD20686;CAI81534;CCC88559;CCG16527	NA								36	0	0	Firmicutes
Gene_ID_147747	CCC88118;AEZ37448;BAB95190;ADQ77232;ADI97950;CCE59128;CAI80990;BAB57598;CBX34670;AEB88526;BAF78307;BAF67618;AFR73465;ADL23240;AEV78437;CAG40445;ADC37602;AGU61518;AGP28139;ABD21594;BAB42529;CCG16009;ABR52374;AGO29726;AGW33821;ABX29383;CBI49314;AAW36671;EEV04097;AEW65401;ACY11322;AGW36354;ABQ49290;ABD30537;ADL65443;AGY89548	NA								36	0	0	Firmicutes
Gene_ID_150947	AGW33548;AEZ37159;AGU54879;AGU61228;EEV03813;AFR73185;ADL65165;AEB88247;BAB94913;ABX29121;ADI97678;CCE58861;ABQ49025;ABD30237;AGW36081;CAG40144;CBX34402;BAB57329;ACY11043;CCG15713;CAI80719;CBI49038;CCC87844;AEV78159;ADC37334;AEW65132;ABD22427;ABR52104;ADQ77529;ADL22964;AGO29433;AGY89267;BAF78040;BAF67348;AAW36558;BAB42262	NA								36	0	0	Firmicutes
Gene_ID_152675	CBX34996;AGU61863;ABD30963;AEV78842;BAF78648;BAF67943;ABX29775;ADL23635;BAB42866;AFR73816;AGU55456;CAG40854;AGY89893;AGP28762;AEW65789;AGW34218;ADQ76835;EEV03731;ACY11679;BAB95585;ABR52711;AEZ37782;CCG16401;ABD21629;ADC37946;CCC88434;ADI98268;ADL65782;AGO30123;ABQ49622;AAW38357;BAB57942;CBI49645;AEB88869;AGW36683;CCE59469	NA								36	0	0	Firmicutes
Gene_ID_154448	CBW17424;AAO68914;CAR33233;AGF81244;ACF88780;AGQ73040;CAR59532;AGS29437;AAV77398;BAE74557;AGX10432;AAX65321;AGU64094;AGQ68044;AGQ76553;CCW74080;BAJ36353;CDG07484;AHB44373;AEF07264;AGQ85967;AFD58328;AGK08272;ACY88167;AET53590;ABX67322;AGS62803;AGQ64830;AEZ45058;ACF66830;CAD01971;AGQ59292;AAL20318;CBG24410;ADX17096;AGK66858	PF03958;PF00263	Bacterial type II/III secretion system short domain;Bacterial type II and III secretion system protein	GO:0009306	protein secretion					36	0	0	Proteobacteria
Gene_ID_791	AEX43826;AEX69475;AEX46039;AFH90482;AEP69909;ADK28447;AEQ06210;AEX82995;AEK91987;AEX80760;ADL20546;AEG81232;AEX39132;AEX66964;AEX48330;ADL10135;AFK16297;AGG66274;AEX41536;AEX71754;AEX76254;AEX74013;AGT04861;AER68722;BAM27006;AEG83421;AGF71873;AFB71989;AEX78489;AFM07009;AFF21808;ADO25927;AFH51585;AGN21656;AGN18633	PF10335	Putative nucleotidyltransferase substrate binding domain							35	0	0	Actinobacteria
Gene_ID_5653	AGR15066;AEH91658;CBY51084;EGF38525;AEO02711;AGR00529;ACK40348;AGR26475;CBY72412;ADB67404;AAT03432;AFH79216;AGR09540;CBY53965;CBY56899;CAS04415;AEO05623;CBY69550;CAK20009;AGR05218;AGR21102;CBY75267;CBY48219;AEO24919;AGR16340;ADB70493;CBY62632;AGR10979;CCO63232;CBY66707;AEO38161;AGR32563;AGR22232;CBY59803;CBH26681	PF01925	Sulfite exporter TauE/SafE			GO:0016021	integral to membrane			35	0	0	Firmicutes
Gene_ID_5792	AGR20773;AGR16669;CBH27041;ACK39975;CBY72774;AGR15395;AFH79572;ADB70869;ADB67824;CBY57273;AGR32636;AGR09209;CBY67068;CBY62993;CAS04775;CBY75630;CBY69910;CBY48583;AGR05549;AGR26146;CCO63594;AEO25288;CBY60176;AEO05989;EGF37991;CBY51464;AGR11305;AEO03084;CBY54338;AEH92031;AGR00867;AAT03787;CAK20390;AGR22561;AEO38534	PF12802	MarR family							35	0	0	Firmicutes
Gene_ID_6095	CBY59543;CBH26452;AGR22013;CBY56622;CCO62948;AGR14846;CBY50822;ADB67142;AGR04996;AGR02818;AGR16121;AEO05363;AGR21320;CAS04136;AGR26696;CBY69275;CAK19725;CBY53687;CBY62363;CBY47944;CBY66427;EGF38846;AEO24649;CBY72135;CBY75004;ACK40621;AEO37904;AGR12329;AEO02443;AFH78943;AEH91385;ADB70231;EGF46688;AGR07250;AAT03157	PF03610	PTS system fructose IIA component	GO:0009401	phosphoenolpyruvate-dependent sugar phosphotransferase system	GO:0016021	integral to membrane			35	0	0	Firmicutes
Gene_ID_8487	AEV78858;CCC88449;ABD30981;AGY89910;ACY11696;AAW36864;ADC37965;CBI49662;ADL23650;ABQ49637;BAB57961;AGW36699;AEB88888;AFR73833;AGU55472;ABR52727;ABX29791;CCE59484;AGO30140;EEV03746;ADQ76820;BAF78667;AGW34234;ADL65804;BAB95602;BAB42885;CAI81342;ABD21636;CBX35013;AGP28781;AEZ37800;AGU61883;AEW65804;CAG40869;ADI98283	NA								35	0	0	Firmicutes
Gene_ID_9845	CBY53209;EGF40025;AGR25124;EGF39211;AEO04893;CBY59076;AFH81255;CBY68772;AGR14448;ADB66890;AAT05479;CBY61905;AGR07629;AGR04610;CBY74509;CAS06455;AGR19222;CBY71637;CBY56141;CBY50342;CBY77421;AEO07708;AEO27080;AGR18220;ACK41139;CBY64654;AGR10246;CCO65277;AEH93843;AEO40192;CAK22098;AGR23475;AGR02442;CBH28796;ADB69979	PF13556	PucR C-terminal helix-turn-helix domain							35	0	0	Firmicutes
Gene_ID_10110	AGR09431;AGR00646;AEO25038;CAS04530;AGR26369;AGR20997;CBY75387;CBY57020;AGR11084;AEO38281;CCO63353;AGR15172;AAT03551;AEO05742;CAK20124;CCQ20086;EGF38378;CBY72533;CBY51212;CBY54086;CCQ23219;ADB67574;AGR16445;AEO02833;AGR05324;CBY48339;CBY62746;AGR32584;ADB70619;AFH79334;AGR22337;CBY66824;CBY69668;ACK40229;AEH91776	PF00027	Cyclic nucleotide-binding domain							35	0	0	Firmicutes
Gene_ID_10330	AEO40033;EGF41966;CBH28626;AGR19372;CCO65104;AAT05306;EGF36438;AGR18071;ADB72553;ADB69509;CBY68605;CBY74338;AGR23624;AGR07779;CAS06291;AGR24960;CBY71476;CBY53041;CBY55967;CBY50166;CBY64494;AEO26910;AGR04458;AGR14297;AEO07544;AFH81081;AGR10396;AEO04667;CBY58902;AEH93616;CBY61686;CAK21937;CBY77243;ACK38392;AGR02293	PF06486	Protein of unknown function (DUF1093)							35	0	0	Firmicutes
Gene_ID_11492	AGK11413;ACF63608;AFD60632;AAX67606;AAL22637;AAO71231;AGK69250;AFH47574;AGQ78282;CCW76461;AGF83238;ABX70008;AHB46307;AGX12254;ACF92884;CAR61659;AGQ62612;AGS27074;AEZ47536;CBG89887;AGQ84232;BAJ38779;ACY90939;AGQ57463;ACH51461;ACF67462;CBG26780;CDG09818;AEF09610;CBW19836;AGQ69811;ADX19567;AAV79426;ACN47933;CAD03215	PF00381	PTS HPr component phosphorylation site							35	0	0	Proteobacteria
Gene_ID_11523	CCQ23106;CBY53972;CBY75275;CAS04422;CCO63239;EGF46452;CBY51091;CBY59810;AEH91665;AEO02718;CBY66715;AGR22239;AGR21095;ADB70500;CBY56906;AGR26468;AGR15073;CBY69558;AGR09534;ADB67411;CCQ19971;AAT03439;AGR00535;AGR16347;AGR10986;AEO38168;ACK40341;CBY72420;AFH79223;AGR05225;CBY62639;CBY48227;EGF38281;AEO24926;AEO05630	NA								35	0	0	Firmicutes
Gene_ID_11755	CBY59337;EGF42380;ADB72675;AGR25342;CBY71918;AFH78734;CBY47737;CBY66216;ADB69631;AAT02939;AGR07412;AGR04827;ACK40837;CAS03928;AEO02208;CBY69048;CAK19533;AGR14679;AGR19005;CBY74782;AGR02651;AEO24435;EGF39473;AGR18437;AEO05150;CBY62147;AGR12499;CCO62726;AEH91168;CBY50598;AEO37690;AGR23258;CBY53468;CBH26278;CBY56403	PF06902	Divergent 4Fe-4S mono-cluster							35	0	0	Firmicutes
Gene_ID_13214	AGK09682;ADX16545;AGF81794;AAV77854;AAX64712;ACY87435;AAO69698;AGK67658;AFH44842;CAR60008;ACH51352;ABX68086;ACF64731;AAL19745;ACF90945;AGQ68482;AGQ64278;ACF66421;CAD05256;AGQ85518;BAJ35804;AHB43537;AGQ59738;AEF06722;ACH77532;CCW73536;CDG06943;AGS63415;CBW16882;AGQ72613;CAR32339;CBG23868;AEZ45879;AGX09985;ACN44978	NA								35	0	0	Proteobacteria
Gene_ID_13223	AGR18752;EGF37132;CBY55547;CCQ21707;CBY49803;AGR15675;AGR03168;ADB72139;AGR24698;CBY61326;AEO04232;CBY68240;CBY76883;CBY64132;CCO64751;CAS05927;AEH93251;AEO07131;AGR09863;AGR27686;ACK38759;AGR07125;AGR21592;EGF43039;CBY52680;AAT04943;ADB69094;CBY58480;AEO26491;CBY73941;CBY71067;AFH80718;AGR12720;AEO39675;CCQ24844	NA								35	0	0	Firmicutes
Gene_ID_15379	AGW35421;ADC36622;CCG15083;BAB94261;AEW64441;EEV05675;ADQ75544;AGY88543;CCE58235;AAW37601;BAB41624;CAG39458;CAI80076;AGU60555;ACY10320;BAF66674;ADI96991;AEV77488;AGO28812;ABR51329;ABD29564;AGW32888;AEZ36527;CBX33773;ADL22343;AFR72500;ABQ48263;ABD20961;AGP27434;CCC87142;CBI48391;ABX28464;AEB87567;ADL64502;AGU54235	NA								35	0	0	Firmicutes
Gene_ID_16871	CCP49226;AGT67626;AGT73168;ADI50727;AGT66698;AGJ65344;CAP06700;AGT69480;CCP51342;AGT65771;CCP63868;AGT68549;ADI51739;CCP65647;CAP03746;CCP58508;CBJ14567;AGT71326;AAF39186;CCP62086;AGJ64404;CCP67425;AAX50302;CCP59402;CCP61195;AEP34860;CCP64757;AGT64841;CCP66537;CCE12327;AEJ77780;CCE13216;AAC67642;AHC16896;CCP47427	NA								35	0	0	Chlamydiae
Gene_ID_18417	CBI66746;ADU82824;AEE70041;AGL71669;AFH99114;AFV42283;AHA88615;AGL66021;ADO01995;ACX97576;ACI27124;ADZ51069;ADO03616;AGL69642;AFV45469;AGR62291;AEN18087;AFI02160;AFI07078;ADZ49468;AFV43877;ABF84444;ADN79523;ADO05126;AFF20509;ACX98990;AHA90189;AFJ81363;ADO06623;AEN16576;AFI00650;AGL68127;AFH97531;ACJ07531;ADU81256	NA								35	0	0	Proteobacteria
Gene_ID_18705	AEO38208;CBH26731;AFH79265;AAT03482;ADB70542;AGR22271;CBY72463;ADB67497;CBY48270;CBY75318;ACK40304;AGR09501;CAS04461;AGR26435;CBY69600;CBY59849;CBY51134;AGR05258;CAK20052;EGF38315;CBY56945;AEO24965;AGR21063;AEO05668;AGR15106;AGR11019;AEO02757;CCO63283;AEH91702;AGR16379;EGF46379;CBY66755;AGR00576;CBY62674;CBY54011	PF04241	Protein of unknown function (DUF423)							35	0	0	Firmicutes
Gene_ID_21972	AGR00921;CBY54399;CBY57334;CAS04836;AGR22616;EGF46076;CBY72835;AGR09154;AGR20718;CBY60237;CBY67129;CBY75691;EGF37936;ADB67885;CCO63655;AEO25349;AGR15450;CBY69971;CCQ20471;AEO06050;CBY51525;ADB70930;AGR26091;AEO03144;AGR16724;AEO38597;AEH92085;AAT03848;CCQ23599;AGR05604;CBY48644;AFH79633;AGR11360;CBY63055;ACK39921	NA								35	0	0	Firmicutes
Gene_ID_22071	AGR12254;AEH91490;AEO38000;EGF46649;CBY50923;AEO02538;AEO05462;AGR02893;CBY48049;CBY59641;AFH79051;CCQ22918;CBY66540;CBY75108;ADB70330;CBY62483;CAS04243;AGR07178;CBY69386;AGR22087;AAT03267;ADB67241;AGR26619;AGR21247;CCO63065;AGR14924;CBY56726;CCQ19780;EGF38797;AEO24748;CBY72246;CBY53791;AGR16195;ACK40516;AGR05074	NA								35	0	0	Firmicutes
Gene_ID_23932	EEV03684;ADL65733;CCG16350;BAB57893;AAW38309;AGW34172;BAB42820;CBI49597;AEW65744;AEZ37731;BAF78600;ADQ76884;BAB95538;AGU55410;AGW36637;ABD20516;AGY89844;BAF67896;AFR73765;ABD30910;AGU61812;ADC37900;ADI98221;AEB88817;ABR52665;CCC88388;ABQ49576;AGP28716;ACY11632;ABX29727;AEV78795;CCE59422;CBX34951;ADL23588;AGO30074	NA								35	0	0	Firmicutes
Gene_ID_24863	AGR07200;AEO37967;CBY53755;CAS04209;AGR14899;AGR12276;EGF46747;AEO24714;AGR05049;ADB67206;AAT03220;EGF38760;CBY50888;CBY75080;AEO02507;CBY59611;AGR26644;CBY72204;ACK40559;AGR02868;CBY56689;CCQ22877;CBY69344;AEO05429;AFH79010;AGR22066;CCQ19738;AGR21267;ADB70295;CBY66506;AGR16174;CCO63018;CBY48017;CBY62442;AEH91447	NA								35	0	0	Firmicutes
Gene_ID_24998	ABD22315;ABQ49583;CCG16357;CBI49604;BAF78607;AGW36644;AGY89852;AGU61819;ADC37907;ADL23595;BAF67903;AEV78802;AEB88825;AEZ37739;ADI98228;CCC88395;ABR52672;BAB57900;AGW34179;BAB95546;ABX29735;ADL65741;ACY11639;AAW38316;EEV03691;CCE59429;AFR73773;BAB42827;AGP28723;CBX34958;AGO30081;AEW65751;ABD30920;CAG40807;ADQ76877	NA								35	0	0	Firmicutes
Gene_ID_25291	AEW66509;AEB89643;CCG17162;ABX30531;BAB58713;AGW34878;AGU56146;ADI99034;BAF79418;AGP29481;CBX35732;ADC38698;ACY12447;CAG41610;ADQ76102;AEZ38472;CAI82113;ABD21026;CCC89090;ABD31864;AAW38567;AFR74548;ABR53450;CBI50537;ADL66587;BAB96337;BAB43642;AGU62681;ABQ50350;AEV79515;ADL24364;AGW37344;AGY90749;EEV05148;AGO30916	NA								35	0	0	Firmicutes
Gene_ID_25895	AGO30468;BAF68262;CCG16706;AGY90290;AEB89184;ADC38238;BAF78954;ACY11985;AAW37039;BAB58248;ADL66144;ABR52990;ABX30078;ABD31355;AGW34422;AEZ38015;CAI81659;ABD22347;EEV03103;AEW66065;ADL23925;AGU55691;ADI98582;CBI50093;ABQ49905;BAB95874;CBX35280;AGU62191;AFR74046;AEV79049;CCC88653;AGW36887;BAB43173;CAG41155;ADQ76569	NA								35	0	0	Firmicutes
Gene_ID_26113	CBY54302;AEO05953;CAS04740;CCO63557;AFH79536;CBY72737;ACK40010;CBY48547;ADB70833;EGF46192;AGR11270;AGR20808;CBY57237;AEO03048;AGR26181;CBY67032;CBY69874;CAK20350;AEO25253;AEO38499;CBY51426;CBY62957;AGR00832;AGR16634;AAT03752;CBY60140;AGR22526;AEH91995;AGR05514;AGR15360;CBY75594;EGF38076;CBH27002;ADB67788;AGR09244	NA								35	0	0	Firmicutes
Gene_ID_26945	CBY66398;AGR16102;AEO37876;AGR14828;AEO05335;AGR07266;CBY50793;ADB70204;AEO02393;CBY53659;AFH78914;CBY74975;AGR04977;CBY62330;CAS04108;ADB67115;CBY69240;AAT03126;CBY72106;ACK40649;CBY59515;AGR21339;AEO24622;CCQ19626;CCO62917;CBY47918;AGR12348;EGF46764;AGR02800;AEH91357;AGR26714;CCQ22766;CBY56594;AGR21994;EGF38823	NA								35	0	0	Firmicutes
Gene_ID_27338	ABX66198;CAR33803;AGQ61184;AGQ88212;AGK66249;AGQ75587;CBG25262;AAL21128;AAX66148;CAD02608;CDG08358;AET53070;AEF08142;AGS65246;ACH75903;AGX13281;ACF68241;ACH49800;AGQ80601;AGU63571;ACF63069;ACY89193;BAJ37189;AHB44892;ADX17985;AFD59155;CBW18298;CCW74987;AEZ44412;AAV76625;AAO68330;AGQ70347;ACN45634;CAR58715;AGS30312	NA								35	0	0	Proteobacteria
Gene_ID_29526	AEO05806;AEO02899;CBY72585;EGF46269;AGR10021;CBY48397;CBY57084;AGR21720;ACK40170;CBY75445;CBY54150;CBY51274;ADB67638;CCQ20164;CBY69721;AAT03601;AEO38344;AGR24429;EGF38435;AGR15990;AGR03013;AEO25103;AGR27557;AGR06970;AFH79386;CBY59988;CAS04588;AGR12771;CBY66882;AEH91835;CBY62804;CCQ23296;AGR18624;CCO63406;ADB70683	NA								35	0	0	Firmicutes
Gene_ID_34144	CBY55291;AGR26896;EGF37398;AEO03975;CBY49542;CBY52421;CBY67978;CBY73680;ADB68838;AAT04689;AEO06872;AGR08372;CBY58224;AGR13714;CAS05665;AFH80459;CBY70807;CAK21327;AGR19955;AGR06385;ADB71883;CCQ21417;AGR12120;AGR17487;AGR01702;CBY63883;AEH92988;CBY76612;CCQ24550;AEO39421;AGR32850;AGR24208;ACK39022;CBH28025;CBY61068	PF08807	Bacterial domain of unknown function (DUF1798)							35	0	0	Firmicutes
Gene_ID_36054	CBY63338;CCQ23907;ADB71285;CAS05124;EGF38560;EGF45856;CBY73132;ACK39566;AGR20466;AEO25699;CBY67426;AAT04144;CCO63950;AGR01194;ADB68240;AGR13186;CBY70258;CBY60528;CBY51880;AEO38881;AGR08878;AGR25819;CBY57683;AGR16976;AGR05878;AEO06337;AGR11609;AEH92442;CBY76043;CBY48946;AFH79918;AGR22867;CCQ20781;AEO03436;CBY54748	NA								35	0	0	Firmicutes
Gene_ID_36987	ADQ77674;BAF67164;CCG15568;CBX34260;AGY89063;CAG39997;ABQ48882;BAB57185;ABR51959;ABD20429;ADC37187;CAI80576;BAB42121;ADL22825;CCC87705;AGP27937;ABX29000;AAW36494;EEV04182;AEB88104;ADI97481;ACY10899;AGW35937;AEW64990;ABD30083;AGW33404;BAF77899;AEZ37018;BAB94768;CBI48898;AGO29295;CCE58723;ADL65024;AFR73039;AGU54741	NA								35	0	0	Firmicutes
Gene_ID_37260	CAX28612;ABF84128;ADN79199;AEE69681;AFV42873;ADU40441;BAJ57338;CBI67063;BAM95978;AFF19647;AFI00297;AHA89336;BAJ59144;ACI26830;ADZ49141;ADO06315;AFH97224;BAJ57648;BAJ54667;ADO01677;ADU80921;AGS15707;BAM97502;ADU84088;AEN17775;AHA87764;AFI06778;AFV44468;AFJ81078;AFX89315;ACJ07221;ADI34168;AFV41279;AGT73316;ADZ50740	NA								35	0	0	Proteobacteria
Gene_ID_39380	CBY59686;CCQ22968;ADB70374;EGF38638;EGF46544;AEO05508;AGR26586;CBY66589;CBY72299;AEO02590;AAT03318;CCQ19832;AGR07145;CBY56785;CBY48098;CAS04297;ADB67285;CBY69435;CBY53850;AEO38038;AGR21213;CBY75154;AGR05106;AEO24805;AGR16229;AFH79103;CBY62518;AGR10869;CCO63119;AEH91535;CBY50969;ACK40471;AGR22121;AGR02925;AGR14956	NA								35	0	0	Firmicutes
Gene_ID_40097	AGR01457;AGR06144;CAS05398;CBY63616;CBY76347;AEO25973;ADB71566;AGR13449;CBY52160;AFH80191;EGF36268;CBY55026;CBY49228;AEO06612;CBY57960;AGR25554;EGF44866;CBY70537;CBH27698;AEO03711;AEO39154;AAT04422;CBY60806;AGR17242;AGR23132;AEH92723;CCO64223;CBY73411;AGR11874;AGR08615;ADB68521;CBY67706;AGR20200;CAK21060;ACK39285	NA								35	0	0	Firmicutes
Gene_ID_40901	AEO24739;CBY75103;CAS04238;CCO63060;AFH79046;CCQ22915;ACK40521;CBY48039;ADB70320;EGF46644;AGR12258;AEO05452;AGR21251;ADB67231;AEO37991;AGR26626;CBY66535;CBY69381;CBY56716;AGR14917;CBY50913;CBY62473;AEO02533;AGR16191;AAT03262;CBY53781;AGR22083;CBY72241;AEH91485;AGR05067;AGR07182;CBY59636;EGF38792;AGR02886;CCQ19777	NA								35	0	0	Firmicutes
Gene_ID_41924	CBY59802;AGR26476;ADB70492;AFH79215;AEO02710;ACK40349;CBY48218;CBY66706;CBY72411;ADB67403;AAT03431;AGR09541;AGR00528;CBY53964;CAS04414;CBY51083;CBY69549;CAK20008;CBY56898;AGR21103;CBY75266;AEO05622;AEO24918;EGF38524;AGR16339;AGR05217;CBY62631;AGR10978;CCO63231;AEH91657;AEO38160;EGF46443;AGR22231;AGR15065;CBH26680	NA								35	0	0	Firmicutes
Gene_ID_42200	AEX81587;AEX49190;AEX42374;AFH91307;AFH52457;ADL21373;AEQ07043;AEX70342;AEX40003;AEX83825;ADL10972;AEG82122;AEP70741;AEX46886;AEX67875;AFF22661;AFK17136;AGN22860;AEX72582;AEX44688;AEX74878;AEX77057;AGU15600;AER69527;AEG84317;BAM27924;BAB99725;AFB72847;AEX79323;ADO26772;AEK92837;ADK29306;AFM07814;AGN19835;AGT06060	NA								35	0	0	Actinobacteria
Gene_ID_42378	CBY56801;CAK19902;EGF38654;AEO02613;AGR05123;AGR26570;CBY66610;CBY72315;ADB67306;AAT03334;AFH79119;AGR09635;ADB70395;CBY48121;CBY50985;CBY69453;ACK40447;AGR14972;AGR21197;CBY75170;CBY53867;AEO24821;CBY62535;AGR16245;CBY59704;CAS04318;AGR10884;CCO63135;AEH91559;AEO38062;EGF46557;AGR22137;AGR02941;CBH26588;AEO05524	NA								35	0	0	Firmicutes
Gene_ID_42600	AGP28364;CAG40184;CCG15754;ABR52143;ABQ49064;CBI49079;ADL23003;ADC37375;AGW33590;BAF78079;AGW36123;AEW65172;ABD20959;AEB88287;CCC87885;AGU61272;CAI80759;BAF67389;AGO29474;EEV03854;ADQ77488;ABX29159;BAB57368;AEV78201;ADI97721;AGY89309;AEZ37199;ACY11083;AFR73226;BAB42301;ABD30280;CBX34441;BAB94954;AAW38055;ADL65205	NA								35	0	0	Firmicutes
Gene_ID_43649	BAB42258;AGW36077;BAB57325;ACY11039;CCG15709;AEW65128;BAF78036;ADL22961;ABQ49022;AFR73182;AGU61224;AGY89262;ABR52100;CBX34399;AGO29430;ADI97674;CBI49034;ABD30233;BAF67345;AGP28404;ABX29117;ADL65161;CCE58858;AEZ37155;AEB88242;AAW36552;AEV78155;AGU54876;EEV04322;ABD20868;CAI80715;ADC37330;AGW33544;BAB94909;ADQ77533	NA								35	0	0	Firmicutes
Gene_ID_44620	AEO02975;CBY54228;CBY57162;CAS04666;AAT03680;EGF46249;AGR05445;CBY51351;CCO63484;AGR00764;CBY66959;EGF38132;AGR11202;ADB67714;AEO25180;AGR15290;CBY69799;CBH26933;AEO05880;ADB70759;CBY60065;AEO38425;AEH91919;CBY72663;AGR20877;AGR22457;ACK40086;AGR26250;AGR09312;CBY75520;CBY48472;AFH79464;AGR16565;CAK20281;CBY62882	NA								35	0	0	Firmicutes
Gene_ID_45457	CBY57122;EGF46302;CBH26894;AGR00728;AGR20913;AGR11166;AGR22421;CBY48433;ADB67675;CBY75481;AGR26286;AAT03640;AEO38385;CAS04627;EGF38208;CBY69760;CBY51310;CCO63445;AGR15254;AEO05841;AEO25141;AGR16529;AFH79425;CBY54188;AGR05409;ACK40128;AEO02937;CBY66921;AEH91877;CBY62842;AGR09348;CBY72624;CBY60025;CAK20254;ADB70720	PF06961	Protein of unknown function (DUF1294)							35	0	0	Firmicutes
Gene_ID_45825	ACN47013;ACF61583;ACF88782;ACY89891;AGQ87190;CAR34298;ACH49878;ADX18660;ACH74607;AGQ66874;CBG25847;AGS30941;CCW75575;AGS63954;AGQ58206;AGF84105;CBW18956;AGQ74189;AHB45415;CDG08933;AGU65653;ABX68921;AAO70341;AAL21758;BAJ37870;AGK68321;AFD59777;AEF08733;AAX66716;AGK10509;AET55156;AAV78593;AGX11519;CAR60786;CAD05985	NA								35	0	0	Proteobacteria
Gene_ID_47981	AGJ65657;AGS00288;ADH19897;AGT70430;ADH20823;AGR93776;AGS04040;AGR98419;AGR97503;AGT68581;ADI52045;AGS01232;AGT66731;ADH96993;ADI51033;AAX50622;AGT67660;AAC67952;AGR99338;AGJ64716;AEJ77073;ADH18972;AGS02154;AGR94699;AGS03112;ADH18050;AEP35203;AGT73201;ADH17128;AGT64877;AGT65804;AGR95619;AGT71358;AGT69514;AGR96579	NA								35	0	0	Chlamydiae
Gene_ID_48114	CBY57292;EGF46132;CAK20410;EGF38009;AEO03103;AGR05568;AGR26127;CBY67087;CBY72793;ADB67843;AAT03806;AGR15414;AGR09190;ADB70888;CBY48602;CAS04794;CBH27060;CBY69929;AFH79591;AEO38555;AGR20754;CBY75649;AEO06008;AEO25307;AGR16688;CBY54357;CBY63013;AGR11324;CCO63613;AEH92050;CBY51483;ACK39956;AGR22580;CBY60195;AGR00885	PF08796	Protein of unknown function (DUF1797)							35	0	0	Firmicutes
Gene_ID_49317	CCO63865;AGR32705;CBH27335;AGR08961;AEO03349;AGR13104;AGR16894;CAK20701;CBY73048;ADB68154;CCQ20691;AGR20548;ADB71199;CBY67341;AFH79834;CAS05040;CBY63249;CBY70174;CBY48860;ACK39655;AGR05796;AGR25901;AGR29652;AGR11527;AGR01111;AGR22785;CBY54662;AEH92352;CBY60442;CCQ23817;CBY75958;AEO06251;CBY57597;CBY51793;AAT04058	NA								35	0	0	Firmicutes
Gene_ID_49741	AFH80678;CBY58442;CBY76844;CAS05888;AEH93213;AGR17687;CBY64095;AEO39637;AAT04908;AGR01906;CBY68199;EGF43250;ACK38797;AGR24008;AEO26453;EGF37096;CAK21546;AGR27098;ADB72101;CCO64711;AGR13916;AEO04194;CBH28249;CBY49762;AEO07091;CBY61288;AGR10772;CBY55509;CBY71027;CBY52640;CBY73901;AGR08167;AGR19755;ADB69056;AGR06586	PF00149	Calcineurin-like phosphoesterase					GO:0016787	hydrolase activity	35	0	0	Firmicutes
Gene_ID_52053	BAF67561;ADQ77292;ABD30471;CCG15953;AEV78379;CBX34615;BAB57540;AEB88467;ABR52318;AGP28197;ABQ49233;AEZ37387;AGU61454;BAB42470;BAB95131;AAW38158;ADL65385;BAF78249;CAI80922;AGO29667;AEW65344;ABX29324;AGU55087;CAG40388;ADI97896;ABD20731;EEV04038;AGW33766;CBI49256;ACY11263;AGY89488;ADC37543;AGW36299;ADL23184;CCE59072	NA								35	0	0	Firmicutes
Gene_ID_52820	AER85994;ADR28416;BAI37632;ACX38359;CAQ99989;AFS72691;AFG41958;BAE77083;ACT40548;BAI32425;ACR62192;AER90913;ACT27781;CAP77493;ADA75398;BAG78832;AGW10140;BAI27311;ADN47898;ABE08899;CAR19638;AAP18358;ACA76346;BAI56401;AFS55488;CAQ33366;CAR04643;ACB04112;BAL39686;CAU99562;AFS88082;ADX49344;ABV07438;AGY85751;ADN69671	NA								35	0	0	Proteobacteria
Gene_ID_55272	CBY59332;AGR25337;ADB72680;EGF39470;AEO02203;AEO05145;CBY47732;CBY66211;CBY71913;ADB69636;AAT02934;AGR07417;CBY56398;AGR02646;CBY50593;CBY69043;CAK19528;CBY53462;AGR19010;CBY74777;AGR04822;AEO24430;CBY62141;AGR18432;AFH78729;CAS03923;AGR12504;CCO62721;AEH91161;AEO37685;EGF43581;AGR23263;ACK40844;CBH26274;AGR14674	PF05105	Holin family							35	0	0	Firmicutes
Gene_ID_56120	ADB68560;CBY73453;CAS05439;CBY67750;AGR08582;AGR23166;AEO03748;AFH80233;CCO64267;AEO39193;CBY49269;AAT04462;AGR32809;EGF36310;CBY60844;AGR25520;AGR06178;CBY70579;CAK21102;AGR11908;CBY55065;AEO26012;AEH92760;ADB71605;AGR20166;CBY63657;CBY57999;CBY52197;AEO06649;AGR17276;AGR01491;CBY76389;AGR13494;CBH27784;ACK39249	NA								35	0	0	Firmicutes
Gene_ID_57541	ADN45986;ABV05602;BAI35424;AEZ39989;ACB02337;CAS08832;ACA78090;AFS74846;ACT38823;ADT74746;ACR64968;CAR02554;CAU97116;ADE88645;CAP75698;BAA35999;AFS57636;BAG76734;AEQ12143;ADR26619;AFS85917;AGW08506;AGC86667;BAI24977;BAI30104;CAQ98044;ADX51287;ACT29478;CAQ31667;ACX40119;ABG69215;ABV21014;ADD56013;CAR18039;AGY84096	NA								35	0	0	Proteobacteria
Gene_ID_62137	CCO63624;CAS04804;ADB70898;AEO03113;CBY57302;AGR16698;AEO06018;AEH92060;CAK20420;AGR26117;CBH27070;CBY48612;AGR11334;CBY72803;AGR09180;CBY60205;AGR15424;AGR20744;AEO38565;AAT03816;ADB67853;ACK39946;CBY69939;AGR05578;AEO25317;CBY67097;CBY63023;AFH79601;CBY75659;EGF46140;EGF38020;CBY54367;CBY51493;AGR22590;AGR00895	PF03932	CutC family	GO:0055070	copper ion homeostasis			GO:0005507	copper ion binding	35	0	0	Firmicutes
Gene_ID_64518	AGR00534;CBY69557;CAS04421;AAT03438;AGR05224;CCQ23105;AEO24925;CCO63238;ADB70499;CBY75274;EGF38280;AEO38167;AGR10985;AGR09535;CBY59809;CBY66714;AFH79222;AGR26469;CCQ19970;CBY72419;ADB67410;CBY53971;CBY51090;AGR15072;AGR22238;AEO05629;AGR21096;CBY48226;CBY56905;EGF46451;AEO02717;ACK40342;AGR16346;AEH91664;CBY62638	NA								35	0	0	Firmicutes
Gene_ID_64746	CBY59545;CCQ22802;AEH91387;CBY66429;AGR16123;AGR12327;AGR14848;AFH78945;CBY47946;CBY72137;EGF38848;CCQ19662;EGF46690;AGR02820;AEO05365;CAS04138;AGR04998;CBY69277;ADB67144;AEO02445;AEO37906;CBY50824;AGR26694;AGR07248;AEO24651;AGR22015;CBY56624;CCO62950;AAT03159;ACK40619;CBY75006;CBY62365;AGR21318;ADB70233;CBY53689	NA								35	0	0	Firmicutes
Gene_ID_66037	AGR03146;ACK39123;AGR27659;AGR29753;EGF44659;AGR12856;CBY73578;CBY67875;AGR07098;AEO03873;AAT04587;AEO06771;CCQ24428;AGR09889;AGR21623;CBY49440;AGR15647;CBY70704;CBY52320;AFH80357;CBY76511;ADB71783;AEO26137;CBY63781;AGR18720;CBY58124;CAS05563;CCO64390;AEH92886;AEO39319;CBY60967;AGR24730;CCQ21298;ADB68738;CBY55190	NA								35	0	0	Firmicutes
Gene_ID_70767	AEO07499;AGR24918;EGF36396;AEO04622;ADB72508;CBY74294;CBY68561;AGR04414;ADB69464;AAT05261;CBY58857;AGR07823;AGR19415;CBY50121;CAS06247;AGR14253;CBY71432;CAK21889;CBY52996;AFH81036;CBY77197;CBY55921;AEO26865;AGR18028;AGR02249;CBY64449;AGR10439;CCO65060;AEH93570;AEO39988;EGF42037;AGR23667;ACK38438;CBH28574;CBY61641	PF00436	Single-strand binding protein family					GO:0003697	single-stranded DNA binding	35	0	0	Firmicutes
Gene_ID_73560	AEO24802;CBY75151;CAS04294;AGR21216;AFH79100;CCQ22964;CBY62515;CBY48095;ADB70371;EGF46542;ACK40474;AEO05505;AEH91532;ADB67282;AEO38035;AGR26589;CBY66586;CBY69432;CBY56782;AGR14953;CBY50966;AAT03315;AEO02587;AGR16226;AGR22118;CBY53847;EGF38635;CBY72296;AGR10866;AGR05103;AGR07148;CBY59683;CCO63116;AGR02922;CCQ19828	NA								35	0	0	Firmicutes
Gene_ID_75214	CCQ25013;AEO07321;AEH93387;AFH80856;AGR06749;AGR10606;AGR23834;CBY74115;AAT05080;CCO64885;AGR14077;ADB69288;CBY77020;AGR07990;CBY52817;CAS06065;AGR24751;CBY71242;CBY55741;ADB72333;AGR02082;AEO39812;EGF36626;AEO04440;AEO26686;CBY49940;CCQ21873;CBY68377;AGR19581;CBY64271;AGR17861;ACK38622;EGF42443;CBY58675;CBY61464	NA								35	0	0	Firmicutes
Gene_ID_76953	AGQ57419;ABX70083;AAO71181;AET55978;CAD03161;ACF89803;AGF83182;AGS64598;AGK11471;AGQ71333;AGQ62671;AFH47630;AGQ84188;ADX19625;CBG26832;ACN47991;AGQ69767;CCW76518;CBW19892;AGX12298;ACF65494;AGK69194;CAR35227;AFD60687;AGS27014;AEF09667;AAL22693;ACF68568;ACY91004;AEZ47476;AAX67658;CDG09869;AGQ78238;BAJ38938;AGU66480	NA								35	0	0	Proteobacteria
Gene_ID_77895	BAJ58088;AFF20339;BAM98230;AGL67659;AIN76173;AFV43341;AEN16702;ADO02126;ADU81381;BAJ59631;AGR63498;AEN18217;ADU41172;AFH99238;ADI34606;AFI01083;AGL71227;AEN15138;ACJ07688;AFI02278;AHA88181;BAJ56894;ADU82951;ACX99407;ACD48292;BAM96456;BAJ55425;CBI66273;ADO05564;AFV44934;AHA89753;AFV41747;AGL69778;ACX97996;AFH97656	NA								35	0	0	Proteobacteria
Gene_ID_79638	CBY53895;AEH91587;CCQ23020;AEO02641;EGF38678;AEO38090;AEO05552;EGF46578;CBY56829;AGR16271;CBY59733;CBY51013;AGR00460;CAS04345;CCQ19882;CBY69480;CBY62562;AGR22163;CCO63162;AGR21171;AFH79146;AEO24849;CBY72342;AGR14997;CBY66637;ADB67334;AGR10910;CBY75197;CBY48148;ACK40419;ADB70423;AGR05149;AGR09609;AAT03362;AGR26544	NA								35	0	0	Firmicutes
Gene_ID_82565	AEO38870;AEO03425;AEO25688;CAS05113;AGR22856;CBY67415;AGR05867;AEH92431;CCO63939;CBY63327;AGR13175;CBY70247;CCQ23896;EGF38551;CBY57672;ACK39577;CBY48935;AGR16965;AGR08889;CBY54737;AGR01183;AEO06326;AGR25830;CCQ20770;CBY73121;EGF45847;ADB71274;AAT04133;CBY51869;CBY76032;AGR20477;AFH79907;AGR11598;CBY60517;ADB68229	NA								35	0	0	Firmicutes
Gene_ID_82816	AGK09259;AAO68196;ACF62999;AFD59299;AFH46309;AET52938;ACF69413;CAR33940;CAR58583;CCW75134;AAL21275;AAX66282;ABX66022;AGS30454;AGK66111;AGX11213;AGQ65810;AGQ67201;AGQ58512;ABX20451;AGQ86809;BAJ37339;ACY89362;CDG08499;AEF08290;AEZ44268;CBG25407;CBW18445;AGQ79351;AGS62332;ADX18137;AGU63437;ACN45494;AAV76492;CAD07606	NA								35	0	0	Proteobacteria
Gene_ID_83435	CBY58445;CCQ24807;AGR27683;EGF37098;EGF43253;ACK38794;AGR15672;CBY68202;CBY49765;AEO04197;AAT04911;CBY52643;AGR09868;AGR07122;CBY73904;AGR21597;CBY71030;ADB72104;AFH80681;CBY76847;AEO07094;AEO26456;CBY64098;AGR18747;CBY55512;CAS05891;AGR12725;CCO64714;AEH93216;AEO39640;CBY61291;AGR24703;CCQ21671;ADB69059;AGR03165	NA								35	0	0	Firmicutes
Gene_ID_87239	CBY76870;CCQ21695;CCQ24832;CBY73928;AGR08145;AGR32913;AGR19733;CBY61314;AEO39663;AGR27120;AEO04220;CBY64119;CBY68227;CBY49790;CBY55535;CAS05915;ADB69082;CBY71054;CBY58468;CBH28272;AGR06608;CCO64739;ADB72127;AEO26479;AAT04934;AGR01928;AGR23986;AGR10750;AGR17709;AEH93239;AFH80706;AEO07117;EGF37121;CBY52666;AGR13938	PF00027;PF13545	Cyclic nucleotide-binding domain;Crp-like helix-turn-helix domain							35	0	0	Firmicutes
Gene_ID_91328	AEO05504;CCQ22963;CBY72295;AAT03314;EGF46541;ADB70370;AGR26590;CBY66585;AGR05102;AEO02586;CBY56781;AGR07149;ACK40475;CCQ19827;CAS04293;ADB67281;CBY69431;CBY48094;CBY50965;AFH79099;CBY75150;AGR02921;AEO24801;EGF38634;AGR16225;CBY59682;CBY62514;AGR10865;CCO63115;AEH91531;AGR14952;AEO38034;AGR22117;CBY53846;AGR21217	NA								35	0	0	Firmicutes
Gene_ID_92771	AEO26534;CCQ24892;CAS05971;AGR23935;EGF43076;AGR06659;ACK38715;AGR19682;ADB72182;CBY68284;AGR10699;EGF37171;ADB69137;AEO07174;AGR27171;AGR13989;CBY71111;CBY61371;CBY58523;AGR08094;CBY52724;CBY64176;AEO04275;AGR17760;AAT04987;CBY55590;CCO64795;AEH93294;CBY76927;CBY49847;AFH80763;CBY73985;AGR01979;AEO39718;CCQ21756	NA								35	0	0	Firmicutes
Gene_ID_94643	CBY53543;CCQ22645;AGR25396;EGF39529;EGF40657;CBY50670;CBY71986;CBY66282;AGR04882;AEO02277;AAT03005;AEO05218;AGR07358;AGR18950;CBY47797;ADB69557;CBY69113;ACK40771;CBY56478;AFH78800;CBY74851;CCQ19510;AEO24507;CBY62209;AGR18492;AGR02706;CAS03995;AGR12444;CCO62795;AEH91234;AGR14733;AEO37760;AGR23203;ADB72601;CBY59407	NA								35	0	0	Firmicutes
Gene_ID_96196	BAB56979;AAW36417;CBX34128;CCG15437;AGO29169;ADQ77847;AFR72881;ABR51690;AGW35778;AGP27792;CAG39857;CBI48747;BAF77696;AGW33246;BAB41981;AGY88908;EEV04606;CAI80438;ADL64866;ABQ48620;ABX28846;ACY10681;AEB87947;ABD29947;CCC87493;ABD22366;AGU60937;ADC36983;ADL22696;BAF67034;AEW64859;AEV77852;ADI97349;AEZ36886;BAB94636	NA								35	0	0	Firmicutes
Gene_ID_96900	ACN45914;AGK08828;ACF92187;AGU64660;ACF61217;BAJ36906;AHB43840;CAR32649;AGQ73534;AGQ86403;ACH50758;ACH73747;ADX17651;CBG24929;AGQ79709;AAL20854;CAR59008;AGS63184;AGR59276;AET54160;AGS30011;AGQ58855;ABX66630;AGF80673;AAV76906;CBW17966;ACY88813;AEF07814;ACF66875;AGQ65381;AFD58840;AGQ67608;CCW74660;ABX20908;CDG08024	NA								35	0	0	Proteobacteria
Gene_ID_96956	ADQ77610;BAF77960;CCG15630;CAI80639;ADL22888;ABD30151;AEB88166;BAB94832;AGP27994;CCC87766;ABD20760;AFR73103;AGO29354;AAW37973;ADL65086;BAB57247;ADC37252;ACY10959;AGW33467;AEW65052;ABX29047;BAF67223;CAG40061;BAB42182;CBI48959;EEV04245;AEZ37080;CBX34321;AGU61146;ABQ48945;AGY89124;ABR52021;ADI97542;AGW36000;AEV78079	NA								35	0	0	Firmicutes
Gene_ID_99575	CBY60069;CCO63488;AEH91923;AGR15294;AGR26246;AGR11206;AEO05884;CBY72667;CBY57166;ADB70763;AFH79468;AGR09308;AEO02979;AGR00768;CAS04670;CBY51355;CBY69803;CBH26937;CBY54232;AGR16569;CBY48476;CBY66963;EGF38136;AEO25184;AEO38429;EGF46214;AGR22461;CBY75524;ADB67718;CBY62886;AGR20873;ACK40082;AGR05449;CAK20285;AAT03684	PF01648	4'-phosphopantetheinyl transferase superfamily	GO:0009059	macromolecule biosynthetic process			GO:0008897;GO:0000287	holo-[acyl-carrier-protein] synthase activity;magnesium ion binding	35	0	0	Firmicutes
Gene_ID_100881	CBY74779;ACK40841;AGR02648;CCO62723;AEO24432;CAS03925;CBY50595;CBY66213;CAK19530;ADB72678;ADB69634;AGR12502;AGR14676;AFH78731;AAT02936;AGR25339;CBY71915;CBY47734;CBY69045;AEO37687;CBY59334;AGR23261;AGR04824;AGR07415;AGR18434;CBY53464;CBY56400;AEO02205;AGR33089;CBY62144;AGR29506;AEH91164;CBH26275;AGR19008;AEO05147	PF00149;PF02872	Calcineurin-like phosphoesterase;5'-nucleotidase, C-terminal domain	GO:0009166	nucleotide catabolic process			GO:0016787	hydrolase activity	35	0	0	Firmicutes
Gene_ID_102378	ADY34504;ACS47287;ACT40476;ADG32910;AEI98176;ACD98528;AEF27588;AAN24164;AGW84556;AFU71982;ADO53764;BAJ65958;ADB09054;AFR10671;ADD45298;BAJ70415;ADP36641;AFL05185;ADC85356;ADH69269;ACS45720;AAZ56572;AEN76101;BAJ67954;AFJ17656;ADQ02060;AGO51829;AEK29788;AFI62567;ADG99814;ACL28619;AFJ16086;CAQ33291;BAF39050;ACY99639	PF01128	2-C-methyl-D-erythritol 4-phosphate cytidylyltransferase	GO:0008299	isoprenoid biosynthetic process			GO:0003824	catalytic activity	35	0	0	Actinobacteria;Bacteroidetes;Proteobacteria
Gene_ID_103054	AGY89890;AEB88866;CCG16397;ADI98265;ABQ49619;AGO30117;CBI49642;CBX34993;CAI81324;ADL65788;ADL23632;BAF78645;AGU61860;ABX29772;BAB57939;ADQ76840;AGZ24647;AGP28759;ABR52708;BAB95582;AEZ37779;EEV03727;ADC37943;BAF67940;AAW38354;ABD30960;CAG40850;AGU55453;AEW65786;AFR73812;ABD20491;BAB42863;CCC88431;AGC90300;CCE59465	PF00196;PF04542	Bacterial regulatory proteins, luxR family;Sigma-70 region 2	GO:0006355;GO:0006352	regulation of transcription, DNA-dependent;DNA-dependent transcription, initiation			GO:0003700;GO:0003677;GO:0016987	sequence-specific DNA binding transcription factor activity;DNA binding;sigma factor activity	35	0	0	Firmicutes
Gene_ID_104935	CAQ33763;AER91351;BAI38020;CBJ03191;CAR00386;ACR62539;ACX37963;ABV07855;ACT40940;ACD06888;AFS55097;AGW10509;BAI32872;AFG42363;CAP77895;AFS72298;BAI27701;AEQ14674;CAV00235;ABB67926;BAE77851;AER86432;ACT27375;ABV19620;AAN82669;ADX48960;AFS88476;BAG79234;ACB04498;AEE58731;ABG71513;ADT77048;ADN48313;CAR20036;ADR28824	PF12639;PF05638	DNase/tRNase domain of colicin-like bacteriocin;Protein of unknown function (DUF796)					GO:0004519	endonuclease activity	35	0	0	Proteobacteria
Gene_ID_105335	AGR32727;CBY67450;CBY60553;CAS05147;ADB71309;AGR20443;CBY51904;AAT04168;AEH92466;CBY76067;AEO25722;CBY57707;AGR16999;CBY63362;AFH79942;AEO06360;CBY48970;ACK39542;CAK20809;AGR11632;AGR05901;AGR13209;AGR22890;AGR25796;CCO63974;AEO03459;CBY70282;AGR01217;AGR29639;CBH27443;AEO38904;ADB68264;CBY54772;CBY73156;AGR08855	PF01546	Peptidase family M20/M25/M40	GO:0008152	metabolic process			GO:0016787	hydrolase activity	35	0	0	Firmicutes
Gene_ID_105694	AGR12820;CBY54466;CBY72907;CAS04909;ACK39859;AGR27506;CCQ23663;AEO38664;AGR29760;AGR33178;CBY75756;AAT03920;AGR09970;ADB71005;AGR21656;AFH79702;CCQ20533;CBY51594;CCO63730;AEO03215;CBY67202;AGR03065;AGR15496;CBY60309;CBY70035;CBY57403;AEH92147;CBY48721;AEO25416;AGR18687;ADB67960;AGR24494;CBY63119;AGR07020;AEO06119	NA								35	0	0	Firmicutes
Gene_ID_106352	AGR32956;CBY71273;CAS06101;AEO39843;AEH93424;CCO64914;AGR02111;CBY55773;CBY52849;ACK38585;CBY61496;ADB72365;AGR24780;AGR04276;CBY58707;CBY74146;AGR23805;AGR17890;AEO26716;AEO07352;CCQ21905;AGR14104;AFH80888;AEO04470;AGR07961;CBY49972;CBY68414;CCQ25045;AGR10577;CBY64305;AAT05112;ADB69320;EGF36502;CBY77051;AGR19552	NA								35	0	0	Firmicutes
Gene_ID_108140	AGR00705;CBH26866;AEO25115;CBY62816;ACK40152;CBY57096;AGR22398;AAT03616;AFH79401;AGR20936;AEO05818;AGR16506;AEH91853;CAK20229;AEO38361;CBY54162;AGR15231;AGR26309;EGF38184;CAS04603;ADB70695;CBY72600;CCO63421;CBY48409;CBY66897;AGR09371;ADB67650;CBY51286;CBY60000;EGF46281;AGR05386;CBY75457;AEO02914;CBY69736;AGR11143	PF06983	3-demethylubiquinone-9 3-methyltransferase							35	0	0	Firmicutes
Gene_ID_108380	AGR21092;ADB70508;CBH26699;AGR16350;CBY72428;CAS04425;CBY59818;AEO02726;AEH91668;CBY51099;CBY75283;AAT03447;CBY62642;CBY48235;AEO38176;AGR22242;CBY66718;AGR09530;CBY53980;CCO63247;AGR05229;AEO05638;AGR00539;CAK20021;AGR15077;AGR10990;CBY56914;CBY69566;EGF46459;AEO24934;ADB67419;EGF38284;ACK40338;AGR26464;AFH79227	PF02082	Transcriptional regulator							35	0	0	Firmicutes
Gene_ID_116364	AEO37650;CBY59297;AEO02168;CAS03887;CCO62685;AGR18402;AGR14643;AEO05110;EGF44702;ADB69671;CBY71877;AGR12534;AGR19040;AEO24395;CBH26695;CCQ19392;AGR04792;AFH78694;CBY50558;CBY53427;CBY56363;CCQ22525;AGR25306;CAK19844;CBY66175;AAT02898;AEH91134;AGR23293;ADB72715;CBY47692;CBY74742;CBY69006;EGF39436;CBY62114;ACK40871	PF02823	ATP synthase, Delta/Epsilon chain, beta-sandwich domain	GO:0015986	ATP synthesis coupled proton transport	GO:0045261	proton-transporting ATP synthase complex, catalytic core F(1)	GO:0046961;GO:0046933	proton-transporting ATPase activity, rotational mechanism;proton-transporting ATP synthase activity, rotational mechanism	35	0	0	Firmicutes
Gene_ID_116678	AAT04950;AEH93258;CBY68247;AGR27138;CBY61334;AGR19715;AGR08127;AEO07138;CBY52687;AGR23968;AEO39682;AGR01946;CBY55554;CAS05934;AGR17727;CBY71074;ADB69101;EGF37139;CBY73948;AEO04239;CBY49810;CAK21586;AEO26498;AGR06626;AGR13956;EGF43045;AFH80725;AGR10732;CBY58487;ACK38752;CCO64758;CBY64139;CBY76890;ADB72146;CBH28289	NA								35	0	0	Firmicutes
Gene_ID_119836	AEQ24885;CAW98371;ABF38373;AET58659;CCO12451;ADM68223;AAK34378;AAZ51932;AFC68465;BAM30710;AAT87467;ADX25098;AFK87293;AFV38428;ACG62840;AFC66535;ADD42134;CCC83302;CAW94746;AAM79901;AEJ25853;ABF34495;ABX31208;ABF32495;ACI61522;AGQ27953;AAX72465;CAM29879;BAN94096;BAH82082;ADO54376;AGB19509;BAC63662;BAM61590;AAL98163	PF07555	beta-N-acetylglucosaminidase							35	0	0	Actinobacteria;Firmicutes;Thermotogae
Gene_ID_122868	CCQ23843;AEO38819;CAS05063;AEO25637;EGF39577;AEO03374;AGR16917;CCO63888;CBY63276;AGR08937;CBY67365;AFH79857;AGR22808;CBY73071;AGR25878;CCQ20717;EGF45916;CBY75982;AGR11550;AEH92379;CBY60466;ADB68178;CBY57621;AEO06275;CBY70197;ADB71223;AGR01135;CBY54686;AGR05819;AGR20525;CBY51817;AGR13127;ACK39628;AAT04082;CBY48885	NA								35	0	0	Firmicutes
Gene_ID_125578	AEO38794;AGR01110;AEO03348;CAS05039;CBY73047;CBY67340;CBY75957;AEO06250;EGF39556;ADB68153;AGR13103;AAT04057;AGR22784;AEO25611;CAK20663;CCQ20690;CBY48859;AGR16893;AGR08962;CBY54661;CBY57596;CCQ23816;CBY70173;CBY60441;AGR05795;ADB71198;AEH92882;AGR11526;CBY51792;AFH79833;AGR20549;EGF45895;CCO63864;CBY63777;ACK39127	NA								35	0	0	Firmicutes
Gene_ID_129697	CBY69243;AEO05338;AGR04980;AEH91360;CBY62333;AGR26711;ADB70207;AGR14831;AFH78917;AAT03129;CBY72109;AEO02397;CBY66401;AGR21997;ACK40646;CBY47921;AGR16105;CCQ19629;AGR07263;CCQ22769;CCO62920;AEO24625;AGR29487;AGR02803;CAS04111;AGR21336;AGR32517;CBY53662;ADB67118;AGR12345;CBY74978;CBY56597;CBY50796;AEO37879;CBY59518	NA								35	0	0	Firmicutes
Gene_ID_129698	AEO38201;AEH91693;CCQ20002;AGR09508;AEO05661;CBY59842;AFH79255;AGR11012;ADB70534;ADB67489;CBY72453;CBY54004;AGR32570;AGR15099;EGF38305;CBY66745;CBY69590;CBY56938;CCQ23135;AEO24958;AGR16372;CBY48260;CAS04451;CBY75308;AGR22264;ACK40314;AAT03472;AGR00569;CBY51127;AEO02751;CCO63273;AGR26442;AGR21070;CBY62666;AGR05251	NA								35	0	0	Firmicutes
Gene_ID_140237	ADH17682;ADH18602;AHC17742;AGR94329;AAX51155;AGR95254;AGR97134;ADH20448;AGJ64343;AEP35778;CCP50068;AGJ65283;AGS04594;ADH19529;AGR98054;AGR98973;CCE13158;CCP66481;CAP06642;AGS00860;CCP67369;CAP03688;CCP68259;CCP52176;ADH97546;CCP62922;CCP64701;CBJ15398;AEJ77483;AGS03667;AAF39130;CCP65591;CCP48271;AGS01786;CCP62029	PF02415;PF03797;PF07548	Chlamydia polymorphic membrane protein (Chlamydia_PMP) repeat;Autotransporter beta-domain;Chlamydia polymorphic membrane protein middle domain			GO:0019867	outer membrane			35	0	0	Chlamydiae
Gene_ID_143636	ACD48265;CBI66253;AEE70475;ADU41150;AFI02296;ADI34620;AFH99260;ADO02107;AFV41767;AGL67680;ADU82968;AEN15158;AGL67143;ACX97977;AFH97676;ACI27268;AEN18240;ACX99388;AEN16722;AFI07526;AGR63505;ADO03766;ADO05551;ADO06780;AFF20357;AFV43361;ACJ07708;AHA89773;AHA88200;AFI01059;AGL69759;ADU81399;AGL71248;AFV44954;ABF84590	NA								35	0	0	Proteobacteria
Gene_ID_144741	AEH93493;CBY71354;CBY64370;AGR10513;AGR32971;CBY52917;CBY74216;AFH80958;AGR04340;CCO64983;AGR17954;ACK38516;CBY55843;CAS06170;CBY68484;AGR14168;ADB72432;EGF36568;AAT05185;CBY77120;AEO26788;AEO39909;ADB69388;AEO04544;AGR23741;CBH28496;AGR07897;ADB33101;AGR19489;AEO07422;CBY58779;AGR02175;CBY61564;AGR24844;CBY50042	PF03422;PF13802;PF01055	Carbohydrate binding module (family 6);Galactose mutarotase-like;Glycosyl hydrolases family 31	GO:0005975	carbohydrate metabolic process			GO:0030246;GO:0004553	carbohydrate binding;hydrolase activity, hydrolyzing O-glycosyl compounds	35	0	0	Actinobacteria;Firmicutes
Gene_ID_151144	AFJ63711;ADM39486;AEK90754;CDG31338;BAI87148;AFZ92327;AGF26081;ADP34015;ADV94327;ABV63807;AGA21824;AEP92564;CDG27431;ADE70533;CCF06798;AGG62931;AGZ58060;AEN90462;CDH97205;AFQ59373;BAM55597;CBI44486;AHC43801;CCP23164;AHA79462;ADF40345;AEB65180;CAB15538;CCG51438;AFI30098;AEB25715;AGE65123;ABS75565;AGI30663;AEP88432	PF07690	Major Facilitator Superfamily	GO:0055085	transmembrane transport	GO:0016021	integral to membrane			35	0	0	Firmicutes
Gene_ID_152320	CAS03834;AGR21466;EGF39369;AGR18877;AFH78632;AGR24574;CBY66121;AGR06818;AGR12612;EGF46883;AEH91041;ACK40964;AEO05056;CBY71811;AEO37589;CCO62619;AEO24335;CCQ22470;AGR09753;CBY74682;CBY68942;CBY50504;CBY53370;ADB69727;AGR03274;CBY56306;ADB72771;CBY59247;AGR15791;CCQ19338;AEO02107;AAT02832;AGR27379;CBY62070;CBY47632	NA								35	0	0	Firmicutes
Gene_ID_154393	CAI82063;AEZ38421;AGP29431;ADL66539;AGY90698;CAG41560;CCE60149;BAB96286;AEB89593;ABR53401;BAF79370;AGW37290;ADC38650;AGO30866;BAB43594;ADQ76156;ADL24315;ADI99196;CCG17110;AEW66460;ACY12398;AAW37290;CBI50487;AEV79458;ABD21634;BAB58665;AGU62629;AFR74495;ABQ50303;CCC89040;ABX30477;AGT63525;ABD31806;CBX35684;AGU56095	NA								35	0	0	Firmicutes
Gene_ID_2201	AGR15262;ADB67684;AGR05417;AGR26278;AFH79434;AAT03649;AEO02946;CBY69769;CBY54198;CAK20263;CBY66930;AEO38395;AGR20905;EGF38216;ACK40117;CBY72633;AGR16537;AGR00736;CBY57132;EGF46307;AGR22429;CBY75490;CCO63454;CBY51320;CAS04636;AEH91888;AEO05850;AGR11174;CBY62852;AEO25150;CBY48442;ADB70729;AGR09340;CBH26903	PF00440	Bacterial regulatory proteins, tetR family					GO:0003677	DNA binding	34	0	0	Firmicutes
Gene_ID_3780	CCQ22768;AEH91359;AEO05337;CAS04110;CCO62919;CBY47920;AGR04979;AGR07264;EGF46766;CCQ19628;CBY69242;AAT03128;AGR21337;ADB67117;AEO02395;AGR16104;CBY66400;CBY59517;CBY62332;CBY50795;ADB70206;AFH78916;ACK40647;AGR26712;AEO37878;CBY56596;AGR12346;AGR02802;CBY74977;CBY72108;AGR14830;AGR21996;CBY53661;AEO24624	NA								34	0	0	Firmicutes
Gene_ID_9377	BAB43498;ABD22051;CAI81977;BAB58570;AGP29343;ADL24230;AGW37199;ABX30378;BAF79275;AGY90611;CCC88954;ADI98894;CCG17018;CBI50403;ABD31700;ADL66456;AEV79361;AGW34735;ABQ50210;ACY12303;EEV05011;ADQ76241;AAW37230;AGU62526;AEW66377;CCE60063;CBX35596;AEB89507;AEZ38330;AGU56002;CAG41478;ABR53305;BAB96195;ADC38556	NA								34	0	0	Firmicutes
Gene_ID_10957	AER91352;ADN48314;CAP77896;CBJ03192;AFS55096;ABV07856;CAQ33764;AER86433;AGW11788;AAN82670;ABV21098;AFS88477;ABG71514;AFG42364;CAR05054;ADN72815;ADX48959;BAI38021;AEQ14675;ADE91109;ABE09381;BAI27702;ACT27374;BAI32873;CAR20037;ACX37962;CAV00236;ADR28825;ACT40941;CAR00387;BAG79235;AFS72297;ACB04499;BAE77850	NA								34	0	0	Proteobacteria
Gene_ID_14776	CBY58776;AGR03228;AEO07419;CAS06166;AGR24626;AAT05181;CBY68480;AEO39906;AGR21519;AEO26785;CBY71350;AGR15687;EGF36563;CCQ25113;CCQ21972;AGR18824;AGR06773;AEO04541;CBY52914;CBY55840;ADB69384;AGR09798;AFH80954;AGR27285;CBY50038;AEH93489;CBY74212;ADB72428;CCO64979;EGF42257;AGR12674;CBY77116;CBH27726;ACK38520	NA								34	0	0	Firmicutes
Gene_ID_15899	ADB68035;AGR01037;AEO25492;CBY70110;CBY67277;CBY48796;CBY75832;AGR09037;AGR16840;CBY51670;CCO63804;AGR22731;AEO38740;AFH79775;CBY57480;CBY60385;AGR11473;CBY72984;CBY54543;AEO03291;AEO06195;CAS04983;AEH92222;AGR05719;AGR25976;ACK39784;EGF37743;ADB71080;EGF46015;AAT03997;AGR13050;AGR20602;CBH27242;CBY63195	PF13207	AAA domain							34	0	0	Firmicutes
Gene_ID_17084	AFX89491;AEE70601;AHA89652;BAJ60028;AFV45344;AEN15544;AGL67021;ABF84996;AGL71126;ACX99496;ADI35031;AFV42158;ADU83363;AGR63476;ADU41270;BAM96860;AFX91302;AHA88081;ADO07173;ACX98084;BAJ57996;AEN18624;ADO04148;ADO05659;ADU84899;BAM98323;BAJ56493;BAJ55521;AFH98056;AGL67563;AFH99643;AFI01180;AFV43751;AGT74232	NA								34	0	0	Proteobacteria
Gene_ID_21293	BAF78650;CCG16403;AGW36686;CBI49647;BAB42868;AGW34221;AEB88871;ABD30965;AGU61865;AGY89895;ABQ49624;AGP28764;ACY11681;BAB57944;AEV78845;CAG40856;CBX34998;BAB95587;AEW65791;CCC88436;ADC37948;AFR73819;ABX29777;AGU55459;ABR52713;ADQ76833;AGO30125;ADL23637;EEV03733;BAF67945;AEZ37784;ADI98270;CCE59471;CAI81329	NA								34	0	0	Firmicutes
Gene_ID_22964	AEV79523;AGU56153;AGU62689;EEV05155;CCE60206;ABR53457;BAB58720;AGW37352;BAB43649;ABX30539;ADL66595;CBI50544;AGY90757;AAW38575;BAF79425;CCG17169;ADC38706;ABD31872;BAB96344;CBX35740;BAF68730;AFR74556;ACY12454;ADQ76093;ADL24371;AGP29487;AEW66517;ABD21713;AEB89651;ABQ50357;AEZ38479;CAG41617;AGO30924;AGW34886	NA								34	0	0	Firmicutes
Gene_ID_23370	AFM07157;AEK92133;AGN18881;AEX74168;AEX71907;AGT05126;AEG81385;AEX78643;AEQ06361;AEX67117;AEX76408;ADL10285;AEX46191;AEX48503;AEG83577;BAM27159;AEX83148;AGN21904;AEP70053;AFH51739;AEX39280;AFK16445;BAB98527;AEX43982;AFF21956;AFB72142;AEX41692;ADK28597;BAC18008;ADO26077;AEX80916;AEX69629;AFH90629;ADL20693	PF11575	FhuF 2Fe-2S C-terminal domain					GO:0051537	2 iron, 2 sulfur cluster binding	34	0	0	Actinobacteria
Gene_ID_34166	AGB29286;AHA87796;AGL68386;AFV41310;ADU84119;ADO04841;BAJ54701;ADO03273;AFV44499;AEN17806;ABS51972;AGR63311;AFX89343;ACI26854;AFJ81143;AFI06809;AFR34622;ACJ07254;AFI00326;AFH97251;ABR30179;AFF19678;AFH98799;BAJ57267;ADZ11523;AHA89368;AGL71982;BAM97532;ACX98727;BAM96011;AFV42904;AIN76074;AFD55042;AGC41043	PF04556	DpnII restriction endonuclease	GO:0009307	DNA restriction-modification system			GO:0009036;GO:0003677	Type II site-specific deoxyribonuclease activity;DNA binding	34	0	0	Bacteroidetes;Proteobacteria;Thermotogae
Gene_ID_36817	ABQ49639;CCG16419;AGO30142;CAG40871;ACY11698;AAW36866;AGU55474;ABD30983;EEV03748;BAF67962;CBX35015;ADL23652;BAB57963;AFR73835;AEB88890;BAB95604;BAB42887;ADI98285;ADL65806;BAF78669;AEV78860;CBI49664;AGP28783;ADC37967;AEW65806;AGW36701;AGY89912;AGW34236;CAI81344;ADQ76818;AEZ37802;CCE59486;AGU61885;ABR52729	NA								34	0	0	Firmicutes
Gene_ID_36897	AGR32605;AEO38394;AGR11173;ACK40118;CBY54197;CAK20262;AGR26279;AGR16536;CBY57131;AEH91887;AGR09341;ADB70728;CBY60033;AEO05849;AEO25149;CCO63453;EGF38215;CBY66929;ADB67683;AFH79433;AGR15261;CBY72632;CBY48441;AAT03648;CBY69768;CBY62851;CAS04635;AEO02945;CBY75489;AGR00735;AGR05416;AGR22428;CBH26902;AGR20906	NA								34	0	0	Firmicutes
Gene_ID_37783	AEZ39987;ADR26617;CAS08830;BAI35422;ACB02335;ADX51289;ABV20518;ABE06831;BAE76386;ADD56010;BAI30102;ACR64966;ACT29480;CAP75696;AER84015;BAG76732;AGW08504;BAI24975;AER88934;ABG69213;CAR18041;ACT38821;CAR02552;AFS57638;CAQ31665;ADN71622;CAQ98042;ACA78092;AFS74848;AFS85915;CAU97114;AGC86665;AGY84094;CBG34031	NA								34	0	0	Proteobacteria
Gene_ID_39437	AGR19874;CBY63968;CBY61159;AGR26978;AFH80544;AGR06466;CBY68062;ADB68929;ADB71974;AGR08288;CBY76696;CBY49626;CAS05750;CBY73764;CBY70892;AGR13796;AGR17568;AGR01785;AAT04774;AEO26327;EGF37479;CBY52512;CBY58315;ACK38938;AGR12202;AEO04065;AEO06962;AEH93073;AEO39511;EGF43659;AGR24127;CAK21418;CBH28114;CBY55382	NA								34	0	0	Firmicutes
Gene_ID_40522	AEO05641;CBY72432;AFH79231;AGR15079;AGR21090;CBY53983;ADB70513;CBY66722;AEO38181;ADB67468;AGR16352;AGR09528;CAK20024;CBY56917;CAS04428;AEO02731;CBY69570;AGR00549;CBY51105;AGR26462;AGR05231;AEO24938;AGR22244;CCO63251;CBY59821;AAT03451;AGR10992;CBY75288;AEH91673;CBY48240;EGF46463;CBY62646;ACK40333;CBH26706	PF11667	Protein of unknown function (DUF3267)							34	0	0	Firmicutes
Gene_ID_41907	AAL21907;ACH73743;AGK10663;AAX66877;AGF83960;AFH46848;AGK68483;AGQ88356;AGQ80466;AEF08883;AEZ46747;ABX69108;ACY90070;ACF63681;ACF92420;AGQ70178;AGQ61851;ACN47179;CAR34453;AGQ75704;AAO70495;ACF68849;AGQ61063;CBG26001;AGS65749;CAD02858;ACH49331;CDG09085;BAJ38025;CBW19109;AGX13408;ADX18819;CCW75728;AHB45574	NA								34	0	0	Proteobacteria
Gene_ID_48578	AEO05998;CBY60185;CCO63603;AGR22570;AFH79581;AGR11314;CAK20399;CBY75639;ADB67833;AGR16678;CBY57282;EGF38000;AEH92040;ADB70878;AGR20764;CAS04784;CBY48592;CBY69919;CBY51473;AGR15404;AGR05558;CBY54347;AEO25297;AGR26137;AGR00875;AAT03796;AEO03093;CBY72783;AGR09200;CBY67077;EGF46122;CBY63002;ACK39966;CBH27050	PF02517	CAAX protease self-immunity			GO:0016020	membrane			34	0	0	Firmicutes
Gene_ID_49319	AFR74604;CAG41660;CCG17217;AGU62738;CBX35788;ACY12501;CBI50607;ABD31920;AEB89715;AGU56198;AEV79574;CCC89142;ADC38754;ADQ76049;ADL24415;AEW66562;BAF79472;BAF68774;EEV05199;AGY90822;AGP29551;BAB96389;ADI99088;BAB58767;AGW37398;CAI82166;ABR53503;AGW34932;ABX30584;AAW38620;BAB43703;ABQ50403;CCE60247;AGO30971	NA								34	0	0	Firmicutes
Gene_ID_50799	CBY54005;CBY51128;AGR26441;AGR22265;EGF46371;AGR11013;CBY59843;AGR05252;AFH79256;ADB67491;AGR16373;AEO05662;EGF38306;ACK40312;AGR21069;CBY48261;CBY69591;CBY56939;AGR15100;CBY72454;CCQ20003;AEO24959;AAT03473;CCO63274;AGR00570;CAS04452;AGR09507;CBY75309;AEH91694;CBY66746;CCQ23136;CBY62667;ADB70536;AEO38202	NA								34	0	0	Firmicutes
Gene_ID_50965	ACI39837;ACT72262;CBJ01415;ACX39422;ABV16960;ACT39509;AEE56937;AFG40073;AFS86829;BAI36326;AFS73938;BAB36010;ADT75510;BAE76549;AFJ29477;AGC87369;ADX50508;ACT28812;ADD56893;ACA77405;BAL38802;BAG77636;CAQ32354;AFS56725;CAU97914;ABB65762;ABV06283;ACR64991;BAI25968;CAQ98817;BAI30931;ACB03075;ADA74302;ABF04065	PF07007	Protein of unknown function (DUF1311)							34	0	0	Proteobacteria
Gene_ID_52234	AEW56944;AAT61346;ABY44844;ACK87249;AHA73348;ABK86716;ACP15522;AAP27716;ACO30440;AHA07094;ABS22738;AFQ19500;AFQ11098;AAP10770;BAL19472;ADK06414;AAS42797;ADY23007;ACJ80069;ACK95756;AAU16654;AFQ27677;ADH08325;AEA17515;ACQ46610;AFH85185;AFU14495;AAT56003;AAT33103;AFV19658;ACK64103;AGG02622;ACM14063;AGE79713	PF00550	Phosphopantetheine attachment site							34	0	0	Firmicutes
Gene_ID_53454	AFV44471;AFF19650;ADO01679;AGL70565;BAJ57652;AFH97226;ADO04814;AFI01865;BAM95981;ACJ07225;AEN17779;ADU82517;AHA87768;AFH98772;ADU84091;AGT73319;AFI00299;ADI34171;AHA89340;ABF84131;CBI67060;AEN14713;ADU80924;AFX89318;AFV42876;ACI26832;BAJ54670;AFV41282;ACD47527;AFX90480;ADO03248;AGL72011;AFI06781;CAX28615	NA								34	0	0	Proteobacteria
Gene_ID_54661	AGW34869;BAB58705;CCG17154;ABQ50343;AGP29473;CCE60190;ADC38690;BAB43634;ABR53442;CAI82105;AAW37333;CCC89082;CBX35724;AEV79506;EEV05140;AEZ38463;ABX30521;ABD22250;AGW37335;BAB96329;ABD31853;AEW66500;CBI50528;ADQ76110;ACY12439;BAF79410;AGU62673;CAG41602;BAF68714;AGO30908;AGY90739;AFR74540;ADL24356;ADI99026	NA								34	0	0	Firmicutes
Gene_ID_58919	AER68599;BAC17582;AFK16168;AEG83292;AEX43702;AEX45918;AEX82852;AEX48183;AEK91853;AEP69778;AGN18500;ADK28314;AFH90356;AEQ06081;AGG66133;AEX76136;AEX66848;AGT04748;AEX73888;AFM06880;AEX38995;ADO25801;AEX41379;ADL20412;BAM26880;AGN21523;ADL10009;AFH51446;AEX80594;AEG81108;AEX78353;BAB98150;AFF21673;AEX69355	NA								34	0	0	Actinobacteria
Gene_ID_59363	AGW33032;ADI97130;EEV04388;CCG15223;ABQ48405;ACY10463;AEB87711;AFR72648;CBX33915;AEZ36661;ABX28597;ADC36766;AGW35565;ADL64645;CAG39603;ADQ78073;AGU60707;AGY88681;CBI48526;AEV77637;AGO28951;ABD29707;BAB94398;ADL22483;BAF66813;AEW64582;CAI80216;AAW37733;ABR51473;BAB56740;BAB41767;AGP27577;BAF77459;CCC87281	NA								34	0	0	Firmicutes
Gene_ID_60619	AEO24814;AFH79112;CAS04306;AGR16238;AGR32544;ADB70383;CBY50978;CCO63128;AEO38047;CBY66598;AGR22130;CBY56794;AAT03327;AGR07136;CBY59697;AGR26577;AGR14965;CBY69444;ADB67294;AEO05517;CCQ19842;CBY53860;CBY72308;AEO02599;CBY62528;EGF38647;AGR05115;CCQ22978;CBY75163;AGR02934;CBY48107;AGR21204;ACK40461;AEH91545	NA								34	0	0	Firmicutes
Gene_ID_61350	AEW64863;AEZ36891;CCG15442;ADL64870;ABD20590;AGW33250;CCC87497;AEB87950;AFR72885;CBI48751;ABX28850;BAB56984;CAG39862;ADC36988;AGU60942;AEV77856;AGP27796;ABD29952;AGU54609;CBX34132;BAB94641;ABQ48624;AGW35782;AGY88912;EEV04611;ACY10687;ADQ77842;BAB41986;ABR51695;BAF77701;BAF67038;ADI97354;AGO29173;ADL22701	NA								34	0	0	Firmicutes
Gene_ID_61364	CBY47985;AGR03366;CBY62413;AGR24363;AEO02487;AEH91427;AGR27618;AGR09656;AGR18558;ADB67185;CBY59589;CBY75048;EGF38730;AAT03192;AGR21787;CBY69312;AGR15928;AEO24694;CBY72172;AGR06912;ADB70274;CCO62986;AGR12907;CBY56668;CBY50867;CCQ19711;CBY53734;CCQ22852;AEO37947;AGR33146;ACK40579;CAK19761;CBH26500;AEO05408	PF00583	Acetyltransferase (GNAT) family					GO:0008080	N-acetyltransferase activity	34	0	0	Firmicutes
Gene_ID_63258	CBY62881;AAT03679;CAS04665;AGR32611;AGR05444;AEO38424;AGR09313;AGR22456;CBY57161;AGR16564;AGR15289;AGR00763;CBY69798;ADB70758;CBY54227;AFH79463;AGR20878;CBY66958;ADB67713;AEO25179;CBY60064;AEH91918;CBY72662;CBY48471;ACK40087;CBY75519;CCO63483;AEO05879;AGR11201;AEO02974;EGF38131;AGR26251;CBH26932;CAK20280	PF05737;PF01476	Collagen binding domain;LysM domain					GO:0005518	collagen binding	34	0	0	Firmicutes
Gene_ID_66530	AEO02929;CBY75473;CAS04619;AAT03632;AGR33166;CCQ23341;AGR03021;CCO63437;AEO05833;AGR15993;AGR24436;AEO25133;AGR12775;CBY54180;CBY57114;AFH79417;CBY48425;CBY66913;CCQ20210;ADB70713;AEO38377;CBY60017;AGR27554;CBY51302;CBY62834;AGR21713;CBY69752;AGR10018;AGR06974;ADB67668;CBY72616;AGR18631;ACK40135;AEH91870	NA								34	0	0	Firmicutes
Gene_ID_72053	AGR12972;AEH92137;CBY51586;EGF37845;EGF45948;CBY54459;CBY60301;CBY72898;AGR20679;AEO03207;AAT03911;AGR09115;CBY57396;AGR05641;ADB67952;CBY70025;AGR00959;ADB70997;AEO06112;AGR26054;CBY48712;AEO25409;CBY63109;AGR16763;AFH79693;CAS04898;AGR11396;CBY75747;CBY67191;AEO38657;CCQ23656;AGR22655;CAK20503;ACK39869	PF00583	Acetyltransferase (GNAT) family					GO:0008080	N-acetyltransferase activity	34	0	0	Firmicutes
Gene_ID_74111	ACY87373;AGU65040;AGX13012;AGQ80013;AGF81845;AGK09741;AEF06667;CCW73481;ACF64512;AGQ87948;ACH50565;BAJ35748;AGQ75263;AGS28723;ABX68151;AGS65553;CAR60055;AGQ64222;AGQ61439;AGQ70635;ACH76196;AET54541;ADX16489;AAV77899;CBG23812;CAR32283;AFH44787;ACN44923;CDG06888;CBW16827;ACF68180;AHB43485;AAX64657;AAL19691	NA								34	0	0	Proteobacteria
Gene_ID_78386	AGQ76360;AAX65532;ACF92756;CCW74311;AEF07501;AFH45600;ACF61792;CDG07712;AGS29679;AGK08510;AFD58553;ACF68745;ADX17330;ABX67039;AGQ59101;AGF81001;AGQ86158;AGQ73231;AGQ65065;ACH78013;BAJ36593;AGS62943;ACH50602;ACN46234;AGU64317;AGX10622;AHB44134;CBG24638;AAL20549;CAR33000;CBW17656;ACY88445;ABX21249;AET53808	NA								34	0	0	Proteobacteria
Gene_ID_82130	AGR07584;AGR18265;CAS06507;CCO65331;CBY74563;CBY56192;AEO40241;CBY50394;ADB66839;CBY77472;AGR10201;CBY61955;AGR19177;AEO04943;AEO27132;AGR04654;AGR33029;AFH81308;AGR02487;CBY59127;CBY53258;AEH93902;CBY68824;AAT05534;ACK41080;AGR23430;AGR25169;ADB69927;CBY71691;AEO07758;AGR14493;AGR29523;CBH28834;CBY64709	NA								34	0	0	Firmicutes
Gene_ID_83583	AFF20427;AFH99195;ABF84525;ADO05207;AEN18171;AFX89681;AFJ81438;ADO03699;ADZ49549;ADU81334;ADZ51150;AHA88533;AFI07158;AGL69725;ACD47923;BAM96374;ADI34565;AGL68042;ADO06706;AGL71584;BAM97890;AFH97612;CAJ99839;ADU82906;ADN79604;ADO02078;AEN16659;AGR63256;AHA90106;AEN15094;ACI27203;AFX90897;AGL65937;AGT73747	PF02086	D12 class N6 adenine-specific DNA methyltransferase	GO:0032775	DNA methylation on adenine			GO:0009007	site-specific DNA-methyltransferase (adenine-specific) activity	34	0	0	Proteobacteria
Gene_ID_83619	AGR06290;AEH92885;AFH80356;AGR24304;AGR20052;AGR01605;ACK39124;CBY73577;CBY67874;ADB68737;AGR17390;AEO06770;EGF37550;CBY55189;ADB71782;CAS05562;AEO39318;CBY70703;CBY58123;CBY52319;AGR26799;CBY60966;AEO26136;CCO64389;AGR13617;AAT04586;AGR12023;AEO03872;CBY76510;AGR08469;CBY49439;CCQ24427;CBY63780;CCQ21297	NA								34	0	0	Firmicutes
Gene_ID_91403	AEO05869;ADB70748;CBY62871;EGF38121;AFH79453;AGR11191;CBY75509;CBY66948;ADB67703;AGR05434;CBY57151;AGR09323;AAT03669;CCO63473;CBY48461;CBY69788;CBY51339;AGR15279;CBY72652;CBY54217;AEO25169;AGR16554;AGR20888;CCQ20267;CAS04655;AEO02964;AGR26261;CCQ23396;AEO38414;EGF46238;AGR22446;CBY60054;CBH26922;AGR00753	PF10078	Uncharacterized protein conserved in bacteria (DUF2316)							34	0	0	Firmicutes
Gene_ID_93497	CCQ22718;CBY69190;AEO05282;AGR07300;AAT03081;AGR26749;AGR02765;CBY74928;CAS04069;CBY62280;AFH78875;AEH91310;AGR14793;AEO02351;CBY59472;CBY56545;CCO62871;AGR12384;AGR04942;ACK40696;AEO37831;CBY47871;CBY53610;AGR21959;CCQ19581;ADB70164;AEO24574;AGR16067;CBY72062;AGR21374;CBY50735;EGF46823;CBY66358;ADB67075	NA								34	0	0	Firmicutes
Gene_ID_93842	CBY59629;AGR24390;CAS04231;AEH91474;CBY69374;AEO05445;ADB70313;AGR12876;ADB67224;AGR33153;AGR27606;AGR03372;CBY62465;CBY53773;AEO24731;AFH79039;CBY72234;CBY66528;AEO37984;CBY50906;CBY48032;AGR09650;AGR18585;AGR06924;AEO02524;CBY75095;AGR21760;AGR15940;EGF38786;CBY56708;CCO63053;ACK40532;CCQ19763;CCQ22902	NA								34	0	0	Firmicutes
Gene_ID_100392	BAB95995;CCG16823;ABD22835;AGO30585;CCC88764;AEB89305;BAB58367;ACY12101;AGU55805;ADL66260;ABR53102;CBI50209;BAF79072;ABQ50016;CAI81774;AFR74188;ADC38353;AEZ38135;BAB43297;AGU62313;AEW66187;AGW34538;BAF68381;ABX30193;AAW37073;ADI98691;AGW37002;ADQ76448;ABD31486;CAG41274;CBX35395;EEV04815;AGP29151;CCE59864	NA								34	0	0	Firmicutes
Gene_ID_100462	CBY72339;AEO05549;CBY59730;AGR26546;AGR22161;EGF46575;AGR10908;AFH79143;CBY66634;AGR14995;AEO02638;AGR16269;CBY56826;AGR09611;ADB70420;AGR05147;AGR21173;CBY69477;CBY51010;CBY48145;CAS04342;CBY53892;AEO24846;CCO63159;CCQ19877;AAT03359;CBY75194;AEH91584;AEO38087;CCQ23015;CBY62559;ACK40422;ADB67331;AGR00458	NA								34	0	0	Firmicutes
Gene_ID_100941	AEH91442;EGF46742;CAS04204;AAT03215;CBY66500;AEO05424;AGR07205;AGR22061;ADB67201;AGR21272;AGR26648;AEO02502;AGR12281;CBY59606;AGR02863;CBY69338;CCO63013;AGR16169;CBY50883;CBY56684;ADB70290;ACK40564;CBY72198;CBY48011;CBY62437;AGR14894;AGR05044;AEO37962;CBY75074;CBY53750;AGR29482;AFH79005;CBH26520;CAK19792	NA								34	0	0	Firmicutes
Gene_ID_106946	AGR24033;CBY73873;CBH28221;CCO64683;AGR06561;CBY49736;CBY68173;AGR01881;ADB69030;CBY64068;CBY58416;AGR13891;EGF37235;CAS05861;AFH80652;CBY71001;AGR19780;CBY76816;AGR17662;AAT04883;AEO26427;CBY55483;ACK38833;ADB72075;AEO07063;AGR10795;AEO04166;AGR27073;AEH93177;AEO39611;EGF43527;CBY52612;CAK21520;AGR08192	PF02537	CrcB-like protein			GO:0016021	integral to membrane			34	0	0	Firmicutes
Gene_ID_109978	AAL19141;AGF82326;ACH75742;CBG23199;AAX64083;AGX09494;AHB42978;AGQ85020;AGQ72116;AGQ77534;AEF06112;AET52642;AFD57224;ACY86744;ABX65658;ACF62890;ACF92856;AGQ69022;AGQ63592;ACN44380;AGU63141;AFH44189;AGK07797;AGQ60212;AGS62109;AGS28140;ACH49118;CDG06336;BAJ35121;CBW16280;CAR31770;ADX15927;CCW72899;ACF70241	NA								34	0	0	Proteobacteria
Gene_ID_111507	AGR03012;AEH91834;CBY57083;CAS04587;CCO63405;AFH79385;CBY72584;CBY51273;CBY48396;AEO05805;AGR33165;AAT03600;CBY54149;AGR21721;EGF38434;ADB67637;CBY66881;CBY69720;AEO25102;ADB70682;CBY59987;AGR27558;CBY62803;AGR18623;AGR10022;ACK40171;AGR12770;AEO38343;AGR06969;AGR15989;CBY75444;AGR24428;AEO02898;CCQ23295	NA								34	0	0	Firmicutes
Gene_ID_116023	CBH26688;CCO62678;CAS03880;AGR19047;AGR12541;AGR07453;ADB69678;AGR14636;CBY56356;AAT02891;AGR04785;AEO02161;CBY47685;AEO05103;CBY50551;AFH78687;CBY74735;CBY66168;CBY59290;AEO24388;ADB72722;CAK19837;CBY68999;AEO37643;AEH91127;AGR23300;CBY71870;AGR02611;AGR33081;CBY53420;AGR25299;AGR18395;CBY62107;ACK40878	NA								34	0	0	Firmicutes
Gene_ID_117757	ADB70793;AFM70233;CBY72699;CBY48507;AGR00796;AGR15323;AGR09280;CBY66994;ADB67748;AAT03715;AGR22490;CCO63519;AEO05915;CAS04702;AEO38461;CBY69835;ACK40049;CBY62917;AFH79498;CBY57197;AEO25214;AGR26217;AGR05477;CBY54262;AGR16598;AGR11234;AEO03010;CBY75555;AEH91956;AGR20844;EGF46164;CBY51386;CCQ23455;CBY60100	PF02302	PTS system, Lactose/Cellobiose specific IIB subunit	GO:0009401	phosphoenolpyruvate-dependent sugar phosphotransferase system			GO:0008982	protein-N(PI)-phosphohistidine-sugar phosphotransferase activity	34	0	0	Firmicutes
Gene_ID_119225	CBY50637;AAT02973;CAS03963;CBY47766;AGR25367;CBY53511;ACK40803;AGR33095;ADB72633;CBY69083;AGR29502;CBY59375;AGR14704;AEO24475;CBY56445;CBY71954;AGR04852;AFH78768;CCQ19473;ADB69589;AEH91202;AEO37728;CBY66251;AGR23233;AEO05186;AGR18980;CCO62762;CBY62178;AGR12474;AGR07387;CBY74818;AGR18462;AEO02244;AGR02676	NA								34	0	0	Firmicutes
Gene_ID_122867	CBY62526;CBY66596;AEO24812;EGF38645;CAK19889;CBY48105;ADB70381;CBY72306;AEO02597;AGR14963;AGR21206;ACK40463;CBY59695;AGR26579;ADB67292;EGF46550;AGR02932;AGR22128;CBH26567;AGR16236;CCO63126;AGR07138;AFH79110;CBY56792;CAS04304;AGR10876;CBY69442;AEH91543;AEO05515;CBY50976;CBY75161;AEO38045;AGR05113;AAT03325	PF00746	Gram positive anchor							34	0	0	Firmicutes
Gene_ID_123984	CBY51204;CBY54078;AEO05734;ADB67566;ACK40231;EGF46358;AGR22336;AGR20998;AGR16444;AGR11083;CBH26799;AFH79332;CCO63351;AAT03549;CBY75385;AEH91774;AGR09436;AEO02825;CBY66822;CAS04527;AGR00641;AGR15171;AEO25030;AGR26370;CBY69666;CBY72531;CBY57012;CBY62744;ADB70611;CAK20120;AEO38273;CBY59917;CBY48337;AGR05323	PF07523;PF13461	Bacterial Ig-like domain (group 3);Cell-wall surface anchor repeat							34	0	0	Firmicutes
Gene_ID_125072	AFH99688;BAJ57955;AFJ82250;BAJ57377;AFH98487;CAX30085;ADU40177;ACX99854;ACI28083;AFV43240;AHA88680;AFV42633;AEN18716;AGT74285;CAJ99422;ADI35096;AFI02752;AGL66627;AFX91359;AGR63400;AFV44833;AFX89070;AEE70650;AHA90254;ACD48470;AEN17162;CBI66032;AGL70279;ACX98133;ADO07580;ADU83414;ADU84972;AGL68731;ADO02585	NA								34	0	0	Proteobacteria
Gene_ID_127282	ADZ50706;ACD48632;AFJ81934;AHA90253;AFI06752;AFV42632;BAJ60388;ACI27703;AFV43241;AGT73282;AFV45820;ADO05857;ADU84058;ADO01646;AEN15753;CBI67124;ADI35257;AEN18882;CAX29517;AGL68970;AFF19616;ACJ08151;AEE70976;ADU83413;ADO04357;ADN79165;ADU82220;ABF84095;AHA88679;AGL71085;AFX90180;ADZ49107;AFI01835;AFI01373	NA								34	0	0	Proteobacteria
Gene_ID_132498	AEW64854;CCG15432;AGP27787;ABQ48615;ACY10676;CBI48742;AGO29164;ADI98512;ADL64861;ABR51685;BAF67029;CBX34123;BAF77691;AGW35773;BAB41976;AGW33241;ADV04629;ADC36978;BAB56974;EEV04601;CCE58591;CAI80433;AAW36412;AEZ36881;AGY88902;AGU54602;ADQ77852;ADL22691;ABD20992;CCC87488;ABX28841;ADX77583;AFR72475;ABD29942	PF08764	Staphylococcus aureus coagulase							34	0	0	Firmicutes
Gene_ID_134006	ADO27138;AGG67776;AEX79730;BAC00186;AEX70712;ADK29675;AFH52833;AEX40382;AEX75246;AEP71108;BAM28305;AEX82025;AEK93203;AEG84821;AEG82488;AEX49586;AFH91671;AFF23031;AFB73223;ADL21743;AEX42792;AEX47258;AGN20300;AER69881;AEX72987;AEX77493;AEX68268;AFK17513;AGN23324;AGT06503;BAC19431;AEX45057;ADL11329;AEX84194	NA								34	0	0	Actinobacteria
Gene_ID_134728	ADU41023;AFH99392;ADO02855;AFI02427;ABF84733;AEN15280;AHA88334;AFV43493;AHA89907;BAJ56746;AGR63201;AFV41900;ADO06907;ACX97848;AGL67819;AEN18746;AGL69362;AFX91056;ACJ07848;ADO05416;AFV45086;CAK00407;ADU83101;ADU84647;BAJ59779;BAM98099;ACX99260;BAJ55290;ADU82115;AFF20858;CAX29973;AGL67282;AGL71367;AEE70347	NA								34	0	0	Proteobacteria
Gene_ID_144075	AEO07446;CBY64394;CBH28494;CBY58802;AEO39935;EGF36592;CBY71378;CCO65007;AGR24623;AGR21517;CBY74240;AEH93490;AGR15745;CBY68508;AAT05208;AGR27287;CBY52941;ADB69411;CBY55867;CAS06194;AGR09794;CBY50067;AEO26812;ACK38519;AGR06777;EGF42179;AFH80982;AGR03232;AGR12672;AEO04568;CBY61587;ADB72455;CBY77144;AGR18826	PF12354;PF00560;PF13855	Bacterial adhesion/invasion protein N terminal;Leucine Rich Repeat;Leucine rich repeat					GO:0005515	protein binding	34	0	0	Firmicutes
Gene_ID_149711	ABD22785;BAB56588;CBI48382;AFR72492;AGP27426;CCG15076;ABR51321;ABX28456;EEV05667;BAB41615;AGW32880;AEW64433;ACY10312;CAG39450;ADC36613;CCC87134;ADL22336;ADL64494;ADQ75551;AGU60546;ABD29555;AEB87559;ADI96983;AGU54225;AEZ36519;AEV77480;BAF77307;ABQ48255;BAB94253;BAF66666;CAI80068;AGW35413;AGY88535;CBX33765	NA								34	0	0	Firmicutes
Gene_ID_3221	AAP11824;AEW58053;ABY45921;ACK90802;ABS23758;ADK07510;AFQ18232;ACK93709;ADY24142;AFV20826;AEA18665;AFH86337;ABK87680;AHA08169;AFQ10008;AAT63224;AAU15599;AAP28855;ACK63039;AHA74609;ADH09372;ACQ50122;AAS43987;ACM15171;ACP12196;AAT57114;BAL20641;AGE80895;AFQ28825;AGG03800;AAT34316;ACJ77624;ACO30251	PF01106	NifU-like domain	GO:0016226	iron-sulfur cluster assembly			GO:0005506;GO:0051536	iron ion binding;iron-sulfur cluster binding	33	0	0	Firmicutes
Gene_ID_13399	ACN45625;CAR33812;ACF92427;AGS65240;ADX18006;AET53063;ACF68089;AFD59171;AGQ61179;CCW75008;ACF63023;CBG25282;ABX66173;AHB44897;AGQ75590;ACY89214;AAL21147;ACH77492;AGX13286;AGU63564;ACH49784;AEF08162;AGQ88221;AAX66156;AGK09128;CBW18317;AGQ70338;CDG08377;AGQ80592;AGS30321;AFH46182;BAJ37210;AGF80376	NA								33	0	0	Proteobacteria
Gene_ID_16884	CCC89029;AGY90680;CCG17088;ADL66524;BAB58641;BAB96269;ADC38627;BAB43570;AEW66444;AGP29413;AGU56072;ADQ76170;CBX35665;CCE60129;AGO30850;AEZ38402;AGW37270;CBI50471;ADL24296;ABR53380;ABD31783;CAG41549;AGU62605;BAF79346;EEV05083;AFR74476;AEV79432;AGW34806;BAF68648;ACY12375;AEB89577;ABQ50283;CAI82050	NA								33	0	0	Firmicutes
Gene_ID_24828	ADU84089;AEN17776;ADU40442;AGL70567;AGL72012;AHA89337;ADO01678;AFH97225;BAJ59145;AGT73317;AHA87765;ACX98702;AFV41280;AFX90479;BAM95979;AFI00298;ABF84129;ADI34169;AFX89316;AFI01863;ACI26831;CBI67062;AFV44469;BAJ57649;ADU82516;AFF19648;AFV42874;AEN16249;CAX28613;ADU80922;ADO06316;ACJ07222;AFI06779	NA								33	0	0	Proteobacteria
Gene_ID_24861	AGQ75350;CAR33441;AHB44575;AAX65041;ACN46665;AGS65309;CCW73878;ACY87847;AGQ79946;AGX13081;ACF64249;ACH51640;BAJ36149;AET53384;AGQ88011;ACF91104;AGQ70557;AGQ64623;AGF81461;AGU63886;CBG24208;AEF07061;AFD58134;AGQ61380;ABX67719;AGS29228;ACF68770;CDG07280;AAL20117;CBW17220;AGK08067;ADX16887;AFH45176	NA								33	0	0	Proteobacteria
Gene_ID_29149	ADB70421;CBY69478;CAS04343;AGR12753;CBY75195;CBY53893;CBY62560;CBY72340;CBY51011;AFH79144;AGR15967;AEO02639;CCO63160;AEO24847;CBY56827;CBY66635;EGF46576;AGR18607;AGR02946;AEO05550;AGR10050;ADB67332;AGR21737;CBY48146;AEH91585;AGR27580;EGF38676;CBY59731;AGR24412;AEO38088;AGR06948;AAT03360;ACK40421	NA								33	0	0	Firmicutes
Gene_ID_31367	CCP47534;ADH19693;AGR97302;AGR93574;AGR96375;AAX50411;AHC17003;AEJ77325;AGR99135;AGJ64514;CCP61302;AGJ65454;AEP34978;AGR95417;ADH17846;CCP49332;AGT64855;CCP62194;AGS03836;CCP63974;AGT70412;CCP67531;AGR94497;CCP66643;CCP64863;ADH96789;ADI51845;AGS02911;ADI50833;CCP65753;AAC67749;CCP51448;AGS01030	NA								33	0	0	Chlamydiae
Gene_ID_32508	AGK71026;CAI97216;ACQ52405;AGW87223;AER43980;ADV69874;AER19411;ABV10694;AGG64229;ABX27265;ADE31148;CAR45416;AAV42981;ADY84493;AER14842;AEB81303;ABJ57995;ADX70119;AFR21945;AER21490;AEA32102;AER17083;CAZ51401;AGZ23378;ADZ07349;CAZ56032;ABN44602;AGL48015;ABP91860;AFR00142;ABP89666;AGK94320;ADQ60377	NA								33	0	0	Firmicutes
Gene_ID_34462	AGX89287;ADC31298;AFP80578;AFP76036;AFQ03346;AFP76803;AFP79834;AFP81341;CBY93523;BAL21626;AAF30515;AFQ04343;ADC30673;AFP77557;AAP56817;AAB95745;ADK86728;ACA32845;AFP78328;AFN64999;AFP79088;ACI60123;AFO51625;ADX97623;AFQ02851;BAC44651;AFQ03835;AHC40040;AEG73816;AHB99733;AEW45991;AAC71260;CBZ40158	NA								33	0	0	Tenericutes
Gene_ID_34668	ADC37323;CBX34391;CCG15700;CBI49027;AGW36071;ADL22955;ABD30226;AEZ37149;BAF67339;AGW33538;ABX29111;BAF78029;ABD22738;BAB42251;ACY11032;AFR73176;CCC87834;ABQ49013;AGO29425;AGU54870;AAW36545;ABR52091;BAB94903;AGP28410;AGY89255;AEW65122;AGU61217;ADL65155;CCE58853;BAB57318;AEV78149;AEB88236;CAI80707	NA								33	0	0	Firmicutes
Gene_ID_38968	ABX30128;AEB89240;CCG16761;ABQ49960;BAB58304;AGO30524;ABD31415;BAB43228;ADC38293;AGW36945;ADL23981;AGP29091;CBX35336;EEV03160;BAB95931;AEZ38070;ACY12041;ABD22110;AGU62250;AEW66123;AGW34480;ADQ76510;CBI50148;CCC88708;CAI81715;AAW38444;AEV79106;CAG41211;BAF68318;ABR53045;AGY90346;BAF79009;CCE59798	NA								33	0	0	Firmicutes
Gene_ID_42786	AFI07481;AFV41775;AEE70465;AHA88209;AFI02305;ACX99379;ADU81410;ADU82977;CAX29347;ADZ51235;AGL67152;AGL69956;AHA89782;AFV43369;ABF84601;ADZ49632;ADU41140;AFV44962;BAJ55399;AFF20305;ACJ07717;CBI66307;BAJ58114;AGL67689;ADO06789;AGT73806;BAJ56867;ACI27277;ACX97968;ADN79688;AEN16731;AGR63507;ADU84523	NA								33	0	0	Proteobacteria
Gene_ID_43017	AGW35141;ADI96614;CCG14810;ABD29268;BAF77007;ABR50978;ABQ47919;ABX28174;EEV05385;BAB56287;AAW38753;ADL22067;AEV77210;BAB93964;ABD21227;CBI48021;CCC86870;ADC36337;CBX33484;AGW32607;AGP27125;ACY10040;AGU53954;AGU60236;AGY88237;CAG39154;BAB41340;ADL64184;BAF66342;ADQ75834;AFR72129;CAI79753;CCE57955	NA								33	0	0	Firmicutes
Gene_ID_43494	ADL64411;CCC87093;BAB56524;EEV05626;CCE58188;AEW64385;CAI80001;AGW35365;ADI96922;ABX28413;BAF77242;CBI48314;AGY88465;AGO28754;ABR51283;CCG15035;ADC36571;ABD29512;ABD20974;ABQ48216;BAB41574;AFR72432;AAW38902;ACY10273;CBX33726;ADL22292;AGU60496;AGW32832;AEB87468;AEZ36478;AGU54179;CAG39382;BAB94203	NA								33	0	0	Firmicutes
Gene_ID_45050	ADZ49160;AFH98785;AEE69734;AHA89356;BAM95996;AFV42891;AGL66334;ACJ07242;AFH97240;BAJ57670;AFX90495;AGL71996;BAJ54687;ADZ50760;AEN16293;ACD47541;AFF19664;AGT73335;ADO04828;AGL68440;ADN79219;ABF84146;BAJ59163;BAJ57319;ACX97302;AGR63325;AFV41297;ADO01692;AFV44486;AHA87784;ADU80938;AFJ81095;ADU84106	NA								33	0	0	Proteobacteria
Gene_ID_45654	AEH91409;CBY53714;ADB67167;CAS04163;CBY75032;CBY69298;AGR21302;ACK40597;CBY47966;CBY62391;CBY72158;AEO24676;CCO62971;AGR07233;ADB70256;EGF46709;CBY66455;CBY56648;AEO05390;CBY50848;AFH78965;CBY59570;AGR16139;AGR12311;AEO37929;CAK19751;AGR05014;AGR02835;AGR22031;AGR14864;AGR26678;AAT03178;CBH26477	PF14526	Integron-associated effector binding protein							33	0	0	Firmicutes
Gene_ID_46866	AGW34639;CBX35502;CCG16923;AGP29253;AEZ38239;AGO30684;BAF79181;AEB89412;AAW38527;CBI50311;ABX30289;AGW37103;BAB58476;AEW66285;ADL24140;AGU62423;ADQ76343;AEV79263;ABR53206;ADC38464;ADL66362;CCC88862;CAG41380;ACY12207;AGY90514;BAB96100;AFR74296;BAB43406;EEV04917;BAF68488;CAI81880;ADI98795;ABQ50118	NA								33	0	0	Firmicutes
Gene_ID_47312	AEO05583;CBY75228;CAS04376;CCO63193;AGR15028;AEO38121;ADB70454;AAT03393;ADB67365;CBY48180;AGR22194;CBY51044;AFH79177;AEO02672;AGR09578;CBY69511;CBY72373;EGF46605;AEO24880;CBY59764;AGR00491;CBY62593;CBY66668;CBY56860;AEH91618;AGR21140;AGR26513;CBY53926;AGR05180;CCQ23060;AGR10941;AGR16302;ACK40388	NA								33	0	0	Firmicutes
Gene_ID_47758	CCQ19960;CBY72405;CBY59796;EGF46437;CBY66700;CCO63225;CBY48212;CAS04408;AGR09547;AGR26482;CBY69543;AGR15059;AGR16333;AEO02704;AAT03425;AGR05211;AGR22225;CBY75260;EGF38518;AEO38154;AGR21109;AEO24912;CBY53958;CBY51077;CCQ23095;AEO05616;ADB67397;CBY56892;AFH79209;ADB70486;AGR10972;CAK20002;AGR00522	PF00583	Acetyltransferase (GNAT) family					GO:0008080	N-acetyltransferase activity	33	0	0	Firmicutes
Gene_ID_56251	AGR09675;CBY69245;CAS04113;CBY72111;AGR33130;AEO37881;CBY50798;AGR24344;AEO05340;AGR18539;CBY74980;AGR03346;AGR06888;AEO24627;CBY56599;AFH78919;AGR21806;CBY66403;CBY53664;CCO62922;AEO02400;ADB70209;AGR27632;AEH91362;ADB67120;AAT03131;AGR15912;ACK40644;CBY47923;CBY62335;AGR29694;AGR12920;CBY59520	NA								33	0	0	Firmicutes
Gene_ID_59532	AGR08601;CBY57975;ADB71580;CAS05412;AGR11888;CBY67720;AGR06158;CCQ21115;EGF36280;CCQ24246;CBY63630;AGR13463;AGR23146;CBY60820;ADB68535;AGR20186;AGR17256;CBY52174;AEO39168;AEO03725;AEO06626;CBY70551;AEO25987;CBY73425;CBY49242;CBY55041;CBY76361;AEH92737;AFH80205;CCO64238;EGF44840;AGR25540;AGR01471	NA								33	0	0	Firmicutes
Gene_ID_61236	ADQ78088;BAB56725;AGU60691;CAI80201;AGP27563;AEW64568;AGU54364;ACY10449;ADL64631;BAF77444;CCC87267;ABX28583;CCG15208;ABQ48390;CAG39588;ABR51458;AEV77622;AFR72633;ADL22469;BAB94383;ADC36751;ABD22410;BAB41752;AGT63465;AAW37719;ADI97116;CBX33901;AGW33017;BAF66797;CBI48512;AEB87697;AGW35550;AGO28937	NA								33	0	0	Firmicutes
Gene_ID_62165	AGQ79903;AGK08280;AGQ64838;ADX17104;ACF62143;CAD01963;CBG24418;CDG07492;BAJ36361;AGQ88055;ACF66736;AGX13119;CAR33225;AAV77390;AGK66866;AAL20326;AGQ70510;AGS65355;AGF81236;AAO68922;ACN46444;ABX67313;AAX65329;AGQ61334;AHB44365;ACY88176;AEF07272;AGQ75390;AFH45379;CAR59524;CBW17432;CCW74087;ABX21473	NA								33	0	0	Proteobacteria
Gene_ID_64095	AGR05647;EGF45952;CBY54465;AGR22660;AEO03214;AEO06118;CBY72904;AGR09109;AGR20674;ADB67958;AGR16768;CBY60307;EGF37850;CBY57402;ADB71003;CAS04904;AEO38663;CBY70032;AGR00965;CBY51592;AGR26048;AGR12978;AEO25415;CCO63727;AFH79699;AAT03917;AGR11402;CBY75753;AEH92143;CBY48718;CBY67197;CBY63115;ACK39863	NA								33	0	0	Firmicutes
Gene_ID_67020	CBG23217;ACN44401;AAX64101;AAL19159;ACH76128;AGQ72133;CCW72917;AGS28163;ACY86769;ACF63201;AGK07815;AGQ77516;AET52662;AHB42997;ACF66797;AGQ63616;AGU63161;AGQ60195;AFD57242;ACH49171;AGQ69006;BAJ35139;CDG06354;AGQ85037;ABX65694;AFH44213;CBW16298;CAR58308;ADX15945;AAV76233;AGX09511;AEF06130;CAR31788	NA								33	0	0	Proteobacteria
Gene_ID_74808	AEG84235;ACP33275;AEG82041;AEX74791;AEX79249;AEQ06961;ADL21281;AEK92736;ADO26675;AGT05908;BAB99563;BAC18875;AEX49114;AEX67801;AEX44603;ADL10875;AEX83750;AFB72764;AGN19674;AER69448;AFF22560;AFH91231;AGN22699;AGG67266;AFM07738;AFH52361;AEX46812;AGS35242;AEX81513;AEX76984;AGF72906;ADK29202;AEX70252	PF00583	Acetyltransferase (GNAT) family					GO:0008080	N-acetyltransferase activity	33	0	0	Actinobacteria
Gene_ID_76103	AGE63811;ADM38154;CAB13866;CBI43183;CCF05494;AFZ91047;AFJ62284;AGI29300;AHC42548;AEP87005;CCP21931;ADP32654;AFQ57920;AGF27404;AGG61365;BAM52643;AGZ56724;AEB23616;AHA78031;AEP91177;BAI85655;AEK88605;AGA23465;AEB63698;AFI28698;AAU41181;CDG26201;ADV92887;CCG50105;ABS74321;CDH95566;CDG29897;AGN36733	PF00583	Acetyltransferase (GNAT) family					GO:0008080	N-acetyltransferase activity	33	0	0	Firmicutes
Gene_ID_79904	AFR73906;AEB88969;ABD20696;CCG16498;ACY11795;ADL23738;AGP28864;ABD31144;AGU55546;BAB42966;ADC38047;AEZ37885;BAF68090;BAF78748;CAG40957;CBI49748;CAI81501;ABR52802;AGU61976;AGY89991;EEV03312;BAB95685;CBX35094;ADL65929;AGW36764;AGW34300;BAB58042;ABQ49719;ABX29878;ADQ76726;AEV78927;AAW38379;AEW65883	NA								33	0	0	Firmicutes
Gene_ID_92170	AGR21805;CBY50800;AGR27631;CBY47925;CCO62924;CBY56601;AGR06889;AAT03133;CBY62337;CBY66405;AGR18540;AGR15913;CBY72113;ADB67122;AEO37883;AEO24629;ACK40642;CBY74982;AGR09674;CBY59522;AEH91364;AEO05342;CBH28000;CBY69247;ADB70211;EGF38828;AGR33131;AGR12919;CAS04115;AGR24345;CBY53666;AFH78921;AGR03347	PF00746	Gram positive anchor							33	0	0	Firmicutes
Gene_ID_92997	AFS55394;CAR00084;CBJ02889;ACI37257;BAG78929;AGC88605;AFG42065;ACT73831;ACB15679;AEZ42225;ABV20019;AGW10226;BAB37424;ADT76756;CBG36241;BAE77170;BAI37725;ACX38269;ADX49251;CAR19738;ACT40637;AFS72596;ACB04203;BAI32579;CAU99718;BAI27400;ACR65021;ACT27688;BAL39770;AEQ14374;AFJ30798;ADD58331;AFS88177	NA								33	0	0	Proteobacteria
Gene_ID_96161	AFV41700;AEN15095;AEE70128;ACX97654;AFH99196;ADU40829;AGL65936;AGL69726;AHA90105;ACD47924;ADO05208;AFV43294;ACX99067;AEN18172;AGT73748;ADO03700;AGL71583;BAJ59586;ABF84526;AFI07159;AHA88532;AGL68041;AFV44887;BAJ56936;AFH97613;CBI66656;ADU82907;AGR63255;AEN16660;ADI34566;AFX89682;ADO02079;AFF20426	NA								33	0	0	Proteobacteria
Gene_ID_96843	CBY61020;AFH80409;CAS05615;AGR12073;CBY67928;CBY55242;ADB68790;CCO64440;CCQ24495;AGR13667;EGF44400;AGR01655;AGR24254;AEO03926;AEO26189;AGR26849;CBY49494;AGR17440;CCQ21362;CBY58176;AGR08419;AEH92939;CBY73631;ADB71835;CBY63834;CBY70757;AGR06338;CBY52372;CBY76564;AEO06823;AGR20002;AAT04639;CAK21278	NA								33	0	0	Firmicutes
Gene_ID_104891	AGW35832;CCE58625;EEV04659;ABD29979;BAF77796;ACY10796;BAF67062;ADQ77790;CBX34157;CCC87605;ABX28898;AEW64888;ABQ48718;CAG39887;ADI97380;AGY88960;ABD21431;AEV77906;CAI80473;AFR72911;AGW33300;AEZ36917;ADL22725;CBI48798;ABR51791;AGO29197;ADC37084;BAB94666;BAB57080;BAB42018;AGP27839;AAW37890;AGU54633	NA								33	0	0	Firmicutes
Gene_ID_108301	ACF63175;CBW17697;ACF92832;ADX17370;CDG07753;CAR32938;CAD01658;AGQ88121;AGQ75449;AAL20589;CBG24679;AGQ61276;AGQ70446;ACH77012;ABX66986;AGQ65109;AEF07540;ACF66481;AGX13177;BAJ36637;AAO69207;AGS29725;ACH51222;AGK67163;AGQ79843;AFD58592;AHB44093;AEZ45373;ACN46193;AGF80956;AGK08555;CCW74351;AAX65572	NA								33	0	0	Proteobacteria
Gene_ID_109446	CBY73733;CBY61122;CAK21387;CBY52474;CBY49595;CCQ21477;AGR06437;AEO39474;AEO04027;CCO64542;CBY55345;CBY68031;ACK38969;AEO06925;AFH80512;CBY70860;CBY58278;ADB71936;CAS05718;AGR13767;AEO26290;AGR08319;CBY76665;AGR01754;AAT04742;AGR12173;AGR32868;AGR26949;AEH93041;CBH28081;CCQ24608;CBY63937;ADB68891	PF14493	Helix-turn-helix domain							33	0	0	Firmicutes
Gene_ID_110576	ACK39367;AGR06069;AEO03634;CBY60729;ADB71488;AGR20275;AGR13375;AEO06535;CBY76270;CBY52082;AGR08690;AGR01382;CBY49149;AAT04345;CAS05322;AEO39079;CBY70459;CCO64149;CBY67627;AFH80116;CBY73334;CBY63538;AEO25897;AGR25628;CAK20981;CBY54947;AGR11800;AGR17167;AEH92641;ADB68443;AGR32774;CBY57882;CBH27616	PF01478;PF06750	Type IV leader peptidase family;Bacterial Peptidase A24 N-terminal domain			GO:0016020	membrane	GO:0004190	aspartic-type endopeptidase activity	33	0	0	Firmicutes
Gene_ID_114782	CBY56828;CBY59732;CAS04344;CCO63161;AFH79145;CBY72341;ADB67333;CBY48147;AEO02640;EGF46577;AGR10909;CBY51012;AGR21172;AGR00459;AEO24848;AGR26545;CBY66636;CBY69479;CBY62561;AEO05551;AEO38089;AGR09610;CBY53894;AGR16270;AAT03361;CCQ23019;AGR22162;ADB70422;AGR05148;AGR14996;CBY75196;EGF38677;CCQ19881	NA								33	0	0	Firmicutes
Gene_ID_115179	AEH92424;CBY73114;CAS05106;CCQ23889;AGR08896;AGR11591;CBY54730;EGF45841;CCQ20763;AGR05860;CBY57665;CBY63320;ADB68222;AGR22849;EGF39616;AGR25837;CBY76025;CBY70240;AAT04126;AGR01176;CCO63932;ACK39583;ADB71267;CBY48928;CAK20767;AGR13168;CBY51862;AGR20484;AGR16958;CBY60510;AFH79900;CBY67408;CBH27401	NA								33	0	0	Firmicutes
Gene_ID_115367	CCW76850;AGU66187;AGK11764;ACF89374;AAV79745;AGQ61703;AFH43612;AET55690;ABX70425;ACY91338;AGX13583;CBW20182;CAR61991;AGS65806;AGQ70881;AGQ74950;AAX67945;AGQ87613;CBG27121;AFD60966;ADX19920;AGK68991;ACN48055;AEF09956;CDG10163;BAJ39234;AGF82893;CAR35510;AGQ62993;AGQ80260;ACF70375;AAL22983;AEZ47274	NA								33	0	0	Proteobacteria
Gene_ID_118240	CCE60141;CCC89038;CCG17103;BAB96278;ADC38640;CBX35677;ADL66532;BAF68662;ABX30471;ABR53394;CAG41558;AEW66452;ADL24308;AGY90689;CBI50479;AGU56090;ACY12390;AFR74490;ABD31798;AAW37282;AEZ38413;AEB89586;BAB43584;ADQ76160;EEV05092;AGP29423;BAB58655;ADI98979;CAI82061;ABQ50296;AGO30863;BAF79360;AGU62621	NA								33	0	0	Firmicutes
Gene_ID_123131	AEO02642;ADB67335;AGR05150;EGF38679;CBY69481;AGR21170;CBY56830;CBY51014;EGF46579;CBY59734;AGR00461;AEO24850;CBY53896;CAS04346;CCO63163;AGR09608;AEH91588;AFH79147;AGR16272;CBY66638;CBY48149;AGR26543;AAT03363;ACK40418;CBY72343;CBY62563;ADB70424;AGR14998;AEO38091;AGR10911;AGR22164;CBY75198;AEO05553	NA								33	0	0	Firmicutes
Gene_ID_124574	BAL38267;AFG40782;CBG87957;ACT29446;ACR64132;AAP16704;ABV05641;AEZ40034;ABV18993;ACB02372;CBG34078;ACX40086;CAU97156;BAI30138;CBJ00808;AEE56117;ACA78058;ADT74780;ADX51252;ABF03422;AFS85953;AFS74810;BAA36059;BAI35458;AFS57600;ACT38856;CAQ31704;BAI25014;ADA73609;AFL68653;AGG29154;BAG76775;ADD56060	PF03797;PF03212	Autotransporter beta-domain;Pertactin							33	0	0	Proteobacteria
Gene_ID_125012	CAP76076;ACT39211;ADN71525;ADD56115;CAQ98483;ACA77698;ABE06939;ACI35042;BAB35182;ABV17188;ACT71489;ADN45699;ADE89145;BAI35340;CAS08934;ADT75211;ADX50817;CBJ00698;AGW08847;AFS57546;AGC87066;AGY84799;BAI25466;CAU97593;AFJ28746;BAI30011;AEZ40089;CAR02654;CBG34553;ADR27003;ACD09872;AFS74755;AFS86009	NA								33	0	0	Proteobacteria
Gene_ID_127179	AGF81264;AEF07246;AGK66841;BAJ36335;AGU64080;AHB44390;CAR59551;ACY88148;CAR33251;AEZ45042;AGQ73025;AHB11954;AGQ64811;AGK08254;ACF62888;AAO68898;ACH52035;ACH76625;AGQ59308;AFD58311;AAV77415;AET53576;ACF88955;CDG07466;AAX65302;CCW74062;CBW17406;AFH45353;ADX17076;ABX67342;AAL20300;ACF68932;CAD01989	NA								33	0	0	Proteobacteria
Gene_ID_134809	ABE06943;AAN79876;AGY84189;CAR02658;AEE57064;CAS08771;ADX50821;AFJ29175;AGW08844;CAQ98479;ACB17724;BAI24483;AER88788;ACX39726;AEG39613;ACI37580;BAI31149;AEZ40094;BAI35343;ADD56120;ACB02782;ADN71522;BAA15278;AGC87063;CBG34137;CAU96888;ACT71951;ADE90782;AER83869;ACA77700;BAB35187;CAP76073;ADT75207	NA								33	0	0	Proteobacteria
Gene_ID_135254	AGR21999;CBY50799;AGR16107;AGR02805;CBY72112;CBY56600;CBY66404;AGR04982;AEO02401;AEO37882;ADB67121;CCO62923;CBY53665;CBY62336;AGR12343;AGR14833;AEO24628;CBY69246;AAT03132;CBY59521;AEH91363;ACK40643;EGF38827;CBY47924;ADB70210;EGF46768;AGR07262;CBY74981;AFH78920;AGR26709;CAS04114;AEO05341;AGR21334	NA								33	0	0	Firmicutes
Gene_ID_142633	ADD57068;BAI31251;AFJ28396;AFS73792;ABE07738;AAN80977;AEQ13085;ACT71166;AEZ41001;CAR17160;BAI55425;AER89805;ACI37281;CAS08660;CBL44928;BAI24658;AER84886;AFG40950;AEG36945;ACT08490;ABO56600;CAR03383;AEE57111;BAB34822;ADN46842;AFS56580;ADN70761;CAU98127;ACB19965;ABG70039;ADE90858;AGY87467;AFS86973	PF01734	Patatin-like phospholipase	GO:0006629	lipid metabolic process					33	0	0	Proteobacteria
Gene_ID_154538	AGR18584;CBY59603;CBY72233;AEO24707;CCO63052;AAT03255;CBY56682;AGR09655;AEO37983;AFH79038;CBY53748;EGF46639;CBY62464;AGR06923;EGF38785;ACK40533;ADB70312;ADB67223;CBY50881;AGR03371;AGR27607;CBY69373;CBY75094;AGR24389;AEO02523;AGR21761;AGR15939;AEH91473;AGR12877;AEO05422;CBY48031;CBY66527;CAS04230	NA								33	0	0	Firmicutes
Gene_ID_3418	ACK38596;AEO38213;CAS04466;AGR22276;CBY48276;AGR05263;ADB70548;AGR21058;CBY51141;CBY69606;CBY56951;AEH93413;EGF38321;CBY59855;AEO02762;AGR16384;CBY66761;AGR00581;AEO05674;ADB67503;CCQ20015;CBY64294;AGR26430;CCQ23147;AEO24970;CAK20055;AFH79271;CBY54017;CBY75324;AGR32572;AGR15111;AGR09496	NA								32	0	0	Firmicutes
Gene_ID_14490	CBY69032;CAS03912;AGR23269;CBY66200;CCQ19416;CBY56387;AAT02923;AEO24419;AGR14668;AEO37674;AEO05134;AGR19016;AEO02192;CCQ22550;CBY47721;AGR18426;CBY50582;AGR07423;CBY53451;CBY59321;CBY74766;CBY71902;ADB72691;ADB69647;CCO62710;AGR25331;AGR04816;AGR02640;AFH78719;EGF39459;EGF43571;AGR12510	NA								32	0	0	Firmicutes
Gene_ID_15064	AEW64393;CCG15042;ABD22931;ADC36580;ADL22300;ADL64440;AGW32841;AAW38909;ABR51290;AEB87500;ADI96930;AEZ36487;AGU54186;BAB94210;AEV77441;ACY10281;CCE58196;AGU60504;ABD29521;AGY88474;CAI80009;BAB41582;BAF66634;AGP27370;CCC87101;BAB56532;CBX33734;ABX28421;ABQ48224;AGW35374;BAF77250;CBI48322	NA								32	0	0	Firmicutes
Gene_ID_15844	AGL69635;ADZ49458;AEE70033;AHA88622;ACD47835;AIN76045;AFI07069;ACX98984;AFV43885;CBI66754;AEN18080;AFI02153;AHA90196;ADZ51059;ABF84436;BAJ59496;AGR63268;ADN79513;AFV45477;AFV42291;AEN16568;ADO01987;AGL68136;ACJ07523;AGT73650;AFX89594;BAM96285;AFI00643;ADU84393;ADU40742;ADO05117;ADU81248	NA								32	0	0	Proteobacteria
Gene_ID_16045	ADC37769;AGP28594;CCG16230;AAW38272;AGW36514;CBX34829;BAB95416;ADL65607;AGO29948;ADI98103;CAG40671;BAF78470;AFR73632;BAB42692;ACY11490;AEZ37610;ABX29609;AGU61688;ABQ49450;EEV03564;AEW65624;ABR52540;AEV78668;AGW34049;CAI81161;ADQ77003;BAF67774;ABD30778;AEB88689;BAB57762;AGY89712;ADL23469	NA								32	0	0	Firmicutes
Gene_ID_27905	ACI11049;AEE56551;ABV05939;ADN46311;BAI30483;AGW08791;ADX50891;AFS86319;BAI25400;CAR02926;AFS74449;ADC57267;ADN71252;AAN80414;AFS57236;AEQ12560;BAG77149;AGJ84886;ADT75137;BAI35824;CAP76014;AGC87014;ADE89537;CAU97523;ADR26939;ACB19252;AER84349;CAR17962;ABV20326;CAQ98405;AER89268;ABE07232	PF02255	PTS system, Lactose/Cellobiose specific IIA subunit	GO:0009401	phosphoenolpyruvate-dependent sugar phosphotransferase system					32	0	0	Proteobacteria
Gene_ID_32043	AGW36417;CAG40573;CCG16134;ACY11391;CAI81051;AFR73531;ABD30674;AEB88592;ADC37669;BAB95320;BAB42594;AEV78569;BAB57663;EEV03464;ADQ77102;AEZ37512;ADI98007;ADL23366;ABR52438;AEW65525;AAW36737;AGW33952;CCC88176;AGY89614;CBX34732;AGO29851;AGU61585;BAF78372;AGP28501;CBI49377;ABQ49352;ABX29509	NA								32	0	0	Firmicutes
Gene_ID_34290	AEO37987;AGR06926;CAS04234;EGF38789;AGR12875;CCO63056;CBY50909;AGR18586;AAT03258;AGR27605;CBY53777;AGR09649;AGR21759;ADB67227;ADB70316;EGF46642;AFH79042;CBY75099;AEO05448;AEO02529;AEO24735;AGR03373;CBY66531;CBY56712;CBY59632;CCQ19770;CBY72237;CBY62469;CBY69377;AGR15941;CBY48035;AGR24391	NA								32	0	0	Firmicutes
Gene_ID_36553	AGR03144;AGR18719;CAS05560;CBY73574;AGR21624;AEO26134;CBY52317;AGR07097;AGR09891;EGF37548;AGR12855;CCQ21295;CBY70700;AEO06768;CBY58121;AGR27657;AGR24731;CBY76507;CBY55187;ADB68734;ADB71779;CBY60964;CBY67871;AAT04583;AEO39316;CCO64387;AGR15645;AEO03870;CBY49436;CCQ24425;AFH80353;AGR33237	NA								32	0	0	Firmicutes
Gene_ID_37160	BAB43024;BAF78806;CCG16564;AGY90050;CAG41016;CBI49805;AEV78985;AEB89030;AGW36822;EEV03370;AEW65941;ABX29943;ADC38107;BAB58100;AGP28918;AGO30337;AEZ37944;CBX35153;ACY11856;CCC88586;AGU55610;ABQ49780;AAW36971;BAB95745;ADL23796;ABD31208;AGU62053;AFR73979;BAF68144;ADQ76666;ADL65986;CCE59620	NA								32	0	0	Firmicutes
Gene_ID_40292	CBY51425;CCQ20366;AEO25252;CAS04739;CCO63556;AFH79535;CBY72736;AGR09245;CBY48546;AEO38498;EGF46191;AGR11269;AGR20809;AEO05952;CBY54301;CBY67031;CBY69873;AEO03047;CCQ23498;ADB67787;AGR26182;AGR00831;AGR16633;AAT03751;CBY60139;AGR22525;ADB70832;AGR05513;AGR15359;CBY75593;EGF38075;CBY57236	NA								32	0	0	Firmicutes
Gene_ID_41957	AAT02925;CBY71904;CAS03914;CCQ22552;AGR07422;EGF39461;AEO24421;EGF43572;AEO02194;AGR04817;CBY56389;AGR12509;ADB69645;CBY59323;CCQ19418;AGR25332;CBY74768;CBY69034;AGR23268;CCO62712;AEO05136;AEO37676;ADB72689;CBY47723;AGR02641;AGR14669;CBY50584;AGR19015;AGR18427;CBY53453;AFH78721;CBY66202	NA								32	0	0	Firmicutes
Gene_ID_43224	AGU65480;AGQ85098;ACF89134;AFD57312;AGQ68945;AGQ77455;AEZ46403;CCW72985;ACH74041;CBW16367;AAO70170;ACF70425;ACY86844;AGQ63686;AGQ72194;ACF65456;CDG06423;AGS28234;AFH44282;AAX64172;AGX09572;AET54981;AAL19227;AGK68155;AGS63813;BAJ35210;AEF06199;CAD08725;AGK10280;ACN44468;ADX16015;CBG23285	NA								32	0	0	Proteobacteria
Gene_ID_46132	AHB44349;BAE74581;AEF07290;AGQ85985;AGF81218;ACY88194;AFH45396;CAR33207;CAR59506;ABX67295;ABX21456;AGK66883;AAL20344;AGQ64856;AGQ68026;AGQ59274;ACN46426;AGQ73058;AAO68940;CAD01945;CDG07510;AAV77372;AGS62821;AGK08298;CCW74104;CBW17450;AGQ76535;BAJ36379;ADX17122;AGX10450;AAX65347;CBG24436	PF01313	Bacterial export proteins, family 3	GO:0009306	protein secretion	GO:0016020	membrane			32	0	0	Proteobacteria
Gene_ID_46185	AEX77819;ADK27864;CAI38279;AFM06459;AFK15735;AGT04344;AEX75618;AER68195;AEX68765;ADL19977;AEG82832;AEX82350;AFH50988;BAB97728;AEX66281;AFH89921;AFF21239;AEX40810;AEX80077;AEX47647;AEX45393;AGN21022;AGN17999;BAM26313;AGU14465;AGG65597;AFB71415;AEG80657;ADO25364;AEX71084;AEX38550;AEQ05647	PF00881	Nitroreductase family							32	0	0	Actinobacteria
Gene_ID_48651	ADB72604;CBY71984;CAS03992;AGR33400;CCO62792;AEO05215;AEO37757;AGR27418;AGR03321;AGR18927;CBY69111;CBY50667;AGR15885;AGR09701;CBY53540;AFH78797;AGR21416;AGR12945;AEO02273;AEO24504;CBY62207;ADB69560;AAT03002;AEH91231;CBY59404;CBY47795;AGR06856;ACK40774;CBY66280;CBY56475;AGR24524;CBY74848	NA								32	0	0	Firmicutes
Gene_ID_49572	AGO29292;CCC87702;CCG15565;AAW36490;ABX28997;AEB88101;ABD30080;ABQ48818;BAB94765;AGY89060;ABR51892;AGU54738;BAF77896;ADL22822;AGW35934;AEZ37015;BAB42118;ABD21109;AGW33401;CAI80573;AEV78010;AGP27934;ADQ77677;CBI48895;AGU61077;CAG39994;AEW64987;BAF67161;BAB57181;CBX34257;ACY10896;ADC37184	NA								32	0	0	Firmicutes
Gene_ID_49923	AEX41781;AEX81007;AEX67213;AFH90715;AFK16530;ADL10367;ADO26162;AEX71996;AEP70137;AEX78733;AFF22041;BAM27248;AFH51825;AEX83239;AEX44072;AEK92218;AER68950;AEX74258;AEX69728;AEX76498;AFB72231;ACP32722;AEQ06446;AEG83663;AGS34676;AEG81471;AEX46281;ADK28682;AEX39367;ADL20773;AFM07240;AGF72297	PF10756	Bacterial PH domain							32	0	0	Actinobacteria
Gene_ID_50068	AEQ06735;AEX46594;AFF22338;AEX76774;AEX67581;AEK92517;AEX70026;BAM27605;AER69229;AEX44386;AEG84001;ADL10654;AFH91002;AEX72289;ADO26453;AFH52133;ACX76536;AFM07521;AFB72534;ADK28976;AEX48898;AEX81296;ACL48336;AEX83535;AEX74572;AEX79033;AEX39670;AEP70427;AEX42073;ADL21063;AEG81809;AFK16828	PF03744	6-carboxyhexanoate--CoA ligase	GO:0009102	biotin biosynthetic process			GO:0005524;GO:0042410	ATP binding;6-carboxyhexanoate-CoA ligase activity	32	0	0	Actinobacteria;Fibrobacteres;Proteobacteria
Gene_ID_52870	AFJ27757;ACA78578;CBJ00222;AFS85200;AGC86140;ACX40564;ABV19037;BAI34688;AEZ39448;ACR64954;AFS58290;CAQ31169;ACT38344;AFG39550;BAG76287;AEE55375;BAI29558;ACI36338;AGW08094;ACT70612;BAI24092;AFS75499;CAQ97546;ADT74274;BAB34153;BAA35362;ADX51759;ABV05118;ADD55471;ACB01913;CAU96557;ACT29971	NA								32	0	0	Proteobacteria
Gene_ID_55201	AGR07077;AEH92503;BAL61365;AAT04206;AGR33231;AEO06397;AGR21643;CBY51940;AEO03496;ACK39505;CBY67488;AGR03121;CBY54808;ADB68301;CBY70320;CCQ20845;CBY57743;ADB71346;CBY73195;AFH79979;AEO25759;AGR09915;AGR24506;AGR18700;CBY60590;CAS05184;AGR12833;CCO64012;AEO38941;CBH26800;CCQ23973;AGR29757	PF13207	AAA domain							32	0	0	Firmicutes
Gene_ID_55577	ABR51514;AGW33075;CCG15263;ADI97173;CBI48574;AGO28992;ABQ48445;AGP27618;AGU54419;AEV77679;AGY88733;AGW35608;CCC87322;AEW64686;AEB87756;CAG39645;ADC36806;BAB56780;BAF77499;ADL64696;BAB94447;EEV04430;ABX28662;BAB41807;AGU60754;AFR72697;CBX33955;AEZ36711;AAW36364;ABD20515;ACY10504;ADL22523	NA								32	0	0	Firmicutes
Gene_ID_62475	ABX67099;AAL20503;AAX65489;AGQ67892;AEZ45288;CAD01739;AAV77232;AGQ86119;ACF65897;AEF07455;CCW74265;BAJ36547;CAR59355;AGQ76399;AGQ73190;AGQ65019;AAO69130;AGQ59140;CBG24592;AGX10583;AGK67083;ACH74907;CDG07666;ACY88388;AGF81046;AGU64268;CBW17610;ACH49477;ADX17285;AHB44183;AGK08465;CAR33049	NA								32	0	0	Proteobacteria
Gene_ID_67102	CCQ22559;CBY71909;CAS03919;CBY66207;AEO37681;AGR24534;AEO02199;AGR33398;CCO62717;AGR06845;CBY47728;AAT02930;ADB69640;EGF39466;CBY59328;AGR27413;CBY74773;CBY69039;AGR12954;CBY53458;AEO24426;CCQ19425;ADB72684;AGR21426;AGR09714;CBY56394;CBY50589;AEO05141;AGR18917;AGR03308;AFH78725;AGR15880	NA								32	0	0	Firmicutes
Gene_ID_67786	AGR00964;CBY57401;ADB71002;AGR09110;EGF45951;AGR11401;CBY51591;AEO38662;CBY48717;AEO03213;CCO63726;AGR05646;CBY67196;AFH79698;CCQ20531;CAS04903;ADB67957;CBY70031;CBY54464;CBH27161;AEO06117;CBY72903;AGR12977;AEO25414;CBY75752;ACK39864;AAT03916;AGR26049;AEH92142;CBY60306;CCQ23661;CBY63114	PF13411	MerR HTH family regulatory protein	GO:0006355	regulation of transcription, DNA-dependent			GO:0003677	DNA binding	32	0	0	Firmicutes
Gene_ID_68029	AEX84249;AFB73275;AEX75304;AEX42860;ADL11383;ADK29734;AEK93253;AEX77547;AEG82548;ADO27193;BAM28364;AFH52885;AFH91725;AEX70780;AFK17573;AEQ07465;ADL21795;AEX47325;AFF23081;AEP71161;AEX73058;AFM08226;AEX79784;AEX82079;AER69931;AGS35851;AEX49662;AEX40437;AGF73587;AEX68338;AEG84878;AEX45114	PF11271	Protein of unknown function (DUF3068)							32	0	0	Actinobacteria
Gene_ID_69523	AGR07421;AEO05137;ADB72688;CAS03915;CCO62713;AFH78722;CBY71905;AEO37677;CBY47724;AGR02642;EGF43573;AGR12508;AGR19014;CBY53454;AEO02195;CBY66203;CBY69035;ADB69644;CBY56390;CBY59324;AGR25333;CCQ22553;AGR18428;AAT02926;CCQ19419;AGR23267;CBY50585;AGR04818;AGR14670;CBY74769;EGF39462;AEO24422	NA								32	0	0	Firmicutes
Gene_ID_70357	AEX83026;AFM07039;AEX43857;AFB72020;AEK92019;ACP32453;AEQ06246;AEP69941;AFH51617;AEX74044;AFF21840;AEX69506;ADL10167;AEX78520;AEG81263;AEX71785;AER68754;ADO25959;AEG83452;ADK28477;AEX46070;BAM27037;AFH90511;AEX39164;AEX48361;AFK16328;ADL20578;AEX76285;AEX66995;AEX41567;AEX80791;CAI37680	PF03992	Antibiotic biosynthesis monooxygenase							32	0	0	Actinobacteria
Gene_ID_76543	AGG61299;AFI28629;AEP91107;CBI43112;CDG26133;AGF27479;CDH95637;CAB13807;CDG29827;AHA77960;CCF05424;ADP32584;ADM38091;CCP21861;AGE63745;AGI29230;AFZ90972;AEB23692;AEP86937;AGA23403;ADV92815;AEK88683;CCG46297;AEB63619;BAM52578;BAC14356;ABS74254;AFQ57854;AFJ62206;AHC42474;CCG50034;AGZ56648	PF10116	Protein required for attachment to host cells							32	0	0	Firmicutes
Gene_ID_79718	AGQ75269;AGQ64279;CBG23869;AEF06723;ACN44979;AGQ70626;CCW73537;BAJ35805;CBW16883;AGU64986;ACH49733;ACY87436;AGS28830;ACF64984;ACF65910;CDG06944;AFH44843;AHB43538;ABX68085;AGX13019;AGQ87955;AAX64713;AGQ80007;AET54487;AGQ61432;AGS65548;CAR32340;AGK09681;ACH77129;ADX16546;AAL19746;AFD57817	NA								32	0	0	Proteobacteria
Gene_ID_81332	CCP67473;CCP63916;AGS00972;AEJ77771;CCP61243;CCP64805;AGR97245;CCP60345;CCP51390;AGJ64455;AGS03779;CCP65695;CCP66585;CAP03796;CCP62134;AGR93516;AGR96318;ADH20559;AAX50353;AAC67692;CCP47477;AGS02854;AEP34914;CAP06750;AGR94440;AGT68557;CCP49275;AGT70407;ADI50776;AGJ65395;AHC16947;ADI51788	NA								32	0	0	Chlamydiae
Gene_ID_84776	ADI98044;AEB88630;CCG16171;ADL23409;AGP28538;BAF78410;EEV03505;AGY89654;AGU61627;CAI81101;CAG40612;ABR52480;AFR73573;ABQ49391;CBX34771;ABD30715;AGW36455;AEZ37550;ADC37709;BAB57702;AGO29890;BAB95357;CBI49414;AGW33990;ADL65549;CCC88213;AEV78609;AEW65564;BAF67716;BAB42632;ABX29549;ADQ77063	NA								32	0	0	Firmicutes
Gene_ID_91026	CDG07321;ACH76605;AGQ64664;ACH51879;CAR33401;AGS29269;AGK08109;AET53426;AGQ70549;AGS65316;AAO69317;AAV77549;AGQ75357;AGQ61372;ACF64244;AFH45216;AGU63929;ACF69823;CAR59690;CCW73919;AAL20157;AGQ88021;ABX67669;AGK67280;ADX16928;AEZ45491;ACN46621;CAD08352;AAX65085;BAJ36190;AGX13089;AHB44534	NA								32	0	0	Proteobacteria
Gene_ID_100092	CBY59329;AGR02643;AEO05142;CAS03920;AAT02931;AGR23266;CBY66208;AEO37682;CCO62718;AEO02200;CBY74774;AGR14671;AGR12507;CBY56395;CBY53459;CBY69040;AGR04819;AEO24427;AGR07420;CBY50590;ADB69639;CCQ22560;AFH78726;AGR25334;CBY47729;CCQ19426;AGR18429;ADB72683;AGR19013;CBY71910;EGF39467;EGF43578	NA								32	0	0	Firmicutes
Gene_ID_104514	AGS27341;AGQ57661;AGQ62345;AGU66781;AGQ84432;AFH47323;BAJ38525;CAR34927;AET56282;AGQ70011;ACF67323;ACF61457;ADX19316;AGQ74733;AGX12055;AAL22388;CBW19588;AGS64806;AAX67364;ABX69698;ACN47678;CBG26519;ACH48909;AEF09361;AFD60389;AHB46055;ACY90637;AGQ78488;ACH74026;CDG09569;AGK11161;CCW76208	NA								32	0	0	Proteobacteria
Gene_ID_108333	BAB41972;ADI97340;CBI48738;ABD29936;AFR72868;AGW33237;BAF67025;ABQ48611;EEV04597;BAF77687;AEW64849;AGO29160;CCC87484;AAW36407;CAI80429;ADL22687;ADQ77857;ABD22313;CBX34118;ABR51681;ADC36974;AEZ36876;CCE58586;AEV77843;BAB56970;AGU60926;BAB94626;ACY10671;AGW35769;CAG39848;ABX28836;AGU54598	NA								32	0	0	Firmicutes
Gene_ID_119001	AGO29359;AEB88171;CCG15635;ABX29052;AGP27999;AEW65057;AAW37979;ADI97547;ADL22893;CCE58790;ADL65091;BAB94838;ACY10964;ABD30156;AGW33472;AEZ37085;CAI80644;ABD21374;ABR52026;ADQ77604;AGU54807;EEV04250;CBI48964;ABQ48950;CCC87771;CBX34326;AGU61152;AFR73108;AEV78084;CAG40066;AGW36005;AGY89129	NA								32	0	0	Firmicutes
Gene_ID_124459	CBH26999;AGR26184;CAS04737;AEO05950;AGR00829;EGF38073;AGR20811;CBY75591;AGR15357;AGR32625;ADB70830;AGR16631;AEO03045;CAK20347;CBY54299;AGR05511;AAT03749;CBY69871;CBY62954;CCO63554;AGR11267;CBY48544;AEO25250;ACK40013;ADB67785;AFH79533;CBY57234;CBY67029;AGR22523;AEH91992;CBY72734;AEO38496	PF06028	Alpha/beta hydrolase of unknown function (DUF915)							32	0	0	Firmicutes
Gene_ID_129699	EGF38826;CBY72110;AEO05339;ADB67119;ACK40645;CBY74979;CBY47922;CBY53663;CBY59519;CBY69244;EGF46767;AGR16106;AGR14832;CBY56598;CBY50797;AEH91361;AGR04981;CCO62921;CAS04112;AGR21998;AFH78918;AGR12344;AEO24626;AEO02398;CBY62334;CBY66402;AGR26710;AGR21335;AGR02804;ADB70208;AEO37880;AAT03130	NA								32	0	0	Firmicutes
Gene_ID_893	AGR09899;AEO39184;CBY57991;CAS05427;AGR12843;CBY67736;AGR07087;AGR03133;EGF36297;ADB68551;AGR15524;CBY70567;CBY52189;AGR24516;CBY60836;CBY55057;AGR21633;AGR18710;AEO26003;CCQ21141;CCQ24272;AGR27431;AEO06641;CBY73440;AGR33232;CBY49257;ADB71596;CBY76377;CCO64255;AFH80221;AAT04451	NA								31	0	0	Firmicutes
Gene_ID_1094	ADX24275;AGU79359;ACG61867;ABF33686;AFV37696;ABF31807;AAT86718;BAN93160;AAL97468;BAM60837;ABF35680;AAZ51185;AGU73991;AAX71659;AEJ24718;CAX00151;AFC65945;AEQ24198;AGU82852;CAW92805;BAH81211;AGQ27392;AGU72235;BAC64464;ABF37599;BAM29957;ACI60899;AAM79092;AFC67811;CAM30566;AAK33689	NA								31	0	0	Firmicutes
Gene_ID_5472	CBY59152;CBY64735;ADB66814;CAS06530;CCO65354;AFH81331;CBY74585;ADB69902;CBY50416;AEO07783;EGF40088;AGR10180;AGR19156;AGR07563;AEO04968;CBY68846;CBY71713;CBY53283;CBY61980;CBY56217;AEO27157;AGR25190;CBH28845;AGR18286;AAT05557;AGR23409;CAK22158;AGR04675;AGR14514;CBY77494;EGF39282	NA								31	0	0	Firmicutes
Gene_ID_11849	AEW64453;CCG15091;CBI48396;ABQ48275;EEV05679;AAW37610;AEZ36533;ABD29570;BAF77329;AGP27445;ADL22353;ABD20711;CAG39468;CCC87152;AGU60567;ADC36635;AFR72512;BAB94269;ABR51341;ADI96996;AGU54247;AGW32901;BAB56610;ABX28476;AEB87579;ACY10332;AGY88550;BAB41637;ADQ75536;CBX33786;BAF66687	NA								31	0	0	Firmicutes
Gene_ID_11892	AGS62049;AGQ69096;AGS28052;BAJ35042;AAX63999;CBG23119;AGQ72043;AAL19062;ACY86655;ACH74464;CDG06257;AGQ60285;AGQ63503;ACF64981;AGU63057;AGK07716;AGX09421;ACN44298;AFD57146;ACF67367;AFH44103;AET52559;AGQ77606;CCW72825;ABX65568;AEF06033;CAR31687;ACF89573;ADX15846;AGQ84946;CBW16201	NA								31	0	0	Proteobacteria
Gene_ID_12149	ADI98552;AGP29005;ABD31321;CBX35249;CAI81629;AGO30437;ADQ76605;AGY90260;AGW34391;AGW36856;AFR74015;ADL23895;BAB43142;BAB95844;ABR52958;AEZ37984;ACY11952;ABD21148;EEV03267;ADC38207;AAW37007;CCE59712;AGU62159;AGU55660;ABQ49874;AEB89153;BAF78923;BAB58217;AEW66035;ABX30047;ADL66113	NA								31	0	0	Firmicutes
Gene_ID_14764	AFH50987;AEX80076;AEQ05646;AER68194;AFB71414;AEX68764;AEX71083;ADK27863;AEX40809;AEG82831;ACP31671;AEX43182;ADL19976;AEX38549;AEX77818;BAM26312;AEX75617;AEX73368;AEX66280;AEX82349;AJF93822;AFH89920;ADO25363;AFF21238;AEP69347;AEK91417;ADL09566;AGU14929;AEX47646;AEX45392;AEG80656	PF12697	Alpha/beta hydrolase family							31	0	0	Actinobacteria
Gene_ID_16362	AGU60899;CAI80398;CCG15400;ABQ48584;ADI97311;BAB94584;CCC87458;BAB41945;CAG39821;ACY10641;BAF77637;EEV04570;CBX34091;ABR51654;AEW64822;AEZ36847;ABX28806;CBI48711;AGO29133;ABD29905;ADQ77886;CCE58557;AEB87891;AAW36378;AGU54570;BAB56919;ADL22659;AGP27756;ADC36946;AGY88868;AFR72839	NA								31	0	0	Firmicutes
Gene_ID_24409	AEX49456;AEX84079;AEX81845;AFH91567;AFK17412;ADL11221;AFB73121;AEX44933;AEP71002;AEX75124;AFF22921;AEG82371;AFM08071;AEX68125;AEX42629;AEK93096;AEX40272;AEX70582;AEX77356;AEX72840;AEX79573;ADL21639;AGU15835;AFH52722;BAM28188;AEG84704;AEX47128;ADO27032;AER69782;ADK29565;AEQ07305	NA								31	0	0	Actinobacteria
Gene_ID_29709	CDG07487;AGK66861;AGQ64833;AAL20321;AAV77395;AGQ88054;BAJ36356;ACN46449;AGF81241;AHB44370;ADX17099;CBW17427;ABX67318;AGQ75389;AGX13118;AAX65324;AGQ79904;AFH45374;AGQ70511;AGS65354;CBG24413;ABX21478;AAO68917;CCW74082;AGK08275;CAR59529;ACY88171;CAR33230;AGQ61335;CAD01968;AEF07267	NA								31	0	0	Proteobacteria
Gene_ID_40421	AGR18301;AGR04691;CBY50434;AGR02518;ADB66794;AEO27176;AGR10164;CBY71731;CBH27082;AGR23394;AEO40276;AGR29518;CBY56236;ADB69882;AGR19141;AGR07546;CBY61997;AEO07800;CBY74606;AGR33039;CBY59171;CBY53300;AGR14530;AGR25206;AFH81351;CBY77512;CBY68864;CBY64752;CAS06548;AAT05576;AEO04986	PF13461	Cell-wall surface anchor repeat							31	0	0	Firmicutes
Gene_ID_49908	ADU82600;AEE69807;CBI66974;ADU40532;AFF19729;ACD47609;ADO01760;AFV42962;ABF84213;AFV44557;AHA89420;AEN16357;AFI00380;BAM96064;ACX98777;AFV41368;ACI26904;AFI06860;CAX28699;AHA87848;AFH98853;ACX97365;ADO03326;ADO06399;BAJ54754;BAM97583;AEN14799;AGL70484;ACJ07307;ADO04895;AFH97307	NA								31	0	0	Proteobacteria
Gene_ID_52960	CAR31871;ACN44499;ACF90753;ACY86878;AGQ85117;AEF06234;ACH48922;AGU65467;AHB43076;CBW16399;CAD08763;ACH75837;CCW73019;AAX64201;ABX68663;AAL19259;CDG06457;AEZ46373;AGX09591;ADX16049;ACF65223;AET54968;AGQ60135;AGS63809;CBG23320;AFD57340;BAJ35244;AAO70138;AGQ72213;AGK10245;AGK68121	NA								31	0	0	Proteobacteria
Gene_ID_55499	AGQ88053;AHB44374;AGQ64829;CAR59533;CDG07483;AGS65353;AGQ70512;CBG24409;AGK66857;ADX17095;AGQ79905;AGF81245;BAJ36352;ABX67323;CCW74079;AFH45370;AGQ75388;AGX13117;AGQ61336;AAX65320;ABX21482;AAL20317;ACN46453;CAR33234;AEF07263;AAO68913;AGK08271;ACY88166;CBW17423;AAV77399;CAD01972	NA								31	0	0	Proteobacteria
Gene_ID_57648	EEV03936;BAF67468;ABD30365;ABX29233;AEB88370;ABR52224;AAW38137;ADI97801;ADL23086;AGP28283;ADL65286;AGO29558;ACY11167;AEW65254;AGW33672;AEZ37280;CAI80838;ABD21171;BAB95035;ADQ77403;AGU55000;CCE58983;CBI49160;ABQ49144;CBX34523;AGU61355;AFR73310;AEV78285;CCC87966;AGW36205;AGY89391	NA								31	0	0	Firmicutes
Gene_ID_58512	AEX75607;AEX82339;AEX77808;AFH89912;BAM26285;AEK91410;ADL19969;AEX43170;AFH50979;AEX47636;AEX38541;AFM06452;AEX68754;AEX71073;AER68188;ADK27856;AEX40799;AEX66270;AEX73356;AEX80066;ADO25356;AGU15379;AFK15726;AEQ05638;AFB71406;AEG80634;AEX45382;ADL09559;AEP69340;AFF21231;AEG82809	NA								31	0	0	Actinobacteria
Gene_ID_63082	AET54924;CAD08806;ACF92914;AGQ87876;AAL19302;AHB43117;AGU65424;ACH76126;CCW73106;AGS65613;CBW16443;BAJ35353;AGK10136;AGX12946;AGQ61504;AEZ46324;AAX64297;AGF82198;CBG23427;ACY86926;ADX16091;AGQ63828;AAO70099;CDG06502;AGQ70708;AGK68079;CAR31917;AGQ75198;AAV78253;AEF06279;CAR60425	NA								31	0	0	Proteobacteria
Gene_ID_68488	AFH98479;AHA89034;AGL69255;ABF85394;AHA87463;ADI35450;ACD48828;AEN19080;ACI28074;ADZ52063;AFF20950;ADO07571;ADU83776;ADO04554;ADO06044;ACJ08525;ADZ50456;CAX30076;ADU85444;AFI01573;AFI00036;AGT74846;AFI08016;CBI67108;AFI03235;ADO02979;AEN17510;ADU82212;AFX91702;ADN80503;AEN15950	NA								31	0	0	Proteobacteria
Gene_ID_72523	ADB68550;AEO06640;AGR03132;CAS05426;AGR15523;AGR21634;CBY76376;CBY60835;AAT04450;CBY57990;EGF36296;EGF44809;AGR27432;AEO39183;CCQ21140;AGR24515;AGR18709;CCQ24271;CBY55056;AEO26002;CCO64254;CBY52188;CBY73439;AGR07086;CBY70566;ADB71595;AFH80220;AGR12842;CBY67735;CBY49256;AGR09900	NA								31	0	0	Firmicutes
Gene_ID_107584	CCQ22911;CBY62471;CAS04236;AFH79044;CBY66533;AGR05065;CBY56714;AGR12260;AEO24737;AGR14915;ADB70318;ACK40523;AAT03260;AEO02531;CBY59634;CBY48037;CBY69379;AEH91483;AGR02884;CBY53779;ADB67229;CCQ19773;CBY72239;AEO05450;AGR07184;AGR26628;AEO37989;CBY75101;CCO63058;EGF46643;CBY50911	NA								31	0	0	Firmicutes
Gene_ID_112784	AGR03137;CBY76390;CAS05440;CBY49270;CCO64268;ADB71606;CBY60845;AGR27425;CBY55066;AAT04463;EGF36311;ADB68561;AGR15598;AGR09896;AEO03749;CBY67751;AGR07093;CBY70580;AEO39194;CBY52198;AEO26013;CBH27785;EGF44819;AGR24521;AGR21628;AFH80234;CBY58000;CBY73454;AEO06650;AGR12849;AGR18715	PF13754;PF12245	Bacterial Ig-like domain (group 3);Bacterial Ig-like domain (group 3)							31	0	0	Firmicutes
Gene_ID_120513	AGS28249;AAX64185;ACF88631;ADX16031;AAV78354;ACF70300;CAR60543;CBW16382;AGK10265;CBG23301;AFD57326;CDG06439;CAD08741;AGK68141;ACH75071;AAO70156;AFH44297;AGQ72207;AEZ46392;ACF62718;ACN44482;AGQ63702;BAJ35224;ACY86860;AEF06215;AGX09585;AGQ77442;AGQ68932;AAL19243;CCW73001;AGQ85111	NA								31	0	0	Proteobacteria
Gene_ID_127211	AAV77681;ACH77014;AEF08526;AAO69452;ACF63438;CAR59829;ABX67849;CBW18678;AGS63268;AHB43713;ACN46764;AGQ85715;ADX16784;AFD59522;AGK07969;AGQ68295;CDG07181;AGF81593;AGQ59546;ACY89628;AGQ64523;CCW73781;AGQ72793;CBG24111;BAJ35989;AAX64890;CAD08214;AAL20019;CAR32534;AGQ76806;ABX21637	NA								31	0	0	Proteobacteria
Gene_ID_132400	CBX35168;AGT63507;CCG16579;ABD31224;AGP28928;AEV78497;AEB89044;BAF68158;AGY90063;ADQ76650;ADI98379;BAB43041;CAG41033;BAB95758;BAF78822;ABD22580;ABQ49792;AGU62070;AGW33880;ADL66029;CBI49819;ADC38125;ABX29956;ACY10786;CCE59630;ADL23808;AGO30351;BAB58115;ABR52874;AGU54451;AEW65953	NA								31	0	0	Firmicutes
Gene_ID_154615	AFS75671;ABV19565;ACB01624;AGC86929;AFS58461;ADX50967;AFG39390;AFJ28965;ADT75062;BAI30412;CAQ98313;BAG77071;CBJ00053;ABV04635;AFS85028;BAE76276;ACI39106;BAI25333;CAU96383;ACT38138;ACT30159;AGW11590;ACR65460;ACA77839;ACX40739;AEZ38863;AEE55197;BAB35484;BAI35752;ACT70129;CAQ30970	NA								31	0	0	Proteobacteria
Gene_ID_154750	CBI49817;AGW33878;ACY10788;BAB43039;CCG16577;AGU54453;ADI97631;ADL66027;ABR52872;AEB89042;ADL23806;AEV78495;AGO30349;BAB58113;ADC38123;ADQ76652;AGU62068;BAF78820;CBX35166;AGY90061;ABD21565;AEW65951;AGP28927;BAF68157;EEV04152;CAG41031;ABX29954;ABD31222;ABQ49790;CCE59628;BAB95756	NA								31	0	0	Firmicutes
Gene_ID_3666	AEO02202;CAS03922;AEO24429;AGR19011;CBY74776;AGR25336;AGR12505;CBY53461;CCO62720;AEO37684;AAT02933;AGR04821;CBY47731;EGF39469;CBY66210;AGR14673;CBY59331;AGR02645;AEO05144;CBY69042;ADB72681;AGR07418;ADB69637;AFH78728;AGR18431;CBY56397;CBY71912;AGR23264;EGF43580;CBY50592	NA								30	0	0	Firmicutes
Gene_ID_17358	AEX41373;AEX66842;AEX43696;AFH90350;AFM06874;AFF21667;AFK16162;AEX69347;AEP69772;AEX80588;AEK91847;AEG81102;AFH51440;AEX71637;AEX48177;AEX38989;ADO25795;AEX82846;AEX76130;AEX78347;AEX45912;ADK28308;AEG83286;BAM26874;AFB71854;AEX73882;ADL20406;AER68593;ADL10003;AEQ06075	PF14078	Domain of unknown function (DUF4259)							30	0	0	Actinobacteria
Gene_ID_21122	CAD08738;AEZ46394;ACF91798;CBG23298;CBW16379;AGK10268;AGQ63699;ACY86857;ACF66638;CDG06436;AGS28246;AGK68145;AFD57323;AAV78357;CAR60546;ADX16028;AAL19240;AAO70158;AGQ75166;AGQ80126;ACH74108;AEF06212;ACF64819;AAX64182;ACN44479;AGX12915;AGQ87854;CCW72998;AGQ70755;BAJ35221	NA								30	0	0	Proteobacteria
Gene_ID_22784	CBH26545;AAT03136;CAS04117;AGR12917;AGR27629;AEO05344;CBY53668;CBY74984;AEO37885;AGR15915;CBY59524;CBY62338;CBY72115;CBY50802;ADB67124;AFH78925;CBY47927;CBY66407;CCO62927;AGR03349;AEO24631;AGR18542;AGR09672;AGR33133;AGR21803;CBY56603;AGR24347;ADB70213;AGR06891;CBY69249	PF12799;PF13461;PF08191;PF13855	Leucine Rich repeats (2 copies);Cell-wall surface anchor repeat;LRR adjacent;Leucine rich repeat					GO:0005515	protein binding	30	0	0	Firmicutes
Gene_ID_26805	AGK11096;BAJ38457;ACF67398;ACF92907;ABX69622;AGS65922;AEZ47860;CDG09502;AGQ60964;AGQ87733;ACH78049;ACF61640;AGQ75871;ADX19249;AGQ80399;AGU66849;ACH51434;AGQ62279;AFD60328;CBW19522;AGQ71003;AGF83537;AHB45992;AGS27404;ACN47613;AEF09295;AGK69558;AET56350;AGX13469;AAX67300	NA								30	0	0	Proteobacteria
Gene_ID_27614	AEX38644;AFH51085;AEG80758;AEX82443;AEP69438;AEX40952;AEX71232;ADK27962;AEX80184;AEG82933;AEX73481;AEX47752;BAM26457;AEX68952;AFK15827;AEX75724;AEX77939;AGF71325;AFB71514;AEK91510;AEQ05738;AER68280;ACP31782;ADL20071;ADO25462;AFF21332;AEX43295;AEX66423;AEX45502;ADL09665	NA								30	0	0	Actinobacteria
Gene_ID_27630	ADZ49980;BAJ55474;ABF84940;AFH98005;ADO04103;AFV45292;BAJ58039;AHA89705;BAM96808;AFF19973;ADZ51581;AFH99596;AEN15497;AGL71173;CAX29404;AFV43699;AFI02624;BAJ56540;ADU81740;AGL67071;AFV42105;AEN18571;ACD48376;AGR63488;AHA88133;AGL67611;AFI01132;ADO05613;ADO02491;ADU41220	NA								30	0	0	Proteobacteria
Gene_ID_31240	CBY59325;EGF43574;CAS03916;AGR24537;CBY66204;CBY50586;AEO37678;CCO62714;AGR03305;AGR15877;CBY74770;AEO02196;EGF39463;CBY53455;AEO24423;AGR27410;CBY47725;CBY69036;AEO05138;AGR09717;ADB69643;AGR18914;ADB72687;AAT02927;CBY71906;AGR06842;AFH78723;CBY56391;AGR21429;AGR12957	NA								30	0	0	Firmicutes
Gene_ID_43780	AAF39562;CCP61620;ADH20024;AGR97629;CCP58940;AGS02281;AGS01357;ADH19099;AAC68073;AGR98544;CCP47866;AGR96703;AGS04165;CCP65182;CCP59834;AGR94824;CCP66962;CCP64293;ADH18176;CAP07126;CCP67849;AGS00413;CCP66074;CCP62514;CCP49663;ADH97121;AAX50747;CCP51766;AGS03238;CAP04172	PF01809	Haemolytic domain							30	0	0	Chlamydiae
Gene_ID_44079	AFH44299;AGQ75176;AGK68138;AGQ63706;BAJ35225;ADX16032;AGK10264;ACH74417;AFD57327;ACF66950;CCW73002;CAD08746;ACH50337;CBG23302;AEZ46387;AGQ70754;ACY86861;AAL19244;AGX12917;AGQ87855;ACF64043;AGQ80124;AEF06216;ACN44483;AAO70153;AHB43067;CBW16383;AGS28252;CDG06440;AAX64186	NA								30	0	0	Proteobacteria
Gene_ID_49080	CBY52663;CAK21567;CBY55532;CAS05912;AGR19736;CBY76867;AGR17706;AEO39660;AGR13935;ADB69079;AFH80703;AGR10753;CBH28269;CBY49787;AEO04217;AEO26476;EGF43267;AGR27117;CBY61311;AEO07114;CBY58465;CCO64736;CBY71051;AAT04931;AGR23989;ADB72124;CBY73925;CBY68224;AGR06605;EGF37118	NA								30	0	0	Firmicutes
Gene_ID_49118	CAI82029;AGU62581;CCG17067;ADL66504;AGP29392;CCC89002;ABR53357;BAB43548;BAB96246;ACY12354;AAW38554;AEW66425;CBX35644;AGU56050;EEV05060;AEZ38380;ABX30437;ABD20701;ADI98948;ADQ76193;ADC38605;CBI50451;ADL24276;BAF79324;BAF68627;ABD31761;AEB89556;AGY90660;BAB58619;ABQ50261	NA								30	0	0	Firmicutes
Gene_ID_52762	CBY59610;EGF46746;AGR26645;AAT03219;AEO02506;CBY53754;AFH79009;EGF38759;AGR14898;AEO37966;CBY75079;AGR02867;AGR22065;AEO05428;AGR21268;CAS04208;CBY66505;CBY69343;CCQ19737;CBY56688;AGR05048;AEO24713;CBY50887;CCO63017;AGR12277;CBY72203;CCQ22876;CBY48016;AGR07201;AGR16173	NA								30	0	0	Firmicutes
Gene_ID_68034	AET53385;AGQ79945;ACF89576;AGQ88012;AGQ75351;AGQ61379;AGU63887;AEF07062;CCW73879;ACN46664;BAJ36150;AGQ64624;AFD58135;AGS29229;ABX67718;AAX65042;CBG24209;AGS65310;ACY87848;CDG07281;ACH51135;ACH76083;ACF62897;AGQ70556;AGF81460;CBW17221;AGX13082;ACF67496;AHB44574;AGK08068	NA								30	0	0	Proteobacteria
Gene_ID_70962	AEX41066;AEX47845;AEX43386;AFH90093;AFM06619;AFF21413;AFK15902;AEX69043;AEP69520;AEX80283;AEK91591;AEG80834;AFH51173;AEX71332;AEX66524;AEX38726;ADO25543;AEX45606;AEX82541;AEX75827;AEX78040;AFB71592;ADK28043;BAM26545;AEG83016;AEX73573;ADL20154;AER68351;ADL09748;AEQ05816	PF01228	Glycine radical	GO:0008152	metabolic process			GO:0003824	catalytic activity	30	0	0	Actinobacteria
Gene_ID_71819	AEX45043;AEX82012;AEX42779;AFH91658;AFM08155;ADL11313;ADO27121;AEX84181;AEP71091;AEX79717;AFF23013;BAM28286;BAC00168;AFH52816;AEX47248;AEX77481;AEK93185;AEQ07394;AEX70697;AEX49574;AEX72975;AFK17499;AER69869;AEX68258;AEG84804;AEX75232;ADK29659;AEX40365;ADL21725;AEG82472	NA								30	0	0	Actinobacteria
Gene_ID_71841	AFR72632;CCG15207;ADL22468;ABX28582;AEV77621;ADC36750;AEZ36647;ACY10448;AAW37718;AGU60690;ABD29693;AGT63464;AGW33016;CBI48511;CCC87266;AGW35549;ABQ48389;CBX33900;BAF77443;ADI97115;ABD20874;BAB56724;BAF66796;BAB41751;AEB87696;AGY88666;AGP27562;BAB94382;ABR51457;ADL64630	NA								30	0	0	Firmicutes
Gene_ID_76421	AEX82534;AEX66517;AFH90087;AFM06613;AFF21407;AFK15896;AEX41059;AEP69514;AEX75820;AEK91585;AEG80828;AEX78033;AFH51167;AEX69036;AEX47838;AEX38720;ADO25537;AEX80276;AEX43379;AEX71325;AEX45600;ADK28037;AEG83010;BAM26539;AFB71586;AEX73566;ADL20148;AER68346;ADL09742;AEQ05810	NA								30	0	0	Actinobacteria
Gene_ID_80321	ACK40664;AEO05320;CAS04098;EGF46774;AGR09683;ADB67105;AGR12923;CBY72095;AAT03115;AGR27636;AGR21818;AEH91342;AGR06877;CBY50778;CBY53640;ADB70194;CBY69227;AEO37864;AEO02381;AEO24603;CBY56575;AGR24332;AFH78903;CCO62905;CBY47906;EGF38952;CBY66388;AGR18527;AGR03342;AGR15908	NA								30	0	0	Firmicutes
Gene_ID_80966	AEX44779;AFH91398;AER69616;AEX67963;AEX42460;AEX77207;AEP70833;ADO26861;ADL11061;AFM07902;AEX72671;AEX70433;AEX46975;AFB72937;AFH52547;AEX74968;AEX40093;AEG82210;AFF22751;ACP33846;ADK29396;BAM28012;AEQ07129;AFK17225;AEX83929;AEX81688;AEX49280;AEK92926;AEX79428;ADL21467	PF00117;PF00425;PF01063	Glutamine amidotransferase class-I;chorismate binding enzyme;Aminotransferase class IV	GO:0008152	metabolic process			GO:0003824	catalytic activity	30	0	0	Actinobacteria
Gene_ID_81381	ABX66526;AET53297;AHB44659;AGQ65441;AFD58943;CBW18076;AGK08890;ACF61698;ACY88936;AGS30073;CDG08134;BAJ36968;AGU63798;ACF66211;ACH52387;AGQ73586;ADX17755;AEF07924;AGS62602;CAR33582;ACH76972;AAL20911;AFH45952;AGQ58804;CBG25044;AGX10919;AGQ86499;CCW74768;AGQ67510;AGQ79658	NA								30	0	0	Proteobacteria
Gene_ID_82891	CAJ99816;AGL70258;AEE70626;AFX91322;AFH99661;AFX89950;AFI01200;AEN15564;BAM96882;AFJ81894;ACX99515;AGT74257;ADI35052;BAJ56471;BAM98341;ADO07194;ADO05681;AFI02691;ADU84949;CBI66136;AEN17142;AFV45365;AEN18644;AFV43772;BAJ57976;AFV42179;ADO04168;ACJ08115;AFH98076;ACD48443	PF09827	CRISPR associated protein Cas2							30	0	0	Proteobacteria
Gene_ID_83826	AFS88369;AAP19358;ABV15789;AFS55204;ADA75672;BAI32766;CBG36424;CAS11135;ACB18816;AHA67446;CAV00047;ACI34706;ADT76942;CAR00276;ADX49065;CAQ90787;ACD08997;ABB63477;AGW10409;ADD58517;ACT74022;CAR19932;AFJ30987;AFS72405;BAG79123;AEZ42417;ABF05386;AEQ14569;BAI27596;ABV17116	PF04324	BFD-like [2Fe-2S] binding domain							30	0	0	Proteobacteria
Gene_ID_89541	ACM14944;AHA07945;ABY45692;ABS23583;AAS43748;AFQ28584;AFV20538;ACK92412;BAL20407;ACK63502;AAU15814;AGE80592;AGG03515;AEW57840;AFQ18470;ADK07286;AAP28639;ADY23860;ACQ47521;AAP11608;ACK98294;AAT34078;ACP12604;AAT56897;AAT63626;ACO30339;AHA74330;ACJ81704;AFQ10232;AEA18386	PF08220	DeoR-like helix-turn-helix domain	GO:0006355	regulation of transcription, DNA-dependent	GO:0005622	intracellular	GO:0003700	sequence-specific DNA binding transcription factor activity	30	0	0	Firmicutes
Gene_ID_93996	CAD02116;ACN46604;AAL20172;ABX67509;AAX65160;AAO68777;ACY87978;CAR33385;AGQ85847;AGQ76675;CCW73934;AGK66723;AGF81393;AHB44518;ACF92137;CAR59669;AGQ64681;AGK08125;AGQ68163;AGQ72918;BAJ36206;AGQ59415;AEF07118;CBG24265;CDG07337;AGS62695;CBW17277;AGX10311;ADX16943;AAV77530	NA								30	0	0	Proteobacteria
Gene_ID_95009	ADK16728;BAK81486;CBZ05161;AGK96417;ADG00985;ADL51121;AAO36871;EDK35479;ABG84840;ACQ53865;AEI32496;BAK56843;AGY75786;ACD21883;ACD52718;ACA54046;ABS35015;BAK80150;BAB81971;ABK62453;ABS36250;ADZ21724;CDI50591;ACA45270;CAL84834;AEB76856;ACO87054;BAH08127;ABS39540;AAK80625	PF07495	Y_Y_Y domain							30	0	0	Firmicutes
Gene_ID_95866	ACH75922;ACH51545;AGQ70890;AAX67867;AFH43548;AAV79679;ACF69722;ACY91252;AGK69061;AGS65828;AGS31585;AGF82963;CAR61923;BAJ39161;AGX13576;AGQ87622;ABX70335;AFD60894;AEZ47343;AGQ61712;AGQ80270;ACF62075;ACN48240;AGU66345;AGQ62924;ACF89891;ADX19846;AGK11691;AET55847;AHB46574	NA								30	0	0	Proteobacteria
Gene_ID_96537	CAL27132;EEV04814;CCG16822;CCC88763;BAF79071;BAB43296;AGY90407;ADL66259;ADC38352;CBI50208;AAO03744;AEW66186;CAG41273;ADQ76449;ABR53101;BAB58366;AGO30584;ABX30192;AAW37072;AGP29150;ACY12100;ABD22240;BAF68380;ADI98690;AFR74187;AEB89304;CBX35394;ABD31485;ABQ50015;AEZ38134	PF05116	Sucrose-6F-phosphate phosphohydrolase							30	0	0	Firmicutes
Gene_ID_101032	AFS84909;ACT30284;CBI99938;AEZ39090;ACX40854;ACA78874;AEG35177;AFS58582;ADN45060;ACB01509;ADR25784;ACT38018;AFS75790;ACI37970;CAQ30848;AGY83346;CAS07864;ABG68470;AEE55075;ACR64531;ADN72458;BAE76161;BAI34392;ACB19511;BAI23753;AGC85815;CAP74915;BAI29224;ADT73986;ACT70317	NA								30	0	0	Proteobacteria
Gene_ID_103597	CAK21962;AGR27339;CAS06316;AGR18834;AGR12664;AGR06784;CBY77272;AEO26937;AEH93645;CBY53069;CBY50193;CBY55995;AEO04752;AGR09783;CBY68632;AEO07571;CBY71503;AGR15752;CBY64523;ACK41337;AGR24616;CBY74364;AEO40060;AGR21509;CBY61770;EGF39073;AGR33298;CBY58931;CCO65128;AGR03241	NA								30	0	0	Firmicutes
Gene_ID_108006	AGR00564;CBY69585;CAS04443;CBY75303;ADB70529;AGR22259;CBY48255;AGR09513;AGR21075;CBY51122;ADB67484;AEO38196;AGR05246;EGF38300;CBY59837;AAT03466;AGR16367;AEO05656;AGR11007;CCO63267;CBY56933;AEO24953;CBY66737;EGF46476;AEO02746;AGR15094;AGR26447;CBY53999;CBY72447;AFH79246	NA								30	0	0	Firmicutes
Gene_ID_111938	AEX41876;AEX76591;ADL10448;AEX72083;AEX81096;AEK92301;BAM27347;AEX46402;AEP70219;AEX44185;AER69028;AEG83753;AFK16623;AFF22125;AEX69823;ADK28769;AFM07318;AEX48694;AFB72328;AEX74369;AEG81561;AEX67381;AEX83329;ADL20854;AEX78824;AFH51914;AEQ06530;AEX39454;ADO26243;AFH90799	PF13500	AAA domain							30	0	0	Actinobacteria
Gene_ID_113329	AEX41511;AEX66939;AEX73987;AFH90458;AEQ06186;ADL10111;ADO25902;AEX82970;AEP69885;AEX80735;AFF21783;AEG81208;AFH51560;AEX48303;AEX43802;AEK91962;AEX39107;AEX78465;AEX71728;AEX76229;AEX46015;AFB71964;AEG83397;BAM26981;AFK16274;AEX69449;ADK28423;AER68698;ADL20521;AFM06986	NA								30	0	0	Actinobacteria
Gene_ID_113859	CBY47730;AGR04820;CAS03921;AEO02201;AGR19012;AFH78727;AEO05143;AGR12506;AEO24428;CCO62719;AGR07419;AGR14672;AAT02932;AGR25335;CBY59330;EGF39468;AGR18430;CBY74775;AGR02644;CBY53460;CBY56396;CBY71911;CBY50591;AEO37683;CBY69041;ADB69638;EGF43579;AGR23265;CBY66209;ADB72682	NA								30	0	0	Firmicutes
Gene_ID_114515	ACQ51889;ACA55931;AAO34844;AGK99279;ADZ22256;AEB74834;CBZ05438;EDK32223;ABS34877;ABS42665;ACD53797;ACD22242;ABS37373;ACO86103;ABK61043;AGX41185;ABG83065;AGY76219;AEI34574;CAL85098;AGF53945;ADZ83399;BAH05179;AAK81151;ACA45212;ADK17181;ABR32277;ADG01247;CDI48237;BAB82189	PF13616;PF13624	PPIC-type PPIASE domain;SurA N-terminal domain							30	0	0	Firmicutes
Gene_ID_117812	AGR95840;AGT67679;AGT73219;AEP35428;AGJ64937;ADH18268;ADH97213;AGT70449;AGR93994;AHC17414;ADH19192;AGT69533;AGT71377;AGS02375;AGJ65878;AGR94917;AGR98637;AGT64896;AGR96796;AGR99558;AGT65822;AGS00505;AGS04257;ADH17344;ADH21039;AEJ77652;AGT68601;AGS01449;AGT66750;AGS03331	NA								30	0	0	Chlamydiae
Gene_ID_119695	AEX66741;AEX73778;AEX78242;AEG81578;AEQ06547;BAM27365;AEX39471;AEX45807;AER69045;AEX76027;AFK16640;AEK92318;AEI08816;AFM07335;AEX80485;AEX48065;AFB72345;AEX41271;AEX71532;AEX82742;AEX43591;AFH90816;ADK28786;AEP70236;ADL10465;AFH51931;ADL20871;AFF22142;AEG83770;ADO26260	PF07690	Major Facilitator Superfamily	GO:0055085	transmembrane transport	GO:0016021	integral to membrane			30	0	0	Actinobacteria
Gene_ID_130328	AGQ66953;AGQ79100;AGS63881;AAX66618;AGU65560;ADX18563;AGS30839;ACF90724;AET55063;AFH46597;CAR34205;CBW18863;ACF69786;AGQ66121;AAO70246;ACN46917;ABX68798;AEF08639;AGQ58285;CDG08840;CAD05889;CBG25755;AEZ46472;AGK68230;AGQ87111;AGF84201;ACY89771;ACF63893;CCW75483;AAL21666	NA								30	0	0	Proteobacteria
Gene_ID_139630	ADN70762;CAR03382;ACI37013;AEG36944;ACB15708;AFS86972;AFS73793;CBL44929;AAN80976;CAS08659;ABG70038;AEZ41000;ABO56601;AFS56581;AGY84823;BAI31250;AEE57110;ADD57067;AFJ29638;ADE90053;AER84885;ABE07737;ACT71165;BAI24657;BAI55424;ACT08491;BAB34821;CAU98126;AER89804;ADN46841	PF13990	YjcZ-like protein							30	0	0	Proteobacteria
Gene_ID_143360	ADC38149;ABD31112;AGU62098;ADL66054;BAB43064;EEV03280;AGY89193;ADL23329;CAG41061;BAH22639;CCE59657;ABR52900;CCC87566;ABD20740;CAI81424;CCG16612;CBX35193;ABX29983;AGO30381;ADI96838;CBI48232;AAW37558;AEW65980;ADQ77139;BAF78847;AGP28470;BAB58140;BAB95285;AFR72348;ABQ49817	NA								30	0	0	Firmicutes
Gene_ID_149538	AEW65160;AGY89297;CAI80747;BAB94942;ADC37363;AGU54906;ABX29148;CCC87873;ACY11072;AEZ37187;ABR52132;ABD20656;AGU61260;BAF67377;ABQ49053;BAB57356;AGP28375;AGO29463;EEV03843;ADQ77499;AGW33577;AAW38044;BAF78067;AEV78188;ADL65194;ABD30268;CAG40173;CBI49067;AEB88275;ADL22992	NA								30	0	0	Firmicutes
Gene_ID_149735	BAF68177;ABQ49816;CAI81422;BAF77753;ADI97604;ADC38148;ADQ77140;CBI48236;ABX29476;AGY89196;ADL65895;AGW33909;AAW37563;AEV78526;ABR52899;AGU62097;BAB95284;ACY11891;AGP28466;CCG16605;ABD20713;AGO30380;EEV03424;CBX35192;ABD30634;BAB57037;BAB43063;CAG41059;CCC87570;ADL23328	NA								30	0	0	Firmicutes
Gene_ID_95	ADT76545;CBJ02609;BAL39602;ADE91255;ACX38462;AGC88376;AEG37794;CAQ99850;ADR28273;AER90677;AGY87578;ACT40398;AGW11745;BAI56248;CAR04429;BAE76979;ADX49466;CAQ33226;ACT27891;ABG70891;CAP77350;AER85758;ABE08749;AAN81944;ABV07309;ADN69818;ACB04016;ACA76467;AEE58147	NA								29	0	0	Proteobacteria
Gene_ID_1975	AGP27099;CCG14780;AFR72098;ABD29236;BAF66310;AGO28484;ADC36304;CAG39128;BAB56254;CBX33452;ADL64158;AGU60198;CBI47995;ADI96586;BAB41307;AEZ36209;AGY88210;CCE57923;EEV05359;AEW64118;ABD21985;ACY09989;ABQ47888;BAB93932;ABR50946;ABX28142;BAF76974;AAW38719;ADL22034	NA								29	0	0	Firmicutes
Gene_ID_6262	CAQ89777;ACH77555;AEF08929;AGQ78858;AGK10712;ACF65597;CBG26048;ACY90128;AGQ66720;AFH46905;AHB45620;ACH50368;ACF66269;AAL21954;AGQ61908;ABX69171;AGQ58037;AGS31172;ACN47229;AGX11680;CDG09130;AGQ87344;BAJ38075;CBW19154;AGU65849;ADX18865;AET55353;AFD59967;AGS64105	PF12697	Alpha/beta hydrolase family							29	0	0	Proteobacteria
Gene_ID_7517	AER86297;CBJ03075;ACT40822;ACT27500;ADN72661;ADE92694;ACA76069;ADR28700;ABV07731;AGY86021;ADN48184;AFG42243;AER91216;AAZ90025;AGC88797;ACX38081;AAN82531;CAR04926;CAP77774;ACB04383;AEG38235;ABG71390;BAE77969;ACR63978;ABE09214;BAL39952;CAQ33641;AEE58603;BAI56687	NA								29	0	0	Proteobacteria
Gene_ID_8601	AAC71242;AFQ04327;AFP78368;AEM68692;AGR41005;AFP76076;AFQ02834;AFP81381;CCP23988;ADC30718;AHB36204;ADC31254;AAP56861;AAB95773;CAE77079;ADK69770;AFQ03818;AFP79128;AFP76843;AFP79874;AFP80618;ADR23819;AHB99773;ADK87021;AFP77597;AFQ03330;AGJ90845;CBW54159;BAL21597	PF08207;PF01132;PF09285	Elongation factor P (EF-P) KOW-like domain;Elongation factor P (EF-P) OB domain;Elongation factor P, C-terminal	GO:0006414;GO:0043043	translational elongation;peptide biosynthetic process	GO:0005737	cytoplasm	GO:0003746	translation elongation factor activity	29	0	0	Tenericutes
Gene_ID_10438	AFB71542;AEX47775;AEQ05768;AFF21364;AEX43319;AEX77963;AFH51123;AEP69471;AEG82965;AEX73505;AEX40983;AER68304;AGF71338;AEG80786;AEX75757;AGU14157;AEX71256;ADL20104;AEX82468;AEX45533;AFH90044;AEX80207;AEX66451;ADL09698;AFK15854;BAM26495;AEX68975;AEX38676;ADO25493	PF02467	Transcription factor WhiB							29	0	0	Actinobacteria
Gene_ID_14506	AGW36264;ADC37506;CCG15900;AEB88432;EEV04002;AGU55052;BAB42433;AEZ37348;AGW33731;CAI80887;ABD30432;BAF67524;BAF78212;ADL23150;CBX34579;AGP28232;AEW65308;ADI97863;BAB57502;AEV78344;AGY89453;AAW36624;BAB95092;CBI49221;AGO29632;CCC88017;ACY11226;CAG40349;ADL65349	NA								29	0	0	Firmicutes
Gene_ID_15944	AEV78840;CCG16398;BAB42864;CBI49643;AFR73813;ADC37944;AGP28760;AEW65787;AGU61861;ABQ49620;CCE59466;ABX29773;ADL23633;AGU55454;BAF67941;CAG40851;CAI81325;BAB95583;ABR52709;ABD30961;EEV03728;ADL65789;BAF78646;ADQ76838;AAW38355;CCC88432;BAB57940;AEZ37780;CBX34994	NA								29	0	0	Firmicutes
Gene_ID_21168	ADQ77728;CCG15524;ABD20942;ABR51853;CCC87664;ABX28959;BAB94726;ADL64982;ACY10855;BAF67121;EEV04722;AEZ36976;AEW64948;ABD30041;BAB57141;AGU54691;BAB42079;CAG39948;AAW37950;ADI97440;CBX34217;AEB88059;AGU61036;ABQ48779;AGP27897;BAF77857;AGY89019;ADC37145;CBI48857	NA								29	0	0	Firmicutes
Gene_ID_27986	AGQ87962;ACF90045;CCW73581;AGQ70618;ACH77269;BAJ35852;ADX16591;AET54437;CBW16927;AGX13026;ABX68018;AGU64935;AGQ80001;ACF65914;AAL19790;CDG06988;AGS65541;AGF81750;AFH44885;CBG23913;AEF06768;AGS28880;AGQ61425;AGK09635;ACN45024;ACF61258;AGQ64323;CAR32383;ACY87498	NA								29	0	0	Proteobacteria
Gene_ID_28543	AEX72252;AEX76754;AEX78991;AEX67546;AEX69989;AEP70403;AER69206;ADL10630;AEQ06710;AFF22313;AEX81259;AEX46561;AEX83494;AFH90977;AFH52107;AEX42040;AEX48856;AFM07498;AEX74534;AFK16802;ADK28951;AFB72509;AEG83981;BAM27584;AEK92492;AEX39644;ADO26429;ADL21039;AEX44350	PF00440	Bacterial regulatory proteins, tetR family					GO:0003677	DNA binding	29	0	0	Actinobacteria
Gene_ID_37380	ACF91895;AGU64928;ACF66765;BAJ35859;CBW16933;AGQ79997;ADX16597;AGQ61421;AEF06775;AGS65537;CBG23919;ABX68010;AGX13030;AFH44892;CDG06994;ACY87505;CCW73587;AGQ70614;AGQ64330;AAL19796;AGK09628;AGF81743;ACH73891;AGQ87966;ACF64472;AGS28887;CAR32389;AET54430;AFD57866	NA								29	0	0	Proteobacteria
Gene_ID_40969	AEZ37154;BAB42256;ABD22753;AGW33543;ABR52098;AGP28405;BAB94908;CBI49033;ABQ49020;AGY89261;CCC87840;AGU61223;ABD30232;BAF67344;AEW65127;ADI97673;CAI80714;AEV78154;ADL22960;AEB88241;BAF78034;ADL65160;AGU54875;AAW36551;ABX29116;BAB57323;ADC37328;CBX34397;AGW36076	NA								29	0	0	Firmicutes
Gene_ID_52060	AEX77236;AEX47004;AFF22793;AEG84524;AEX74995;AEX79455;AEQ07171;ADL21509;AFB72986;AFH52591;ADL11104;AEP70874;AFH91440;AEG82248;AEX42507;AEX83956;AFK17274;AEK92967;BAM28054;AEX49328;ADO26906;AEX81714;ADK29436;AEX44805;AEX70462;AEX67993;AEX40139;AER69655;AEX72700	PF12277	Protein of unknown function (DUF3618)							29	0	0	Actinobacteria
Gene_ID_57599	ABX28342;ABD29445;ADC36507;BAB41509;CAG39319;AGW35300;AAW38839;AGY88399;CBX33660;CBI48181;EEV05553;ADL22232;CCC87028;ADQ75667;AEZ36413;ABQ48087;ABD21722;AGW32767;ADL64344;AGP27279;BAF66504;AEV77368;AEW64320;BAB56459;AEB87401;ACY10207;AFR72302;BAF77177;ABR51149	NA								29	0	0	Firmicutes
Gene_ID_58047	ADK27973;AFH90027;ADO25476;AFH51100;AEX73489;AEX77947;BAM26476;AEX82452;AFM06557;AEK91524;AEX66435;AEP69452;AEX68959;AEX75740;AFK15838;AEQ05751;ADL20085;AEX43303;AEX71239;AEX80192;AEX38658;AEX40967;AFF21346;AER68290;AEX47759;AFB71526;AEX45517;AEG82950;ADL09679	PF00528	Binding-protein-dependent transport system inner membrane component	GO:0006810	transport	GO:0016020	membrane			29	0	0	Actinobacteria
Gene_ID_63656	ABX29946;CCG16569;AGW34246;ABQ49783;ADL65984;AEB89035;ADQ76660;AGP28920;AGU54458;BAB95749;ADC38112;CAG41021;CBX35157;BAB43028;ABD22701;BAF78810;AEV78872;ABD31213;CCE59622;CBI49810;BAF68148;AGO30342;ABR52865;BAB58104;EEV03375;AGW36711;AGY90054;ADL23798;AEW65945	NA								29	0	0	Firmicutes
Gene_ID_66392	ABD21262;CCG17105;AAW37283;CBI50480;ABR53395;BAB58657;AGY90690;BAB43586;BAF68663;CCE60143;AEB89587;ADL66533;ADC38642;BAF79362;ADI98980;AGP29424;AEW66453;ACY12391;CBX35678;AGW34821;AGU62623;AEV79450;AEZ38415;BAB96280;AGW37286;AGU56092;ABQ50297;ABX30472;ABD31800	NA								29	0	0	Firmicutes
Gene_ID_67426	CBY56477;CAS03994;EGF40656;EGF39528;AFH78799;CCQ22644;AGR27419;AEO05217;AGR24523;CBY50669;AGR15886;CBY59406;CBY53542;AGR12944;AGR06857;AEO24506;CCQ19509;AEO02275;ADB69558;CBY74850;ADB72602;AGR09700;AGR18928;AEO37759;AGR21415;AAT03004;CCO62794;AEH91233;AGR03322	NA								29	0	0	Firmicutes
Gene_ID_68383	AGX13326;ABX22915;AGU63311;ACF89268;BAJ37469;CBW18572;AAL21403;AFH46440;ACY89506;AGQ80547;CDG08626;AAX66411;CBG25533;AGS65201;AGS30586;ADX18267;ACF66774;AET52812;AGQ70300;AGQ88260;AGQ65952;ACH52218;ACN45314;CAR34072;AGQ61143;AEF08420;CCW75262;AGK09387;ACF64007	NA								29	0	0	Proteobacteria
Gene_ID_72231	ADC30271;AFP78779;AFP80269;AFP77248;AEW44996;CBZ40534;AFP81032;CBY92140;AFQ03758;AFO51872;ADC31037;AAB95858;ADX98038;AFQ04267;AEG72453;AFP78019;AFP76494;ADK86931;AFQ03271;AFN64896;AFP79525;AAC72455;AFP75727;AHC40018;AAP56439;AHB99412;BAL22218;AGX89021;AFQ04771	PF00696	Amino acid kinase family							29	0	0	Tenericutes
Gene_ID_72493	ACF92627;AGQ72241;CCW73100;AET54930;AAV78258;CBG23421;AGQ60106;ACY86919;AGQ63822;CBG89672;AGF82204;ABX68619;AGQ77370;AFD57377;AEF06273;AHB43111;AGS28311;AGX09621;AGU65430;AGQ85146;AFH44404;CAR60431;AAX64291;AGQ68854;CAR31911;CBW16437;ACN44538;CDG06496;AGS63736	NA								29	0	0	Proteobacteria
Gene_ID_77080	AEK91764;AEG81015;AEX41280;AEX38903;AEX78251;AEX76036;AFM06791;AEX48075;AER68516;AEX82751;ADL20326;AFB71773;AEQ05993;BAM26786;AEX45817;AEX71542;AEG83199;AFH51353;AEP69691;AEX73787;AEX43600;ADO25712;ADL09920;AFK16080;AFF21585;AEX69254;AEX66747;AEX80494;ADK28224	PF15583	Immunity protein 41							29	0	0	Actinobacteria
Gene_ID_79355	AAW36161;ADN91690;AGZ20684;AGQ94670;AFV96557;CAL35662;ACM64746;ADR32946;ADC29112;ABV53060;AGV48420;AGV51860;ACZ11190;ABK82380;ABB45088;AGV57359;AGZ81111;ABS44766;AGV09350;AFL67497;ADN09864;EAT97866;CCK67639;ACM93138;AGV50175;CDH63370;AFU43567;EAQ72881;ADT73344	NA								29	0	0	Proteobacteria
Gene_ID_80595	AEK37541;AEX78116;AFH90165;BAM26623;ADL09824;ADO25617;AEX82619;AEP69596;AEX45685;AFF21486;AEX66602;AFH51249;AEX41146;AEX69111;AEK91664;AER68424;AEX47924;AEX71411;AEX80360;AEX43467;AFM06695;AEG80916;AEX73655;AFB71667;AEX75905;ADK28119;AEX38801;ADL20231;AEG83098	PF12730	ABC-2 family transporter protein							29	0	0	Actinobacteria
Gene_ID_81505	AAX72661;ABF36640;AEJ24554;BAM30957;ADX25303;BAN94324;CAX00394;AFC68658;BAC63372;ABF38572;AEQ25130;CAM29629;AGQ28137;AAZ52181;AFC66729;ABF34695;AAK34561;BAH82373;AEF24590;BAM61826;ACI61710;CAW92547;AAT87710;CAR43348;AAM80197;ABF32755;AFV38679;ACG61708;AAL98407	NA								29	0	0	Firmicutes
Gene_ID_83658	AEZ47565;AGQ62584;AAV79402;CAR61631;ACH75792;CDG09792;CCW76433;ABX69967;AGQ69832;AGQ78303;AET56051;ACY90902;CAD03243;AGK69282;AAL22610;CAR35151;AEF09583;AGU66552;AAO71251;AGF83267;CBW19811;AFH47546;CBG26753;AFD60610;BAJ38751;AGK11385;ADX19543;AGQ84253;ACF69893	NA								29	0	0	Proteobacteria
Gene_ID_87404	CAG40149;CCG15718;BAB42267;ABR52109;AEZ37164;AEW65137;ABX29126;BAB57334;BAF78045;CCE58866;AGY89272;ADQ77523;ADL22969;AEV78164;AGP28396;AGW36086;EEV03819;ACY11048;BAB94918;ADC37339;AGW33553;CCC87849;AFR73190;AEB88252;ABD30242;CBI49043;AGO29438;AGU61234;ABQ49030	NA								29	0	0	Firmicutes
Gene_ID_98287	AFR72305;CCE58130;AEV77376;BAB41515;BAB94145;BAB56465;CAI79928;ABX28352;AGW32775;ADL22234;AGO28694;ADC36513;AAW37507;CCG14977;ABQ48093;ABD29451;ADI96792;CBX33666;BAF66517;ACY10213;AEZ36419;CCC87034;AEW64326;AGU60430;ABD20794;AGU54121;BAF77183;ABR51155;AGW35308	NA								29	0	0	Firmicutes
Gene_ID_105810	AGW84297;ACL28374;ADG32666;ADB14370;ADQ02324;AGH40310;ADP35233;AGO51588;BAJ67667;AFJ17397;ADB08729;ACD98832;AFJ15837;AFI62310;AEF26936;ADP38231;AEN75856;ACS45476;ACS47043;AEF31088;AFL03679;BAJ65724;AAN24417;AEI98416;AFU70672;ADO52336;ADG99543;BAF38815;BAJ70189	PF06781	Uncharacterised protein family (UPF0233)							29	0	0	Actinobacteria
Gene_ID_106303	ADQ75981;CCG17281;CCC89205;ACY12569;BAB58829;AGO31036;BAF79534;ADL24477;ABX30653;ADC38817;CAI82230;AAW37340;EEV05266;CAG41724;AEZ38586;BAB43765;AEV79640;CCE60321;AGY90886;CBI50668;BAB96452;BAF68838;AEW66624;ABD31990;ABR53570;AGW37463;ABQ50467;ADI99156;AGW34998	NA								29	0	0	Firmicutes
Gene_ID_108932	ABQ47927;AGP27133;CAG39163;AGO28524;AEW64158;BAF66350;BAB56296;AGU60246;BAF77016;CAI79761;CCE57963;BAB93973;CBI48029;BAB41349;AGU53962;AFR72137;ADL64192;CBX33493;ADQ75826;EEV05393;ABR50987;ABD21427;ADC36346;AEB87246;AGY88245;ABX28183;ADL22075;AAW38762;ACY10049	NA								29	0	0	Firmicutes
Gene_ID_109359	ADU84086;AHA87762;AEN14709;AFV42871;AGR63338;CAX28609;ADO06314;ACI26829;AFV41277;ADN79195;AFX90475;AFF19646;AFX89313;ACX97289;AFV44466;ADI34166;AGT73313;ADO01675;AFI00296;ACJ07215;ADZ49137;BAM95974;AHA89334;ABF84124;AFH97223;AGL68459;AEN17773;AGL66354;ADZ50736	NA								29	0	0	Proteobacteria
Gene_ID_109516	ACR65266;AEE58077;BAG78634;ADX49527;ACX38519;AFS87804;CBG35877;ACI39206;ABV21200;CAR19392;ACA76531;AFS72965;ADT76486;AFS55769;ABV07241;AGW09983;BAI27116;CAU99056;BAI32158;BAE76921;BAL39552;AEQ14011;ACT73553;AFJ30521;CBJ02541;ACB03962;CAQ99779;BAB37132;BAI37382	NA								29	0	0	Proteobacteria
Gene_ID_113398	BAB43043;CCG16581;CBI49821;CBX35170;ABD31226;AGO30353;EEV03184;ADL23810;ADC38127;AGP28930;AEW65955;ABD21826;BAB95760;AGW33882;ABQ49794;ADQ76648;ABR52876;ACY10784;AGU54448;AGU62072;BAF68160;AGY90065;BAB58117;CAG41035;BAF78824;CCE59632;AEV78499;ABX29958;AEB89046	NA								29	0	0	Firmicutes
Gene_ID_113916	AFK17285;AFF22804;AEX47010;AEX83962;AEX81720;AEG82256;AEX70468;AFM07956;ADO26918;AEP70886;AEX67999;AER69666;AEX72706;AEX49334;AFH91452;AEQ07182;AEX42513;AEX77242;AEX75001;ADL11116;AEK92978;ADK29447;AEX79461;AEX44811;AEG84536;AEX40151;AFH52603;ADL21521;AFB72998	NA								29	0	0	Actinobacteria
Gene_ID_117168	AGN19669;AEX42289;AFH91226;AEG82035;AFF22553;AFK17050;AEX76979;AFM07731;AEX67795;AEK92729;AEX81508;AEQ06954;AEX44598;AEX74786;AEP70637;ADO26667;AEX72500;AEX70245;AEX49109;AGN22694;ADK29197;AEX46807;AEX79244;AFB72757;AEX83745;ADL21275;AFH52355;ADL10868;AEG84229	NA								29	0	0	Actinobacteria
Gene_ID_124759	ABX66166;AEF09648;ACF61973;AGF83199;AAV76614;AAO71197;AGK11452;AGQ75592;AGK66234;ACY90986;AHB46344;CAD07483;AGQ70930;AAL21153;CAR35208;AGQ60893;AGQ87662;AEZ44393;AAX66162;CBW19873;ADX19606;AGS65238;AGX13288;BAJ37216;AGQ65689;AGQ80590;ACN45619;CAR58704;CCW75014	NA								29	0	0	Proteobacteria
[truncated: 47,006 more rows]
